# Supplementary material for: RNA G-quadruplex structure contributes to cold adaptation in plants
Source: Nat Commun. 2022 Oct 20;13:6224. doi: 10.1038/s41467-022-34040-y (PMC9585020; doi:10.1038/s41467-022-34040-y)
Supplement: Supplementary file 4 — Supplementary Data 1 [file 41467_2022_34040_MOESM4_ESM.xlsx]

## Sheet: Sheet1
Label	Species name	Classification	Major_clade	5'UTR_A	5'UTR_U	5'UTR_C	5'UTR_G	CDS_A	CDS_U	CDS_C	CDS_G	3'UTR_A	3'UTR_U	3'UTR_C	3'UTR_G
MIRS	Climacium dendroides	Mosses	bryophytes	0.226904	0.263769	0.236209	0.273118	0.249639	0.238601	0.235175	0.276584	0.260748	0.291305	0.211016	0.236931
WSPM	Loeskeobryum brevirostre	Mosses	bryophytes	0.225664	0.267134	0.230521	0.276681	0.251966	0.240197	0.230327	0.27751	0.263459	0.294542	0.204182	0.237817
JADL	Rhynchostegium serrulatum	Mosses	bryophytes	0.227664	0.269155	0.229572	0.273609	0.251836	0.242094	0.230129	0.275941	0.264143	0.297834	0.202321	0.235702
VBMM	Claopodium rostratum	Mosses	bryophytes	0.227048	0.271376	0.228305	0.273271	0.251324	0.241812	0.229718	0.277146	0.264148	0.298915	0.201507	0.235431
QMWB	Anomodon attenuatus	Mosses	bryophytes	0.226519	0.26768	0.22972	0.276081	0.252405	0.240908	0.230342	0.276346	0.26326	0.29411	0.204043	0.238587
TMAJ	Neckera douglasii	Mosses	bryophytes	0.231733	0.270651	0.230213	0.267402	0.253437	0.242542	0.23198	0.272042	0.264653	0.296038	0.202699	0.23661
EEMJ	Thuidium delicatulum	Mosses	bryophytes	0.227101	0.265271	0.232714	0.274915	0.250549	0.239763	0.232367	0.277321	0.261348	0.301881	0.201028	0.235743
LNSF	Stereodon subimponens	Mosses	bryophytes	0.226633	0.268579	0.23172	0.273068	0.250786	0.240166	0.232917	0.276131	0.264332	0.30023	0.202187	0.233251
TAVP	Calliergon cordifolium	Mosses	bryophytes	0.229324	0.264178	0.231243	0.275255	0.250038	0.24169	0.231885	0.276386	0.261734	0.298253	0.2059	0.234112
IGUH	Leucodon julaceus	Mosses	bryophytes	0.240472	0.27426	0.224518	0.26075	0.260255	0.245207	0.227943	0.266595	0.274938	0.296771	0.201611	0.22668
ZACW	Leucodon brachypus	Mosses	bryophytes	0.23478	0.2756	0.223462	0.266158	0.257166	0.245743	0.225896	0.271194	0.27092	0.303058	0.197391	0.228631
QKQO	Pseudotaxiphyllum elegans	Mosses	bryophytes	0.227285	0.270365	0.229424	0.272925	0.249782	0.241761	0.231006	0.27745	0.264234	0.29986	0.201831	0.234074
DHWX	Fontinalis antipyretica	Mosses	bryophytes	0.21984	0.264319	0.239176	0.276665	0.242976	0.235875	0.239605	0.281544	0.251927	0.29156	0.214227	0.242286
WNGH	Aulacomnium heterostichum	Mosses	bryophytes	0.230789	0.271073	0.23103	0.267108	0.252025	0.239873	0.23417	0.273933	0.266303	0.30083	0.201569	0.231298
CMEQ	Orthotrichum lyellii	Mosses	bryophytes	0.23284	0.265191	0.235027	0.266942	0.252823	0.238363	0.232617	0.276197	0.265587	0.302319	0.202136	0.229958
XWHK	Rosulabryum cf. capillare	Mosses	bryophytes	0.23377	0.255745	0.247268	0.263217	0.250331	0.230744	0.2385	0.280425	0.264178	0.297525	0.206062	0.232235
JMXW	Bryum argenteum	Mosses	bryophytes	0.230169	0.25412	0.247325	0.268387	0.251684	0.231807	0.237319	0.279189	0.263369	0.282981	0.214905	0.238744
BGXB	Plagiomnium insigne	Mosses	bryophytes	0.235724	0.270349	0.23457	0.259357	0.251255	0.240002	0.234184	0.274559	0.274459	0.310065	0.193751	0.221725
ORKS	Philonotis fontana	Mosses	bryophytes	0.227627	0.268738	0.232774	0.27086	0.253849	0.239437	0.231858	0.274856	0.271442	0.302306	0.197394	0.228858
YWNF	Hedwigia ciliata	Mosses	bryophytes	0.219095	0.257328	0.234058	0.289518	0.247832	0.227931	0.241698	0.282539	0.265848	0.293506	0.207399	0.233247
FFPD	Ceratodon purpureus	Mosses	bryophytes	0.221384	0.256875	0.222702	0.29904	0.254522	0.240373	0.226825	0.27828	0.26795	0.289932	0.204543	0.237575
GRKU	Syntrichia princeps	Mosses	bryophytes	0.223979	0.238222	0.242655	0.295143	0.234245	0.217131	0.252551	0.296072	0.258762	0.276136	0.223685	0.241416
NGTD	Dicranum scoparium	Mosses	bryophytes	0.222376	0.252059	0.241041	0.284523	0.249096	0.235017	0.235657	0.28023	0.267183	0.291805	0.205431	0.23558
VMXJ	Leucobryum albidum	Mosses	bryophytes	0.221608	0.267122	0.23383	0.27744	0.255623	0.241877	0.22958	0.272919	0.271907	0.294635	0.202172	0.231286
RGKI	Leucobryum glaucum	Mosses	bryophytes	0.213555	0.253964	0.245109	0.287371	0.251666	0.239286	0.23465	0.274398	0.2645	0.299374	0.206761	0.229365
ABCD	Racomitrium elongatum	Mosses	bryophytes	0.199463	0.253825	0.234197	0.312514	0.245624	0.237428	0.232724	0.284223	0.262883	0.302982	0.200938	0.233197
RDOO	Racomitrium varium	Mosses	bryophytes	0.211657	0.251141	0.239085	0.298117	0.250674	0.237646	0.233561	0.278119	0.260871	0.292163	0.208158	0.238808
BPSG	Scouleria aquatica	Mosses	bryophytes	0.223653	0.268134	0.222198	0.286015	0.255081	0.240276	0.22959	0.275053	0.263819	0.289785	0.210666	0.23573
ZQRI	Timmia austriaca	Mosses	bryophytes	0.238206	0.277188	0.211223	0.273383	0.262718	0.247715	0.222936	0.26663	0.27184	0.299627	0.202186	0.226347
YEPO	Physcomitrium sp.	Mosses	bryophytes	0.235938	0.276795	0.217723	0.269544	0.26339	0.246227	0.224272	0.266111	0.270827	0.299416	0.20567	0.224086
KEFD	Encalypta streptocarpa	Mosses	bryophytes	0.230832	0.266081	0.220716	0.282371	0.255897	0.240926	0.23128	0.271896	0.266113	0.298241	0.205111	0.230535
AWOI	Diphyscium foliosum	Mosses	bryophytes	0.24416	0.280373	0.207238	0.268229	0.263356	0.249851	0.220703	0.266089	0.272183	0.291045	0.205973	0.230799
HRWG	Buxbaumia aphylla	Mosses	bryophytes	0.248088	0.284746	0.207836	0.25933	0.268202	0.257293	0.212811	0.261694	0.277016	0.301757	0.197997	0.223229
SZYG	Polytrichum commune	Mosses	bryophytes	0.256408	0.260359	0.214859	0.268374	0.27065	0.250002	0.21501	0.264338	0.278531	0.30229	0.193926	0.225253
ZTHV	Atrichum angustatum	Mosses	bryophytes	0.256859	0.264329	0.219054	0.259758	0.266765	0.24699	0.222907	0.263337	0.279626	0.29012	0.20792	0.222334
HVBQ	Tetraphis pellucida	Mosses	bryophytes	0.243121	0.270239	0.214938	0.271702	0.259274	0.244504	0.22983	0.266392	0.272143	0.294829	0.206378	0.22665
WOGB	Andreaea rupestris	Mosses	bryophytes	0.245384	0.273736	0.221573	0.259307	0.261735	0.246465	0.226577	0.265223	0.269494	0.290231	0.209725	0.23055
RCBT	Sphagnum palustre	Mosses	bryophytes	0.258628	0.265835	0.213078	0.262459	0.266998	0.252895	0.221846	0.258262	0.281842	0.292332	0.204793	0.221033
UHLI	Sphagnum recurvum	Mosses	bryophytes	0.255766	0.265869	0.211428	0.266937	0.268343	0.253573	0.218126	0.259958	0.281419	0.296806	0.202965	0.21881
GOWD	Sphagnum lescurii	Mosses	bryophytes	0.254447	0.262367	0.213446	0.26974	0.266802	0.250691	0.221279	0.261228	0.278761	0.297874	0.197966	0.225399
SKQD	Takakia lepidozioides	Mosses	bryophytes	0.244308	0.260086	0.217979	0.277627	0.254383	0.245487	0.225316	0.274814	0.267198	0.287573	0.209207	0.236022
IRBN	Scapania nemorosa	Liverworts	bryophytes	0.250711	0.24975	0.23462	0.264919	0.263159	0.244482	0.231124	0.261235	0.267877	0.275208	0.216209	0.240706
OFTV	Barbilophozia barbata	Liverworts	bryophytes	0.253986	0.247046	0.234094	0.264875	0.260259	0.245488	0.232849	0.261403	0.266307	0.281819	0.215767	0.236106
YBQN	Odontoschisma prostratum	Liverworts	bryophytes	0.252632	0.257608	0.221938	0.267822	0.261881	0.248908	0.228129	0.261083	0.27201	0.283849	0.208421	0.23572
WZYK	Bazzania trilobata	Liverworts	bryophytes	0.246273	0.248938	0.222153	0.282636	0.261187	0.243978	0.225991	0.268844	0.270944	0.279713	0.20913	0.240213
RTMU	Calypogeia fissa	Liverworts	bryophytes	0.250102	0.248379	0.246258	0.255261	0.255595	0.240348	0.244364	0.259694	0.264347	0.26775	0.222722	0.245181
LGOW	Schistochila sp.	Liverworts	bryophytes	0.247521	0.259408	0.218857	0.274214	0.261511	0.252586	0.22332	0.262583	0.271141	0.289404	0.205498	0.233958
KRUQ	Porella navicularis	Liverworts	bryophytes	0.251	0.255856	0.217098	0.276046	0.266031	0.25419	0.216779	0.263	0.278239	0.291627	0.199763	0.230371
UUHD	Porella pinnata	Liverworts	bryophytes	0.253335	0.257337	0.219768	0.26956	0.269565	0.254549	0.220923	0.254964	0.278917	0.290264	0.203212	0.227607
BNCU	Radula lindenbergiana	Liverworts	bryophytes	0.227433	0.225525	0.249142	0.297901	0.245022	0.229578	0.243056	0.282345	0.258333	0.270955	0.221757	0.248955
TGKW	Frullania sp.	Liverworts	bryophytes	0.229922	0.234515	0.25233	0.283232	0.238689	0.227398	0.256277	0.277636	0.245899	0.262188	0.235143	0.25677
HPXA	Ptilidium pulcherrimum	Liverworts	bryophytes	0.241777	0.244417	0.235234	0.278573	0.254618	0.243048	0.235543	0.266791	0.26509	0.286518	0.211832	0.23656
NRWZ	Metzgeria crassipilis	Liverworts	bryophytes	0.252875	0.257299	0.209366	0.28046	0.262599	0.250564	0.218507	0.26833	0.2697	0.291963	0.199818	0.238519
YFGP	Pallavicinia lyellii	Liverworts	bryophytes	0.24954	0.267771	0.227724	0.254964	0.265117	0.256762	0.219534	0.258587	0.27763	0.298078	0.194907	0.229385
PIUF	Pellia cf. epiphylla	Liverworts	bryophytes	0.231773	0.260023	0.22393	0.284274	0.259651	0.256477	0.217296	0.266576	0.261765	0.296455	0.202155	0.239625
JHFI	Pellia neesiana	Liverworts	bryophytes	0.233546	0.256014	0.220075	0.290365	0.260886	0.254924	0.219445	0.264745	0.266806	0.294837	0.199994	0.238363
JPYU	Marchantia polymorpha	Liverworts	bryophytes	0.23208	0.232967	0.232664	0.302289	0.258894	0.241808	0.229876	0.269423	0.265522	0.284554	0.213268	0.236656
HMHL	Marchantia paleacea	Liverworts	bryophytes	0.243552	0.246616	0.222716	0.287116	0.262315	0.246753	0.225002	0.26593	0.27102	0.28542	0.2093	0.23426
TFYI	Marchantia emarginata	Liverworts	bryophytes	0.248467	0.242692	0.218748	0.290093	0.265123	0.245481	0.223126	0.26627	0.271238	0.286807	0.208751	0.233204
ILBQ	Conocephalum conicum	Liverworts	bryophytes	0.256974	0.25999	0.211946	0.271091	0.267004	0.251827	0.217899	0.26327	0.278738	0.28913	0.201557	0.230575
WJLO	Ricciocarpos natans	Liverworts	bryophytes	0.250207	0.249245	0.213876	0.286673	0.262415	0.245201	0.222393	0.269991	0.267252	0.275538	0.212671	0.244539
TXVB	Lunularia cruciata	Liverworts	bryophytes	0.25919	0.256234	0.206201	0.278374	0.266457	0.250673	0.219876	0.262994	0.273279	0.285412	0.210128	0.231182
HERT	Sphaerocarpos texanus	Liverworts	bryophytes	0.246495	0.244042	0.221977	0.287486	0.261611	0.24028	0.226912	0.271197	0.264942	0.274355	0.217982	0.242722
TCBC	Nothoceros vincentianus	Hornworts	bryophytes	0.228827	0.236185	0.251518	0.28347	0.251297	0.244303	0.227313	0.277088	0.252962	0.258773	0.237239	0.251026
DXOU	Nothoceros aenigmaticus	Hornworts	bryophytes	0.232244	0.236838	0.249166	0.281751	0.256508	0.244834	0.223901	0.274757	0.254435	0.266214	0.232084	0.247267
UCRN	Megaceros flagellaris	Hornworts	bryophytes	0.235551	0.243639	0.248521	0.272288	0.252713	0.248149	0.222557	0.276581	0.251602	0.258648	0.241324	0.248425
AKXB	Phaeomegaceros coriaceus	Hornworts	bryophytes	0.235041	0.238957	0.247971	0.278032	0.260937	0.24818	0.22243	0.268453	0.258188	0.259623	0.23771	0.244479
WCZB,WEEQ	Phaeoceros carolinianus	Hornworts	bryophytes	0.229579	0.236159	0.253233	0.281029	0.25103	0.242475	0.230102	0.276393	0.249131	0.257254	0.243915	0.2497
FAJB	Paraphymatoceros hallii	Hornworts	bryophytes	0.229521	0.234461	0.254518	0.2815	0.249488	0.241002	0.229505	0.280005	0.247949	0.252331	0.247525	0.252195
BSNI,TWUW	Anthoceros agrestis	Hornworts	bryophytes	0.217125	0.229655	0.256525	0.296696	0.243259	0.23854	0.232039	0.286162	0.242506	0.251424	0.251203	0.254868
ANON	Leiosporoceros dussii	Hornworts	bryophytes	0.237133	0.24577	0.242029	0.275067	0.250467	0.245845	0.225049	0.278639	0.251141	0.254963	0.249544	0.244352
PQTO	Lycopodium deuterodensum	Lycophytes	Lycophytes	0.264027	0.285047	0.214486	0.23644	0.279898	0.269898	0.204361	0.245843	0.294597	0.316134	0.186123	0.203146
XNXF	Dendrolycopodium obscurum	Lycophytes	Lycophytes	0.266308	0.279724	0.212546	0.241421	0.282377	0.268203	0.200238	0.249182	0.295717	0.307183	0.186504	0.210596
WAFT	Diphasiastrum digitatum	Lycophytes	Lycophytes	0.269478	0.280047	0.20834	0.242135	0.280877	0.2692	0.202052	0.247871	0.292491	0.315656	0.184654	0.207199
ENQF	Lycopodium annotinum	Lycophytes	Lycophytes	0.265043	0.281239	0.211528	0.24219	0.279339	0.269408	0.203005	0.248248	0.291762	0.319107	0.184487	0.204644
UPMJ	Pseudolycopodiella caroliniana	Lycophytes	Lycophytes	0.263183	0.275847	0.218825	0.242144	0.275306	0.264382	0.209274	0.251038	0.283842	0.303123	0.196153	0.216882
ULKT	Lycopodiella appressa	Lycophytes	Lycophytes	0.264887	0.275851	0.22201	0.237252	0.277354	0.268852	0.206706	0.247089	0.286114	0.314327	0.190462	0.209096
CBAE	Huperzia myrsinites	Lycophytes	Lycophytes	0.259354	0.287287	0.217387	0.235972	0.27864	0.271908	0.20411	0.245341	0.294074	0.327337	0.181282	0.197306
GAON	Huperzia squarrosa	Lycophytes	Lycophytes	0.258961	0.278009	0.222808	0.240222	0.277616	0.267806	0.205659	0.248919	0.290858	0.30598	0.193128	0.210035
YHZW	Huperzia selago	Lycophytes	Lycophytes	0.273876	0.2828	0.211143	0.23218	0.281512	0.2717	0.202263	0.244524	0.294369	0.315438	0.186638	0.203554
GKAG	Huperzia lucidula	Lycophytes	Lycophytes	0.271402	0.281615	0.21254	0.234443	0.283137	0.270269	0.200983	0.245612	0.295312	0.313613	0.185624	0.205451
ZZEI	Phylloglossum drummondii	Lycophytes	Lycophytes	0.261062	0.274266	0.226894	0.237778	0.271737	0.259982	0.218183	0.250097	0.281492	0.315384	0.194879	0.208244
LGDQ	Selaginella apoda	Lycophytes	Lycophytes	0.225975	0.227711	0.261921	0.284392	0.226546	0.202303	0.271686	0.299466	0.243529	0.242554	0.251986	0.26193
ABIJ	Selaginella cf. pallescens	Lycophytes	Lycophytes	0.233154	0.237177	0.253522	0.276146	0.243699	0.222681	0.252482	0.281137	0.250667	0.245073	0.248896	0.255364
ZZOL	Selaginella moellendorffii	Lycophytes	Lycophytes	0.229263	0.237429	0.254169	0.279139	0.244443	0.224972	0.250221	0.280365	0.254815	0.246702	0.24583	0.252653
KJYC	Selaginella willdenowii	Lycophytes	Lycophytes	0.251682	0.252305	0.234242	0.261772	0.256662	0.23671	0.235979	0.270649	0.264626	0.255996	0.236065	0.243314
JKAA	Selaginella wallacei	Lycophytes	Lycophytes	0.224644	0.222738	0.271554	0.281063	0.241972	0.223122	0.25631	0.278597	0.246273	0.235475	0.25302	0.265231
ZYCD	Selaginella acanthonota	Lycophytes	Lycophytes	0.222105	0.220194	0.26586	0.291841	0.241114	0.225181	0.251207	0.282498	0.23794	0.235231	0.258332	0.268497
ZFGK	Selaginella kraussiana	Lycophytes	Lycophytes	0.245725	0.236285	0.251835	0.266155	0.247812	0.230761	0.247453	0.273974	0.261139	0.257726	0.232084	0.249051
KUXM	Selaginella selaginoides	Lycophytes	Lycophytes	0.278834	0.272399	0.208155	0.240612	0.289747	0.270603	0.190984	0.248666	0.289879	0.28121	0.206729	0.222182
PKOX	Isoetes tegetiformans	Lycophytes	Lycophytes	0.271403	0.282833	0.217162	0.228602	0.28678	0.274402	0.196201	0.242617	0.29876	0.307758	0.182564	0.210918
PYHZ	Isoetes sp.	Lycophytes	Lycophytes	0.271136	0.28515	0.217273	0.22644	0.288258	0.27674	0.194203	0.240799	0.299597	0.308465	0.184869	0.207069
URCP	Athyrium filix-femina	LeptosporangiateMonilophytes	ferns	0.260077	0.261429	0.24326	0.235235	0.270961	0.261719	0.211647	0.255673	0.281337	0.306811	0.192154	0.219698
AFPO	Athyrium sp.	LeptosporangiateMonilophytes	ferns	0.258381	0.260445	0.247249	0.233925	0.269088	0.262536	0.212308	0.256068	0.27976	0.310187	0.191003	0.219051
UFJN	Diplazium wichurae	LeptosporangiateMonilophytes	ferns	0.265789	0.266738	0.23802	0.229453	0.273348	0.266288	0.207909	0.252455	0.288456	0.305174	0.190418	0.215952
FCHS	Deparia lobato-crenata	LeptosporangiateMonilophytes	ferns	0.260628	0.25624	0.24586	0.237272	0.273253	0.259892	0.211588	0.255267	0.28174	0.293588	0.199277	0.225395
HTFH	Onoclea sensibilis	LeptosporangiateMonilophytes	ferns	0.25681	0.257784	0.247473	0.237933	0.270369	0.262037	0.211353	0.256241	0.280311	0.317658	0.18485	0.217181
VITX	Blechnum spicant	LeptosporangiateMonilophytes	ferns	0.260954	0.261961	0.245906	0.231179	0.269017	0.259852	0.214876	0.256255	0.278636	0.296604	0.200944	0.223817
YQEC	Woodsia ilvensis	LeptosporangiateMonilophytes	ferns	0.25691	0.258886	0.251454	0.23275	0.268773	0.260315	0.215983	0.254929	0.276841	0.294281	0.206489	0.222389
YJJY	Woodsia scopulina	LeptosporangiateMonilophytes	ferns	0.261074	0.257976	0.246621	0.234329	0.270919	0.260817	0.212763	0.255502	0.281816	0.29144	0.201487	0.225257
MROH	Thelypteris acuminata	LeptosporangiateMonilophytes	ferns	0.260445	0.258503	0.240084	0.240968	0.273291	0.262885	0.208327	0.255498	0.283542	0.321019	0.18349	0.211948
OCZL	Homalosorus pycnocarpos	LeptosporangiateMonilophytes	ferns	0.26274	0.264456	0.241502	0.231302	0.272201	0.264127	0.210283	0.253389	0.283994	0.306548	0.191184	0.218273
LHLE,XXHP	Cystopteris fragilis	LeptosporangiateMonilophytes	ferns	0.263232	0.260838	0.24356	0.23237	0.271692	0.26305	0.210976	0.254282	0.283539	0.298018	0.19585	0.222593
RICC	Cystopteris reevesiana	LeptosporangiateMonilophytes	ferns	0.260247	0.25881	0.245627	0.235315	0.272177	0.259967	0.212172	0.255683	0.281419	0.289328	0.201268	0.227985
YOWV	Cystopteris protrusa	LeptosporangiateMonilophytes	ferns	0.261289	0.261769	0.244563	0.232379	0.271484	0.262103	0.211509	0.254904	0.28252	0.296129	0.197723	0.223627
HNDZ	Cystopteris utahensis	LeptosporangiateMonilophytes	ferns	0.261766	0.260011	0.245016	0.233207	0.269383	0.262647	0.213962	0.254008	0.279805	0.293851	0.203494	0.22285
HEGQ	Gymnocarpium dryopteris	LeptosporangiateMonilophytes	ferns	0.260781	0.258561	0.246364	0.234295	0.271205	0.262199	0.211593	0.255003	0.282425	0.292136	0.1996	0.22584
BMIF	Asplenium cf. x lucrosum	LeptosporangiateMonilophytes	ferns	0.244498	0.254829	0.256256	0.244417	0.264292	0.252983	0.217898	0.264827	0.268688	0.283634	0.207918	0.23976
PSKY	Asplenium nidus	LeptosporangiateMonilophytes	ferns	0.235938	0.247468	0.263231	0.253364	0.259126	0.242503	0.225748	0.272623	0.261057	0.288418	0.208413	0.242112
KJZG	Asplenium platyneuron	LeptosporangiateMonilophytes	ferns	0.250248	0.255609	0.253097	0.241046	0.268716	0.257797	0.212619	0.260869	0.272957	0.28927	0.20144	0.236333
CJNT	Polypodium glycyrrhiza	LeptosporangiateMonilophytes	ferns	0.258089	0.259921	0.245094	0.236896	0.270039	0.261138	0.210718	0.258105	0.282617	0.29374	0.196386	0.227257
IXLH,GYFU	Polypodium hesperium	LeptosporangiateMonilophytes	ferns	0.258599	0.254853	0.246745	0.239803	0.269096	0.259123	0.212436	0.259345	0.279073	0.281603	0.204534	0.234789
YLJA	Polypodium amorphum	LeptosporangiateMonilophytes	ferns	0.257364	0.25781	0.244964	0.239863	0.269407	0.260351	0.211262	0.25898	0.278903	0.28782	0.200283	0.232993
ZQYU	Phlebodium pseudoaureum	LeptosporangiateMonilophytes	ferns	0.254608	0.259462	0.249536	0.236394	0.269053	0.26085	0.212245	0.257853	0.27836	0.285837	0.202635	0.233168
UJWU	Pleopeltis polypodioides	LeptosporangiateMonilophytes	ferns	0.247849	0.252364	0.256649	0.243138	0.266207	0.253673	0.217229	0.262891	0.275714	0.294803	0.197815	0.231668
ORJE	Phymatosorus grossus	LeptosporangiateMonilophytes	ferns	0.252673	0.259659	0.245903	0.241764	0.270569	0.26198	0.208118	0.259333	0.281181	0.301185	0.189286	0.228348
OQWW	Davallia fejeensis	LeptosporangiateMonilophytes	ferns	0.253808	0.258435	0.250182	0.237575	0.265902	0.258607	0.215561	0.259931	0.275813	0.289028	0.200394	0.234765
NWWI	Nephrolepis exaltata	LeptosporangiateMonilophytes	ferns	0.25456	0.252539	0.24989	0.243011	0.271398	0.262338	0.211127	0.255137	0.282761	0.296172	0.197651	0.223415
FQGQ	Polystichum acrostichoides	LeptosporangiateMonilophytes	ferns	0.257581	0.262449	0.24945	0.23052	0.270291	0.262981	0.213939	0.252789	0.279869	0.297139	0.202238	0.220754
JBLI	Bolbitis repanda	LeptosporangiateMonilophytes	ferns	0.252828	0.257187	0.255577	0.234408	0.268896	0.26173	0.215368	0.254006	0.279002	0.287548	0.207443	0.226007
WGTU	Leucostegia immersa	LeptosporangiateMonilophytes	ferns	0.255756	0.263681	0.247328	0.233235	0.272497	0.266547	0.208322	0.252635	0.280777	0.299452	0.19661	0.223162
RFRB	Didymochlaena truncatula	LeptosporangiateMonilophytes	ferns	0.23556	0.259819	0.254079	0.250542	0.265552	0.267182	0.207586	0.25968	0.277757	0.328802	0.181353	0.212088
MTGC	Dennstaedtia davallioides	LeptosporangiateMonilophytes	ferns	0.25634	0.255628	0.247539	0.240492	0.270621	0.260187	0.211064	0.258128	0.274976	0.308517	0.193334	0.223173
ZXJO	Parahemionitis cordata	LeptosporangiateMonilophytes	ferns	0.250664	0.259997	0.248869	0.24047	0.269399	0.263724	0.209337	0.25754	0.277493	0.301901	0.193909	0.226697
DCDT	Gaga arizonica	LeptosporangiateMonilophytes	ferns	0.256795	0.257961	0.244866	0.240378	0.267837	0.261191	0.210884	0.260087	0.274185	0.288566	0.203127	0.234122
YCKE	Notholaena montieliae	LeptosporangiateMonilophytes	ferns	0.255832	0.258394	0.247269	0.238504	0.269178	0.260074	0.211952	0.258795	0.277678	0.281951	0.208045	0.232327
XDDT	Argyrochosma nivea	LeptosporangiateMonilophytes	ferns	0.257107	0.256168	0.247325	0.2394	0.269613	0.262689	0.209901	0.257796	0.278516	0.28713	0.202353	0.232001
GSXD	Myriopteris rufa	LeptosporangiateMonilophytes	ferns	0.255591	0.257067	0.24818	0.239162	0.268123	0.262097	0.211322	0.258458	0.277131	0.288996	0.203406	0.230466
NDUV	Vittaria appalachiana	LeptosporangiateMonilophytes	ferns	0.244791	0.255833	0.252948	0.246428	0.272836	0.26713	0.207531	0.252504	0.281584	0.306046	0.189505	0.222865
SKYV	Vittaria lineata	LeptosporangiateMonilophytes	ferns	0.243454	0.250497	0.256655	0.249393	0.2719	0.261802	0.211427	0.254871	0.282406	0.301375	0.193791	0.222427
BMJR	Adiantum raddianum	LeptosporangiateMonilophytes	ferns	0.256847	0.263146	0.243792	0.236215	0.27111	0.265568	0.208191	0.25513	0.278078	0.297519	0.195052	0.229351
WCLG	Adiantum aleuticum	LeptosporangiateMonilophytes	ferns	0.254791	0.25627	0.251347	0.237592	0.271473	0.261822	0.210198	0.256507	0.279299	0.286926	0.204147	0.229628
WQML	Cryptogramma acrostichoides	LeptosporangiateMonilophytes	ferns	0.259549	0.260982	0.244246	0.235223	0.270624	0.266099	0.208689	0.254588	0.278761	0.301759	0.196157	0.223322
FLTD	Pteris ensiformis	LeptosporangiateMonilophytes	ferns	0.250688	0.256866	0.254963	0.237483	0.268509	0.263294	0.210467	0.257729	0.273988	0.292195	0.200663	0.233154
POPJ	Pteris vittata	LeptosporangiateMonilophytes	ferns	0.255218	0.258982	0.250296	0.235504	0.269717	0.264587	0.209147	0.256549	0.275481	0.296986	0.19706	0.230473
UJTT	Pityrogramma trifoliata	LeptosporangiateMonilophytes	ferns	0.249167	0.257108	0.256964	0.236761	0.268386	0.260666	0.211464	0.259484	0.274178	0.287388	0.202013	0.236421
PIVW	Ceratopteris thalictroides	LeptosporangiateMonilophytes	ferns	0.257284	0.273174	0.237212	0.23233	0.27962	0.27204	0.201402	0.246938	0.288028	0.307288	0.191001	0.213683
YIXP	Lindsaea microphylla	LeptosporangiateMonilophytes	ferns	0.255968	0.255108	0.235462	0.253461	0.262938	0.254398	0.210415	0.272249	0.272355	0.302021	0.190901	0.234723
NOKI	Lindsaea linearis	LeptosporangiateMonilophytes	ferns	0.254716	0.260795	0.250746	0.233742	0.260747	0.254074	0.222079	0.2631	0.271149	0.294583	0.203748	0.23052
VVRN	Lonchitis hirsuta	LeptosporangiateMonilophytes	ferns	0.264362	0.269135	0.239569	0.226935	0.273184	0.263902	0.208843	0.254071	0.283881	0.293832	0.194207	0.22808
UWOD	Plagiogyria japonica	LeptosporangiateMonilophytes	ferns	0.257487	0.258048	0.247798	0.236667	0.266692	0.253011	0.221778	0.258519	0.277422	0.292671	0.203053	0.226854
PNZO	Culcita macrocarpa	LeptosporangiateMonilophytes	ferns	0.255003	0.259973	0.249413	0.235611	0.26476	0.251965	0.223788	0.259487	0.275295	0.290184	0.206529	0.227992
EWXK	Thyrsopteris elegans	LeptosporangiateMonilophytes	ferns	0.255275	0.261142	0.249023	0.23456	0.266346	0.254784	0.220766	0.258104	0.278122	0.294995	0.201893	0.224991
GANB	Alsophila pinulosa	LeptosporangiateMonilophytes	ferns	0.246562	0.255523	0.259587	0.238328	0.266518	0.25058	0.221783	0.261118	0.275358	0.300015	0.197752	0.226875
CVEG	Azolla cf. caroliniana	LeptosporangiateMonilophytes	ferns	0.286252	0.268336	0.23361	0.211802	0.285254	0.268879	0.202935	0.242932	0.307589	0.307503	0.18454	0.200368
KIIX	Pilularia globulifera	LeptosporangiateMonilophytes	ferns	0.278901	0.281969	0.225911	0.213219	0.279248	0.269646	0.207914	0.243192	0.299416	0.315581	0.186475	0.198528
PBUU	Lygodium japonicum	LeptosporangiateMonilophytes	ferns	0.25263	0.251972	0.256938	0.23846	0.272158	0.258358	0.214432	0.255052	0.284595	0.29449	0.201092	0.219824
CQPW	Anemia tomentosa	LeptosporangiateMonilophytes	ferns	0.238752	0.242896	0.266933	0.25142	0.261665	0.253045	0.221518	0.263772	0.27275	0.287337	0.209145	0.230768
MEKP	Dipteris conjugata	LeptosporangiateMonilophytes	ferns	0.23554	0.27145	0.270351	0.222659	0.268497	0.262128	0.214746	0.254628	0.27802	0.300671	0.196608	0.2247
QIAD	Hymenophyllum bivalve	LeptosporangiateMonilophytes	ferns	0.216712	0.273291	0.268416	0.241581	0.262496	0.264317	0.212612	0.260575	0.280044	0.326459	0.179214	0.214283
UOMY	Osmunda sp.	LeptosporangiateMonilophytes	ferns	0.23487	0.266813	0.262759	0.235558	0.267658	0.260041	0.213618	0.258683	0.276974	0.308531	0.18869	0.225805
VIBO	Osmunda javanica	LeptosporangiateMonilophytes	ferns	0.238643	0.268534	0.255587	0.237236	0.26944	0.262037	0.210173	0.258351	0.27894	0.309977	0.186554	0.224529
RFMZ	Osmundastrum cinnamomeum	LeptosporangiateMonilophytes	ferns	0.236792	0.266758	0.257406	0.239044	0.268588	0.261166	0.211118	0.259128	0.27806	0.309138	0.186152	0.226651
EEAQ	Sceptridium dissectum	EusporangiateMonilophytes	ferns	0.252317	0.272196	0.256209	0.219278	0.27719	0.268862	0.202313	0.251634	0.288004	0.310618	0.184703	0.216675
BEGM	Botrypus virginianus	EusporangiateMonilophytes	ferns	0.249293	0.273604	0.261054	0.216049	0.273977	0.269182	0.205591	0.251249	0.281028	0.305666	0.195234	0.218072
DJSE	Ophioglossum petiolatum	EusporangiateMonilophytes	ferns	0.265069	0.2775	0.235631	0.2218	0.281494	0.274728	0.20165	0.242127	0.294912	0.320863	0.182548	0.201677
QVMR	Psilotum nudum	EusporangiateMonilophytes	ferns	0.248657	0.283426	0.221711	0.246206	0.278372	0.276163	0.195281	0.250184	0.285058	0.330266	0.173263	0.211413
ALVQ	Tmesipteris parva	EusporangiateMonilophytes	ferns	0.233031	0.269421	0.234633	0.262916	0.272781	0.270073	0.203551	0.253595	0.284938	0.309717	0.190565	0.21478
UGNK	Marattia attenuata	EusporangiateMonilophytes	ferns	0.245778	0.25927	0.257245	0.237707	0.272684	0.262037	0.208814	0.256464	0.28265	0.307804	0.187263	0.222283
NHCM	Angiopteris evecta	EusporangiateMonilophytes	ferns	0.249108	0.266695	0.252104	0.232093	0.274249	0.264909	0.205498	0.255344	0.278528	0.323758	0.181096	0.216618
DFHO	Danaea nodosa	EusporangiateMonilophytes	ferns	0.242037	0.258651	0.264427	0.234885	0.272742	0.265548	0.207139	0.254571	0.285201	0.318984	0.180171	0.215644
JVSZ	Equisetum hyemale	EusporangiateMonilophytes	ferns	0.267857	0.262582	0.233928	0.235633	0.272645	0.262033	0.215789	0.249533	0.298419	0.325071	0.184275	0.192236
CAPN	Equisetum diffusum	EusporangiateMonilophytes	ferns	0.267555	0.263181	0.239582	0.229682	0.260243	0.255017	0.228347	0.256392	0.261578	0.278053	0.233687	0.226681
XQSG	Microbiota decussata	Pinales	Gymnosperms	0.294712	0.286199	0.196381	0.222708	0.290883	0.273092	0.193013	0.243012	0.304242	0.328219	0.169476	0.198063
BUWV	Platycladus orientalis	Pinales	Gymnosperms	0.293578	0.286651	0.195948	0.223824	0.291271	0.272811	0.193237	0.242681	0.30407	0.327233	0.17039	0.198307
CGDN	Tetraclinis sp.	Pinales	Gymnosperms	0.290261	0.288383	0.196044	0.225312	0.288889	0.274114	0.193412	0.243585	0.300424	0.335824	0.165827	0.197924
FRPM	Calocedrus decurrens	Pinales	Gymnosperms	0.29277	0.285131	0.197609	0.22449	0.290049	0.272393	0.194177	0.243381	0.302452	0.323963	0.173181	0.200405
XMGP	Juniperus scopulorum	Pinales	Gymnosperms	0.293564	0.280974	0.19606	0.229401	0.292723	0.26803	0.190396	0.248851	0.30406	0.327577	0.166258	0.202105
QNGJ	Cupressus dupreziana	Pinales	Gymnosperms	0.291409	0.285315	0.198144	0.225133	0.289826	0.271525	0.194446	0.244202	0.300617	0.319693	0.174357	0.205333
UEVI	Fokienia hodginsii	Pinales	Gymnosperms	0.292832	0.286921	0.195467	0.22478	0.289929	0.273847	0.193021	0.243203	0.302096	0.326947	0.169747	0.20121
AIGO	Chamaecyparis lawsoniana	Pinales	Gymnosperms	0.292789	0.287589	0.196409	0.223213	0.290352	0.272866	0.194155	0.242628	0.304618	0.330379	0.166916	0.198086
VFYZ	Thuja plicata	Pinales	Gymnosperms	0.290773	0.28735	0.194528	0.227349	0.287567	0.273473	0.193876	0.245084	0.299052	0.330563	0.169219	0.201166
NKIN	Thujopsis dolabrata	Pinales	Gymnosperms	0.291771	0.284577	0.194231	0.22942	0.289538	0.272421	0.192939	0.245101	0.301398	0.330063	0.166666	0.201873
RMMV	Callitris macleayana	Pinales	Gymnosperms	0.293912	0.292232	0.191517	0.22234	0.291291	0.27666	0.190434	0.241614	0.302646	0.339439	0.163927	0.193987
JDQB	Neocallitropsis pancheri	Pinales	Gymnosperms	0.29438	0.287304	0.192901	0.225415	0.291301	0.276078	0.190282	0.24234	0.30178	0.331704	0.167435	0.199082
IFLI	Callitris gracilis	Pinales	Gymnosperms	0.296943	0.287371	0.195515	0.220172	0.293388	0.273096	0.190683	0.242834	0.302985	0.336154	0.165484	0.195376
AUDE	Widdringtonia cedarbergensis	Pinales	Gymnosperms	0.294811	0.290504	0.193961	0.220725	0.292269	0.274994	0.190452	0.242284	0.302586	0.327368	0.169507	0.200539
GKCZ	Diselma archeri	Pinales	Gymnosperms	0.295353	0.290389	0.192335	0.221923	0.291765	0.275201	0.191079	0.241955	0.303844	0.327605	0.168906	0.199646
YYPE	Austrocedrus chilensis	Pinales	Gymnosperms	0.296313	0.292813	0.191623	0.219251	0.292463	0.276246	0.190404	0.240886	0.305815	0.331673	0.165896	0.196616
OVIJ	Papuacedrus papuana	Pinales	Gymnosperms	0.293767	0.288275	0.194981	0.222977	0.290629	0.274295	0.1926	0.242477	0.302526	0.326822	0.171146	0.199506
ETCJ	Pilgerodendron uviferum	Pinales	Gymnosperms	0.294466	0.290624	0.194232	0.220678	0.291561	0.274804	0.191665	0.241969	0.304461	0.329956	0.168248	0.197335
OXGJ	Glyptostrobus pensilis	Pinales	Gymnosperms	0.296037	0.288257	0.190679	0.225027	0.29025	0.274135	0.192283	0.243333	0.303602	0.332935	0.164676	0.198788
FHST	Taxodium distichum	Pinales	Gymnosperms	0.296924	0.287493	0.19379	0.221792	0.290919	0.273877	0.192994	0.24221	0.30356	0.328781	0.169548	0.198111
GMHZ	Cryptomeria japonica	Pinales	Gymnosperms	0.296529	0.289152	0.193071	0.221248	0.291074	0.274604	0.192552	0.24177	0.305407	0.331666	0.165987	0.196941
QFAE	Sequoiadendron giganteum	Pinales	Gymnosperms	0.292907	0.27892	0.20415	0.224023	0.286274	0.268369	0.199572	0.245785	0.297155	0.320581	0.180615	0.201649
HBGV	Sequoia sempervirens	Pinales	Gymnosperms	0.288625	0.279037	0.204189	0.228149	0.289848	0.267599	0.194598	0.247955	0.299416	0.319848	0.176152	0.204584
NRXL	Metasequoia glyptostroboides	Pinales	Gymnosperms	0.295646	0.287	0.194045	0.223309	0.289958	0.273294	0.194075	0.242673	0.30444	0.32818	0.168418	0.198962
XIRK	Athrotaxis cupressoides	Pinales	Gymnosperms	0.299066	0.291831	0.191845	0.217258	0.291741	0.275648	0.191355	0.241256	0.306378	0.333568	0.164586	0.195468
QSNJ	Taiwania cryptomerioides	Pinales	Gymnosperms	0.29309	0.285851	0.195788	0.22527	0.289229	0.272102	0.195037	0.243632	0.304048	0.330409	0.168024	0.197518
ZQVF	Cunninghamia lanceolata	Pinales	Gymnosperms	0.297584	0.288729	0.191827	0.221861	0.289077	0.274061	0.193158	0.243704	0.303306	0.331453	0.167045	0.198196
BTTS	Austrotaxus spicata	Pinales	Gymnosperms	0.294053	0.282778	0.203381	0.219788	0.287942	0.269558	0.196742	0.245757	0.300681	0.321631	0.173708	0.20398
YLPM	Pseudotaxus chienii	Pinales	Gymnosperms	0.292019	0.280756	0.205862	0.221363	0.288248	0.268053	0.196897	0.246802	0.300598	0.313735	0.177804	0.207863
ZYAX	Taxus cuspidata	Pinales	Gymnosperms	0.292323	0.285786	0.202636	0.219255	0.288986	0.271474	0.194842	0.244697	0.300652	0.325974	0.171447	0.201926
WWSS	Taxus baccata	Pinales	Gymnosperms	0.288339	0.276707	0.207418	0.227536	0.283736	0.26824	0.199135	0.248889	0.293456	0.327016	0.174324	0.205203
NVGZ	Cephalotaxus harringtonia	Pinales	Gymnosperms	0.296547	0.288957	0.197468	0.217028	0.288909	0.272774	0.194182	0.244135	0.302323	0.330915	0.166622	0.20014
EFMS	Torreya taxifolia	Pinales	Gymnosperms	0.296782	0.284608	0.20226	0.21635	0.289734	0.26942	0.194549	0.246296	0.302952	0.329381	0.168657	0.19901
HQOM	Torreya nucifera	Pinales	Gymnosperms	0.294817	0.276855	0.200406	0.227922	0.291489	0.266269	0.192515	0.249727	0.301436	0.331541	0.164452	0.202571
IAJW	Amentotaxus argotaenia	Pinales	Gymnosperms	0.299064	0.289107	0.195451	0.216377	0.288287	0.272085	0.194714	0.244914	0.301519	0.332092	0.167584	0.198805
YFZK	Sciadopitys verticillata	Pinales	Gymnosperms	0.298066	0.284269	0.196088	0.221577	0.288718	0.270244	0.19416	0.246878	0.301089	0.332351	0.165742	0.200818
ROWR,QHBI	Falcatifolium taxoides	Pinales	Gymnosperms	0.288972	0.284337	0.202505	0.224186	0.288318	0.271524	0.195132	0.245026	0.301828	0.324127	0.170495	0.20355
IZGN	Dacrydium balansae	Pinales	Gymnosperms	0.2885	0.284899	0.202208	0.224392	0.289003	0.270708	0.19483	0.24546	0.300967	0.32048	0.172787	0.205766
FMWZ	Dacrycarpus compactus	Pinales	Gymnosperms	0.28877	0.285507	0.202419	0.223305	0.288653	0.272817	0.194169	0.244361	0.301463	0.327516	0.168068	0.202953
SCEB	Podocarpus coriaceus	Pinales	Gymnosperms	0.289075	0.285614	0.202539	0.222772	0.288421	0.272499	0.193968	0.245113	0.301856	0.328502	0.167214	0.202427
XLGK	Podocarpus rubens	Pinales	Gymnosperms	0.28968	0.286203	0.201891	0.222226	0.288716	0.272947	0.193536	0.244801	0.302588	0.327399	0.167105	0.202908
UUJS	Nageia nagi	Pinales	Gymnosperms	0.290856	0.289394	0.199967	0.219784	0.289886	0.273897	0.192445	0.243773	0.305972	0.332491	0.16322	0.198317
VGSX	Retrophyllum minus	Pinales	Gymnosperms	0.289951	0.287111	0.200564	0.222373	0.28865	0.274477	0.193059	0.243814	0.301913	0.330814	0.16547	0.201803
HILW	Acmopyle pancheri	Pinales	Gymnosperms	0.290249	0.288964	0.199493	0.221294	0.288923	0.274212	0.192817	0.244048	0.302957	0.333263	0.166415	0.197364
MHGD	Microcachrys tetragona	Pinales	Gymnosperms	0.292556	0.286774	0.201989	0.218681	0.287685	0.271739	0.195964	0.244612	0.303209	0.329979	0.166553	0.200259
QCGM	Saxegothaea conspicua	Pinales	Gymnosperms	0.299944	0.290188	0.196201	0.213668	0.289481	0.274182	0.193449	0.242888	0.299213	0.328668	0.170744	0.201375
ZQWM	Lagarostrobos franklinii	Pinales	Gymnosperms	0.291795	0.290587	0.197829	0.219789	0.288847	0.274441	0.192481	0.244231	0.301035	0.3328	0.164721	0.201445
CDFR	Manoao colensoi	Pinales	Gymnosperms	0.28918	0.284124	0.206238	0.220458	0.287445	0.270391	0.195958	0.246206	0.303674	0.333466	0.164102	0.198758
JZVE	Parasitaxus usta	Pinales	Gymnosperms	0.287113	0.277811	0.206097	0.228978	0.285474	0.269609	0.196978	0.247939	0.298781	0.333026	0.166167	0.202026
JRNA	Phyllocladus hypophyllus	Pinales	Gymnosperms	0.296396	0.289888	0.198272	0.215444	0.290975	0.274622	0.191726	0.242676	0.302323	0.327213	0.167599	0.202866
BBDD	Microstrobos fitzgeraldii	Pinales	Gymnosperms	0.287718	0.281168	0.208734	0.22238	0.285611	0.269015	0.198835	0.246538	0.297755	0.325385	0.174049	0.202812
OWFC	Halocarpus bidwillii	Pinales	Gymnosperms	0.288845	0.281334	0.206472	0.223348	0.287968	0.270179	0.195902	0.245952	0.302363	0.32672	0.169637	0.201279
EGLZ	Prumnopitys andina	Pinales	Gymnosperms	0.281806	0.276073	0.209712	0.23241	0.283733	0.266627	0.200032	0.249609	0.297395	0.323817	0.171759	0.207029
KLGF	Sundacarpus amarus	Pinales	Gymnosperms	0.282803	0.276227	0.212731	0.228239	0.285624	0.2663	0.200943	0.247133	0.3	0.322379	0.175497	0.202124
MIXZ	Agathis robusta	Pinales	Gymnosperms	0.281474	0.275749	0.207846	0.234931	0.279818	0.264997	0.204616	0.250569	0.292797	0.323738	0.176627	0.206838
ACWS	Araucaria sp.	Pinales	Gymnosperms	0.284464	0.275628	0.206129	0.233779	0.283093	0.265805	0.200851	0.25025	0.295947	0.31921	0.175726	0.209117
RSCE	Wollemia nobilis	Pinales	Gymnosperms	0.286152	0.27545	0.204717	0.233681	0.284635	0.267501	0.198524	0.24934	0.299915	0.329837	0.166964	0.203284
XTZO	Araucaria rulei	Pinales	Gymnosperms	0.281318	0.273202	0.205843	0.239637	0.28391	0.263551	0.200954	0.251585	0.296787	0.318058	0.174811	0.210343
JBND	Pinus ponderosa	Pinales	Gymnosperms	0.282853	0.279317	0.208785	0.229045	0.285868	0.269379	0.198198	0.246556	0.296982	0.328336	0.171903	0.202779
MFTM	Pinus jeffreyi	Pinales	Gymnosperms	0.282594	0.280218	0.208531	0.228657	0.2862	0.269609	0.197831	0.24636	0.296793	0.325559	0.1734	0.204248
DZQM	Pinus radiata	Pinales	Gymnosperms	0.281844	0.279775	0.208516	0.229865	0.285139	0.26971	0.198214	0.246937	0.295435	0.327418	0.173113	0.204034
IIOL	Pinus parviflora	Pinales	Gymnosperms	0.281445	0.280092	0.209463	0.229	0.284569	0.269084	0.199652	0.246696	0.296255	0.32545	0.173815	0.204479
AWQB	Picea engelmannii	Pinales	Gymnosperms	0.281859	0.278131	0.211329	0.228682	0.285274	0.268227	0.199587	0.246912	0.297574	0.32969	0.171078	0.201657
NPRL	Cathaya argyrophylla	Pinales	Gymnosperms	0.265292	0.256947	0.245017	0.232744	0.276271	0.24888	0.219351	0.255498	0.281322	0.281539	0.204779	0.23236
WVWN	Larix speciosa	Pinales	Gymnosperms	0.282332	0.279939	0.209704	0.228025	0.285937	0.270162	0.197744	0.246157	0.298205	0.327206	0.171569	0.20302
IOVS	Pseudotsuga wilsoniana	Pinales	Gymnosperms	0.280371	0.281391	0.207109	0.231129	0.283439	0.270112	0.199623	0.246826	0.293824	0.331692	0.17184	0.202643
GAMH	Tsuga heterophylla	Pinales	Gymnosperms	0.282976	0.27905	0.209564	0.22841	0.28529	0.268758	0.199394	0.246558	0.298772	0.331063	0.170155	0.20001
AREG	Nothotsuga longibracteata	Pinales	Gymnosperms	0.282026	0.277385	0.21074	0.22985	0.286345	0.266671	0.198785	0.248199	0.297873	0.312936	0.179062	0.210129
AQFM	Pseudolarix amabilis	Pinales	Gymnosperms	0.282329	0.277465	0.210097	0.230109	0.286475	0.26768	0.198598	0.247246	0.295444	0.321087	0.176483	0.206987
VSRH	Abies lasiocarpa	Pinales	Gymnosperms	0.282878	0.27909	0.210025	0.228007	0.285756	0.268412	0.199379	0.246454	0.298908	0.32734	0.172212	0.20154
JUWL	Keteleeria evelyniana	Pinales	Gymnosperms	0.28313	0.276758	0.210702	0.229411	0.287141	0.26595	0.198966	0.247943	0.297823	0.321104	0.175635	0.205438
GGEA	Cedrus libani	Pinales	Gymnosperms	0.282135	0.276032	0.206644	0.235188	0.288913	0.263366	0.196297	0.251424	0.298832	0.315326	0.174097	0.211745
TOXE	Welwitschia mirabilis	Gnetales	Gymnosperms	0.275604	0.284567	0.214966	0.224863	0.290958	0.27069	0.197998	0.240353	0.294532	0.318097	0.182647	0.204724
GTHK	Gnetum montanum	Gnetales	Gymnosperms	0.271544	0.277708	0.213414	0.237334	0.285729	0.270672	0.198945	0.244654	0.290894	0.330483	0.175199	0.203424
VDAO	Ephedra sinica	Gnetales	Gymnosperms	0.29598	0.264275	0.222152	0.217594	0.284357	0.263756	0.202732	0.249155	0.289881	0.306174	0.194388	0.209558
GNQG	Encephalartos barteri	Cycadales Cycadales	Gymnosperms	0.265639	0.272749	0.211803	0.249809	0.27781	0.265603	0.203514	0.253073	0.281783	0.318973	0.18314	0.216103
KAWQ	Stangeria eriopus	Cycadales Cycadales	Gymnosperms	0.268406	0.273879	0.211319	0.246396	0.277025	0.263815	0.203796	0.255363	0.2829	0.318787	0.181678	0.216635
WLIC	Dioon edule	Cycadales Cycadales	Gymnosperms	0.263122	0.266317	0.217404	0.253158	0.277276	0.262454	0.206076	0.254194	0.283813	0.320158	0.181124	0.214904
XZUY	Cycas micholitzii	Cycadales Cycadales	Gymnosperms	0.268548	0.273655	0.206606	0.251191	0.279997	0.267326	0.199005	0.253672	0.283951	0.33807	0.169548	0.208432
SGTW	Ginkgo biloba	Ginkgoales Ginkgoales	Gymnosperms	0.28314	0.283616	0.205619	0.227626	0.286212	0.269738	0.195523	0.248527	0.286098	0.336086	0.170461	0.207355
URDJ	Amborella trichopoda	BasalAngiosperms	Monocots	0.266582	0.299908	0.226532	0.206978	0.276245	0.270356	0.204473	0.248926	0.273596	0.336571	0.171462	0.218371
PZRT	Nymphaea sp.	BasalAngiosperms	Monocots	0.238909	0.270532	0.245424	0.245135	0.268976	0.259483	0.216105	0.255435	0.266859	0.314265	0.195684	0.223192
WTKZ	Nuphar advena	BasalAngiosperms	Monocots	0.25236	0.269043	0.250152	0.228444	0.273767	0.261657	0.212511	0.252064	0.271151	0.316519	0.1933	0.21903
VZCI	Illicium floridanum	BasalAngiosperms	Monocots	0.273526	0.292517	0.248583	0.185374	0.278377	0.267405	0.208733	0.245485	0.282829	0.334588	0.171658	0.210924
NWMY	Kadsura heteroclita	BasalAngiosperms	Monocots	0.26409	0.284364	0.243152	0.208394	0.278189	0.263871	0.208744	0.249196	0.27903	0.321438	0.183341	0.216191
FZJL	Austrobaileya scandens	BasalAngiosperms	Monocots	0.268574	0.29915	0.224228	0.208048	0.274977	0.262289	0.21236	0.250375	0.279617	0.322917	0.180548	0.216919
XFJG	Maianthemum canadense	Monocots	Monocots	0.272379	0.261809	0.26581	0.200002	0.262943	0.250562	0.228631	0.257864	0.281296	0.319674	0.181357	0.217672
RCUX	Maianthemum sp.	Monocots	Monocots	0.27897	0.273791	0.241656	0.205583	0.27387	0.257891	0.21581	0.252428	0.287268	0.322685	0.180429	0.209618
UZXL	Disporopsis pernyi	Monocots	Monocots	0.272482	0.26924	0.251986	0.206292	0.269465	0.256898	0.218929	0.254707	0.285871	0.316529	0.181969	0.215631
RQZP	Nolina bigelovii	Monocots	Monocots	0.282222	0.268027	0.245955	0.203796	0.270295	0.25516	0.217416	0.257129	0.283761	0.32908	0.174957	0.212202
HOKG	Nolina atopocarpa	Monocots	Monocots	0.272891	0.269916	0.253258	0.203934	0.269322	0.257812	0.216631	0.256234	0.281547	0.319194	0.179702	0.219557
TCYS	Peliosanthes minor	Monocots	Monocots	0.272055	0.267857	0.251674	0.208414	0.272145	0.256385	0.21695	0.25452	0.281327	0.319766	0.180618	0.218289
LSJW	Ruscus sp.	Monocots	Monocots	0.271047	0.274634	0.251329	0.20299	0.269736	0.25827	0.216769	0.255226	0.280149	0.330801	0.174208	0.214842
MVRF	Sansevieria trifasciata	Monocots	Monocots	0.268482	0.265534	0.253188	0.212797	0.267633	0.25464	0.218963	0.258764	0.276454	0.329836	0.176137	0.217573
ONBE	Eriospermum lancifolia	Monocots	Monocots	0.271914	0.266158	0.253832	0.208095	0.271055	0.254789	0.216464	0.257692	0.278438	0.319872	0.18212	0.21957
FGRF	Asparagus densiflorus	Monocots	Monocots	0.277159	0.270903	0.257562	0.194375	0.277004	0.263993	0.209434	0.249569	0.281529	0.336887	0.164285	0.2173
MUMD	Lomandra longifolia	Monocots	Monocots	0.286839	0.272045	0.241267	0.199848	0.275963	0.263638	0.208205	0.252193	0.287233	0.338089	0.16679	0.207887
ICNN	Yucca filamentosa	Monocots	Monocots	0.265807	0.268477	0.257993	0.207724	0.26768	0.255585	0.221309	0.255426	0.278575	0.318611	0.181353	0.221461
YBML	Yucca brevifolia	Monocots	Monocots	0.26499	0.267013	0.262081	0.205916	0.27121	0.255539	0.218294	0.254957	0.280893	0.311902	0.18355	0.223654
KXSK	Agave tequilana	Monocots	Monocots	0.275375	0.274803	0.240826	0.208996	0.271287	0.256634	0.217011	0.255068	0.279581	0.323676	0.179188	0.217555
PLBZ	Chlorogalum pomeridianum	Monocots	Monocots	0.264947	0.270849	0.255364	0.20884	0.268272	0.255197	0.221539	0.254991	0.275869	0.32126	0.181465	0.221406
CMCY	Hesperaloe parviflora	Monocots	Monocots	0.265956	0.267561	0.257098	0.209385	0.267142	0.255076	0.222017	0.255765	0.276884	0.320004	0.181509	0.221603
SVTS	Drimia altissima	Monocots	Monocots	0.289542	0.276496	0.220825	0.213137	0.273399	0.253856	0.215108	0.257636	0.279109	0.331018	0.177546	0.212327
KOFB	Urginea maritima	Monocots	Monocots	0.266519	0.272701	0.245033	0.215747	0.269098	0.255687	0.21735	0.257865	0.273798	0.31859	0.184387	0.223225
IXEM	Brodiaea sierrae	Monocots	Monocots	0.275423	0.259689	0.243812	0.221076	0.269805	0.25475	0.216757	0.258688	0.272402	0.33564	0.173518	0.21844
JDTY	Rhodophiala pratensis	Monocots	Monocots	0.288418	0.278533	0.241235	0.191814	0.276083	0.260854	0.210657	0.252407	0.281888	0.319903	0.177022	0.221187
DPFW	Zephyranthes treatiae	Monocots	Monocots	0.283219	0.271643	0.247647	0.197491	0.273869	0.249172	0.219186	0.257772	0.283776	0.31158	0.183609	0.221035
LDME	Amaryllis belladonna	Monocots	Monocots	0.29988	0.265506	0.231898	0.202715	0.275992	0.256979	0.20933	0.257699	0.2822	0.342228	0.163119	0.212453
DMIN	Phycella aff. cyrtanthoides	Monocots	Monocots	0.291786	0.286859	0.234575	0.186781	0.279877	0.268813	0.205655	0.245655	0.290255	0.337254	0.163148	0.209344
ZKPF	Traubia modesta	Monocots	Monocots	0.294061	0.269555	0.246953	0.189431	0.267006	0.259363	0.223137	0.250494	0.275036	0.344485	0.169926	0.210553
TRRQ	Narcissus viridiflorus	Monocots	Monocots	0.286391	0.283276	0.236798	0.193534	0.275567	0.262924	0.211186	0.250323	0.283034	0.324698	0.174039	0.218229
GJPF	Allium sativum	Monocots	Monocots	0.315758	0.281235	0.221085	0.181923	0.297319	0.268863	0.193733	0.240085	0.289651	0.361897	0.147685	0.200767
KBXS	Allium commutatum	Monocots	Monocots	0.313979	0.285572	0.220571	0.179878	0.296829	0.270039	0.194088	0.239045	0.292436	0.36247	0.148225	0.196869
PRFO	Agapanthus africanus	Monocots	Monocots	0.295376	0.278574	0.224768	0.201282	0.28137	0.260152	0.210392	0.248086	0.288089	0.342616	0.163599	0.205695
BLAJ	Hemerocallis spp.	Monocots	Monocots	0.289092	0.276823	0.244939	0.189146	0.278529	0.266182	0.207687	0.247601	0.286656	0.334049	0.168402	0.210893
JHUL	Hemerocallis sp.	Monocots	Monocots	0.285586	0.279971	0.248715	0.185728	0.277232	0.267922	0.208264	0.246583	0.291965	0.329974	0.167921	0.21014
WTDE	Johnsonia pubescens	Monocots	Monocots	0.269419	0.270285	0.258604	0.201691	0.269608	0.258168	0.218597	0.253627	0.284478	0.32131	0.176188	0.218024
FCEL	Phormium tenax	Monocots	Monocots	0.290945	0.27402	0.242764	0.19227	0.276472	0.262842	0.210042	0.250644	0.292657	0.343137	0.159856	0.204351
JVBR	Aloe vera	Monocots	Monocots	0.269965	0.268161	0.253571	0.208303	0.267767	0.256656	0.220311	0.255266	0.277118	0.341679	0.167255	0.213949
SART	Xeronema callistemon	Monocots	Monocots	0.278201	0.275234	0.251682	0.194883	0.273397	0.262373	0.21257	0.25166	0.281433	0.334548	0.170742	0.213278
LTZF	Sisyrinchium angustifolium	Monocots	Monocots	0.283333	0.266136	0.254012	0.196519	0.275634	0.255545	0.218022	0.250798	0.295797	0.313347	0.175823	0.215033
KYNE	Cyanella orchidiformis	Monocots	Monocots	0.258733	0.269268	0.263126	0.208872	0.267705	0.256791	0.221067	0.254438	0.278222	0.330602	0.174239	0.216937
RDYY	Cyanastrum cordifolium	Monocots	Monocots	0.27427	0.267902	0.236703	0.221125	0.273417	0.257036	0.212245	0.257302	0.273313	0.341744	0.168975	0.215967
EMJJ	Borya sphaerocephala	Monocots	Monocots	0.252655	0.277041	0.25085	0.219455	0.268472	0.257479	0.220209	0.253839	0.276284	0.327374	0.181387	0.214955
YJUG	Curculigo sp.	Monocots	Monocots	0.249466	0.256251	0.273002	0.221281	0.26239	0.245251	0.230094	0.262264	0.277798	0.319991	0.182797	0.219415
LELS	Haemaria discolor	Monocots	Monocots	0.246606	0.280744	0.254498	0.218151	0.271399	0.268209	0.217404	0.242989	0.286181	0.335433	0.177353	0.201034
VTUS	Goodyera pubescens	Monocots	Monocots	0.238733	0.274748	0.265767	0.220752	0.273863	0.269976	0.212689	0.243472	0.281782	0.330953	0.181254	0.206011
XZME	Drakaea elastica	Monocots	Monocots	0.240797	0.275084	0.255386	0.228734	0.263413	0.258605	0.225468	0.252515	0.271989	0.337219	0.178498	0.212294
MTHW	Platanthera clavellata	Monocots	Monocots	0.238535	0.267737	0.272465	0.221262	0.26611	0.259856	0.224624	0.24941	0.271459	0.325059	0.186411	0.217072
JSAG	Masdevallia yuangensis	Monocots	Monocots	0.289532	0.29342	0.234871	0.182177	0.278544	0.273384	0.208378	0.239694	0.298165	0.343703	0.165969	0.192163
CNTZ	Oncidium sphacelatum	Monocots	Monocots	0.269595	0.278227	0.24545	0.206728	0.275074	0.26508	0.211887	0.247959	0.278397	0.319413	0.183668	0.218521
THDM	Vanilla planifolia	Monocots	Monocots	0.25856	0.288118	0.227346	0.225976	0.268811	0.260418	0.218964	0.251807	0.277785	0.341745	0.173638	0.206832
QNPH,NHIX	Colchicum autumnale	Monocots	Monocots	0.237723	0.242391	0.283617	0.236269	0.268331	0.256834	0.218108	0.256727	0.277217	0.314613	0.187156	0.221014
GDKK	Gloriosa superba	Monocots	Monocots	0.237839	0.249629	0.280878	0.231655	0.267844	0.256424	0.220751	0.254981	0.280981	0.32856	0.177172	0.213286
MWYQ	Smilax bona-nox	Monocots	Monocots	0.242789	0.245551	0.273154	0.238506	0.268583	0.25175	0.22418	0.255488	0.272719	0.340001	0.176635	0.210645
THEW	Lilium sargentiae	Monocots	Monocots	0.251586	0.242445	0.286652	0.219316	0.267536	0.251678	0.219657	0.261128	0.274403	0.353444	0.157565	0.214588
AFLV	Xerophyllum asphodeloides	Monocots	Monocots	0.241041	0.256135	0.275053	0.227771	0.260068	0.243422	0.23737	0.25914	0.273165	0.314611	0.191275	0.220949
OOSO	Helonias bullata	Monocots	Monocots	0.241426	0.259519	0.27136	0.227696	0.257921	0.243905	0.237443	0.260732	0.270514	0.321318	0.184845	0.223323
VQYB	Neurachne lanigera	Monocots	Monocots	0.219678	0.235473	0.296476	0.248373	0.258269	0.239516	0.236615	0.2656	0.261937	0.307239	0.199625	0.2312
ZENX	Neurachne alopecuroidea	Monocots	Monocots	0.228988	0.243411	0.282163	0.245438	0.261888	0.24025	0.233796	0.264067	0.262788	0.308634	0.198074	0.230504
XUAB	Paraneurachne muelleri	Monocots	Monocots	0.211983	0.224199	0.308888	0.25493	0.252048	0.233768	0.244394	0.269791	0.258278	0.302632	0.203979	0.235111
BXAY	Neurachne minor	Monocots	Monocots	0.212048	0.228058	0.30462	0.255274	0.249871	0.230801	0.247663	0.271665	0.258963	0.301077	0.204616	0.235344
NNOK	Neurachne tenuifolia	Monocots	Monocots	0.209646	0.219029	0.316324	0.255002	0.252148	0.233706	0.24404	0.270106	0.259416	0.306311	0.2008	0.233473
ZMGN	Neurachne munroi	Monocots	Monocots	0.223327	0.241146	0.289219	0.246308	0.259144	0.240119	0.235819	0.264918	0.262611	0.307884	0.199108	0.230396
BPKH	Neurachne annularis	Monocots	Monocots	0.214316	0.228082	0.305558	0.252044	0.25183	0.234427	0.244243	0.2695	0.260378	0.305186	0.201307	0.233129
WCOR	Thyridolepis multiculmis	Monocots	Monocots	0.2255	0.239284	0.288686	0.246531	0.260188	0.238721	0.236471	0.26462	0.261476	0.307501	0.199271	0.231752
XBKS	Thyridolepis mitchelliana	Monocots	Monocots	0.221077	0.23589	0.297418	0.245615	0.261544	0.239518	0.234917	0.264021	0.261266	0.310343	0.197173	0.231218
SOHV	Panicum miliaceum	Monocots	Monocots	0.231857	0.25067	0.274809	0.242663	0.267585	0.247112	0.226944	0.258359	0.264085	0.305681	0.199231	0.231003
ROEI	Cymbopogon nardus	Monocots	Monocots	0.238157	0.253114	0.269767	0.238961	0.27187	0.250728	0.223052	0.25435	0.268199	0.310272	0.195017	0.226512
YPIC	Microstegium vimineum	Monocots	Monocots	0.233997	0.243762	0.283695	0.238546	0.26145	0.240837	0.236201	0.261511	0.267837	0.30889	0.195852	0.227422
YXNR	Triodia aff. bynoei	Monocots	Monocots	0.234637	0.246193	0.276984	0.242185	0.262197	0.240795	0.234245	0.262762	0.265539	0.313303	0.194444	0.226714
EFCZ	Eleusine coracana	Monocots	Monocots	0.23831	0.245161	0.276486	0.240043	0.251716	0.235587	0.246215	0.266481	0.272058	0.305892	0.197995	0.224055
RCAH,YLWW	Uniola paniculata	Monocots	Monocots	0.233393	0.245371	0.279162	0.242074	0.26165	0.238547	0.235047	0.264756	0.267451	0.309657	0.195594	0.227298
HATH	Aristida stricta	Monocots	Monocots	0.217381	0.229028	0.296243	0.257348	0.255075	0.236015	0.241192	0.267717	0.264213	0.310135	0.197742	0.227911
IADP	Deschampsia cespitosa	Monocots	Monocots	0.258096	0.264271	0.254754	0.22288	0.265186	0.239639	0.234833	0.260342	0.265862	0.30974	0.198382	0.226016
RMVB	Avena fatua	Monocots	Monocots	0.256244	0.264344	0.247649	0.231763	0.271931	0.243555	0.224227	0.260287	0.262298	0.316146	0.192376	0.229181
WXNT	Joinvillea ascendens	Monocots	Monocots	0.259811	0.244145	0.279729	0.216315	0.254571	0.238035	0.239501	0.267892	0.271998	0.333406	0.178671	0.215926
BSTR	Chondropetalum tectorum	Monocots	Monocots	0.281913	0.266284	0.256913	0.194889	0.268951	0.254818	0.22019	0.256041	0.277981	0.326915	0.177593	0.217511
PWSG	Cyperus papyrus	Monocots	Monocots	0.269786	0.274325	0.262791	0.193098	0.27695	0.263712	0.212398	0.24694	0.287731	0.349127	0.156405	0.206737
WBIB	Lepidosperma gibsonii	Monocots	Monocots	0.276459	0.273907	0.254565	0.195069	0.273055	0.25409	0.218984	0.253871	0.285949	0.341227	0.160665	0.212159
XPAF	Mapania palustris	Monocots	Monocots	0.280098	0.269252	0.244137	0.206513	0.273343	0.252106	0.218611	0.25594	0.275676	0.348463	0.158556	0.217305
CIEA	Juncus inflexus	Monocots	Monocots	0.294652	0.281652	0.243692	0.180004	0.283808	0.256544	0.211347	0.248301	0.289998	0.36189	0.128424	0.219688
PPQR	Typha angustifolia	Monocots	Monocots	0.25178	0.277812	0.249201	0.221207	0.272846	0.259217	0.215107	0.252831	0.282141	0.334696	0.178853	0.204309
BRUD	Typha latifolia	Monocots	Monocots	0.25681	0.271771	0.24987	0.221549	0.273085	0.256981	0.218846	0.251089	0.280524	0.342435	0.178405	0.198636
BYPY	Brocchinia reducta	Monocots	Monocots	0.251076	0.270458	0.250755	0.227711	0.270792	0.249128	0.222492	0.257589	0.280535	0.321458	0.18555	0.212457
UOEL	Strelitzia reginae	Monocots	Monocots	0.244348	0.266976	0.258784	0.229892	0.274218	0.257746	0.21839	0.249646	0.284519	0.33204	0.178034	0.205407
LSKK	Orchidantha maxillarioides	Monocots	Monocots	0.239871	0.269191	0.260231	0.230706	0.273132	0.25538	0.220298	0.25119	0.2773	0.331777	0.179723	0.211199
XHHU	Heliconia sp.	Monocots	Monocots	0.244866	0.282869	0.250106	0.222159	0.270634	0.256667	0.221647	0.251051	0.286536	0.326649	0.178764	0.208051
LEMW	Curcuma longa	Monocots	Monocots	0.229161	0.265596	0.265851	0.239392	0.265343	0.251128	0.232808	0.250721	0.286212	0.313696	0.195596	0.204495
BDJQ	Zingiber officinale	Monocots	Monocots	0.237275	0.272416	0.258012	0.232296	0.274799	0.260336	0.218557	0.246308	0.286195	0.316181	0.189184	0.20844
JNUB	Maranta leuconeura	Monocots	Monocots	0.243073	0.267545	0.25194	0.237442	0.274967	0.255052	0.220501	0.249481	0.278352	0.311553	0.195906	0.214189
TZNS	Canna sp.	Monocots	Monocots	0.244112	0.28031	0.252959	0.222619	0.278222	0.264169	0.212977	0.244632	0.292932	0.332571	0.173631	0.200865
HWUP	Sabal bermudana	Monocots	Monocots	0.242322	0.272607	0.254681	0.23039	0.269767	0.25614	0.220281	0.253813	0.275784	0.326022	0.181472	0.216721
HXJE	Serenoa repens	Monocots	Monocots	0.247665	0.269894	0.255191	0.227249	0.272091	0.250836	0.222221	0.254852	0.284206	0.317972	0.185076	0.212746
NSPR	Nypa fruticans	Monocots	Monocots	0.23313	0.249424	0.271384	0.246062	0.269909	0.248191	0.221609	0.260292	0.277455	0.320599	0.189165	0.212781
DGXS	Freycinetia multiflora	Monocots	Monocots	0.241662	0.263929	0.255082	0.239327	0.266237	0.252893	0.223661	0.25721	0.273753	0.320673	0.18217	0.223404
VVVV	Ludovia sp.	Monocots	Monocots	0.230974	0.247714	0.277484	0.243829	0.26345	0.252903	0.224351	0.259296	0.27209	0.329654	0.179262	0.218994
VBHQ	Stemona tuberosa	Monocots	Monocots	0.224729	0.24401	0.296263	0.234998	0.255989	0.247034	0.236725	0.260252	0.275971	0.332407	0.179323	0.212299
QOXT	Xerophyta villosa	Monocots	Monocots	0.262322	0.277364	0.24647	0.213845	0.276132	0.263535	0.213909	0.246423	0.28891	0.317235	0.182782	0.211073
SILJ	Talbotia elegans	Monocots	Monocots	0.260463	0.274417	0.252282	0.212838	0.273557	0.258119	0.219486	0.248838	0.288474	0.323794	0.179153	0.208578
OCWZ	Dioscorea villosa	Monocots	Monocots	0.246154	0.270847	0.259691	0.223308	0.269151	0.262054	0.218277	0.250518	0.277335	0.326525	0.18557	0.210569
COCP	Triglochin maritima	Monocots	Monocots	0.277322	0.272625	0.24934	0.200713	0.278619	0.258718	0.215553	0.24711	0.288306	0.323833	0.182197	0.205664
BYQM	Posidonia australis	Monocots	Monocots	0.247346	0.264817	0.267012	0.220825	0.271983	0.262267	0.213026	0.252723	0.27859	0.329901	0.179837	0.211672
DWZT	Sagittaria latifolia	Monocots	Monocots	0.233372	0.227444	0.294525	0.244659	0.265269	0.239233	0.236572	0.258925	0.265437	0.32973	0.189692	0.215141
MFIN	Pistia stratiotes	Monocots	Monocots	0.209061	0.249964	0.27479	0.266185	0.262897	0.251602	0.226437	0.259064	0.256033	0.29991	0.217546	0.22651
YMES	Typhonium blumei	Monocots	Monocots	0.21001	0.243372	0.276693	0.269925	0.260734	0.247722	0.227646	0.263898	0.256296	0.305775	0.209186	0.228743
MTII	Acorus americanus	Monocots	Monocots	0.271215	0.266784	0.24931	0.212692	0.26326	0.248963	0.22476	0.263017	0.272285	0.344981	0.16537	0.217364
ABSS	Sassafras albidum	Magnoliids	dicots	0.274467	0.285042	0.248304	0.192186	0.275103	0.258823	0.21832	0.247754	0.280753	0.328127	0.181647	0.209474
BCGB	Cinnamomum camphora	Magnoliids	dicots	0.272596	0.285296	0.246675	0.195433	0.275473	0.260729	0.214557	0.249241	0.275699	0.330722	0.178301	0.215278
KAYP	Lindera benzoin	Magnoliids	dicots	0.277628	0.272056	0.258348	0.191968	0.252796	0.248402	0.248819	0.249983	0.266114	0.332465	0.187707	0.213714
WIGA	Persea borbonia	Magnoliids	dicots	0.276259	0.278485	0.252151	0.193105	0.273819	0.25302	0.220438	0.252722	0.281288	0.334941	0.174294	0.209477
VYLQ	Cassytha filiformis	Magnoliids	dicots	0.241162	0.286384	0.245378	0.227076	0.270154	0.264514	0.215144	0.250188	0.270332	0.344361	0.178801	0.206506
KRJP	Peumus boldus	Magnoliids	dicots	0.275991	0.286163	0.239895	0.19795	0.274181	0.261169	0.215397	0.249253	0.281193	0.335114	0.173354	0.21034
BSVG	Gyrocarpus americanus	Magnoliids	dicots	0.311931	0.300432	0.200805	0.186832	0.280754	0.272648	0.204707	0.241891	0.287791	0.343146	0.166651	0.202412
MAQO	Gomortega keule	Magnoliids	dicots	0.266021	0.290622	0.238745	0.204612	0.273847	0.259715	0.216829	0.249609	0.277996	0.325446	0.179482	0.217076
WAIL	Laurelia sempervirens	Magnoliids	dicots	0.266136	0.292341	0.242282	0.199241	0.274668	0.261091	0.216383	0.247858	0.278868	0.332331	0.175428	0.213373
FALI	Calycanthus floridus	Magnoliids	dicots	0.272235	0.302369	0.225188	0.200208	0.278537	0.2691	0.207594	0.244769	0.283934	0.340463	0.171988	0.203615
WPHN	Idiospermum australiense	Magnoliids	dicots	0.261442	0.295277	0.241922	0.201359	0.277981	0.267451	0.210321	0.244247	0.27968	0.333341	0.178459	0.20852
PSJT	Uvaria microcarpa	Magnoliids	dicots	0.244576	0.266518	0.266066	0.22284	0.267941	0.254201	0.222234	0.255623	0.265648	0.319194	0.187874	0.227283
YZRI	Annona muricata	Magnoliids	dicots	0.254683	0.283227	0.2438	0.218291	0.271805	0.262773	0.21364	0.251782	0.275448	0.323204	0.183281	0.218068
DHPO	Eupomatia bennettii	Magnoliids	dicots	0.265573	0.281183	0.243651	0.209592	0.271617	0.259315	0.216198	0.25287	0.275796	0.324185	0.180689	0.21933
WBOD	Magnolia grandiflora	Magnoliids	dicots	0.273187	0.285869	0.230457	0.210486	0.271646	0.256502	0.217719	0.254133	0.274979	0.323098	0.18079	0.221133
XQWC	Michelia maudiae	Magnoliids	dicots	0.280613	0.287777	0.231278	0.200332	0.271657	0.255122	0.220097	0.253123	0.276026	0.328992	0.179054	0.215927
OBPL	Myristica fragrans	Magnoliids	dicots	0.265827	0.285817	0.241785	0.206571	0.275327	0.26435	0.212558	0.247765	0.273382	0.33056	0.17762	0.218438
CSSK	Houttuynia cordata	Magnoliids	dicots	0.245101	0.271058	0.253087	0.230754	0.270355	0.262701	0.211974	0.25497	0.284448	0.325512	0.174977	0.215063
OPDF	Saururus cernuus	Magnoliids	dicots	0.242808	0.27049	0.261316	0.225385	0.274387	0.25895	0.21342	0.253243	0.280016	0.337105	0.172641	0.210238
MUNP	Piper auritum	Magnoliids	dicots	0.259855	0.281887	0.235589	0.22267	0.277829	0.26489	0.206825	0.250456	0.283835	0.335897	0.174433	0.205835
XSZI	Peperomia fraseri	Magnoliids	dicots	0.24733	0.285519	0.243105	0.224047	0.269828	0.266968	0.21188	0.251324	0.287948	0.332012	0.173685	0.206355
PAWA	Aristolochia elegans	Magnoliids	dicots	0.238889	0.289597	0.233887	0.237627	0.272946	0.263469	0.210799	0.252786	0.277745	0.320699	0.186044	0.215513
QDVW	Saruma henryi	Magnoliids	dicots	0.268483	0.297266	0.234405	0.199847	0.276508	0.263665	0.210552	0.249275	0.285422	0.326244	0.175971	0.212363
SJEV	Canella winterana	Magnoliids	dicots	0.272431	0.296473	0.221747	0.209349	0.281079	0.269535	0.204058	0.245328	0.280698	0.32072	0.183472	0.215111
WKSU	Drimys winteri	Magnoliids	dicots	0.284395	0.292608	0.229099	0.193898	0.279989	0.268629	0.208697	0.242685	0.285232	0.328156	0.17947	0.207143
WZFE	Ascarina rubricaulis	Chloranthales Chloranthales	dicots	0.276829	0.303202	0.220133	0.199836	0.28018	0.267969	0.206739	0.245112	0.285865	0.33559	0.172365	0.20618
OSHQ	Sarcandra glabra	Chloranthales Chloranthales	dicots	0.283184	0.290998	0.228434	0.197384	0.278421	0.263892	0.209271	0.248416	0.281283	0.328701	0.174593	0.215423
NPND	Ceratophyllum demersum	BasalAngiosperms	dicots	0.29522	0.301426	0.202926	0.200428	0.30496	0.269443	0.193064	0.232533	0.30672	0.324911	0.181619	0.18675
RQNK	Papaver somniferum	BasalEudicots Ranunculales	dicots	0.309533	0.310372	0.193196	0.186899	0.295728	0.284272	0.187547	0.232453	0.298239	0.325782	0.175684	0.200294
QCOU	Papaver setigerum	BasalEudicots Ranunculales	dicots	0.30945	0.308394	0.192008	0.190148	0.295379	0.284891	0.187362	0.232368	0.299468	0.320355	0.177413	0.202764
BEKN	Papaver rhoeas	BasalEudicots Ranunculales	dicots	0.309753	0.308752	0.193792	0.187704	0.29556	0.284087	0.188677	0.231675	0.297749	0.323361	0.177327	0.201564
SSDU	Papaver bracteatum	BasalEudicots Ranunculales	dicots	0.309693	0.312453	0.194338	0.183516	0.296493	0.284235	0.187422	0.23185	0.2969	0.330361	0.172765	0.199974
IRAF	Argemone mexicana	BasalEudicots Ranunculales	dicots	0.307136	0.330047	0.184251	0.178566	0.301505	0.286278	0.186048	0.226169	0.307513	0.343579	0.161365	0.187543
XHKT	Sanguinaria canadensis	BasalEudicots Ranunculales	dicots	0.291176	0.306282	0.209827	0.192715	0.287559	0.270972	0.200625	0.240844	0.291428	0.324406	0.175528	0.208637
XMVD	Chelidonium majus	BasalEudicots Ranunculales	dicots	0.295946	0.313673	0.209131	0.18125	0.290162	0.276115	0.196439	0.237284	0.294029	0.338449	0.166843	0.20068
EVOD	Eschscholzia californica	BasalEudicots Ranunculales	dicots	0.303505	0.318579	0.198852	0.179063	0.300537	0.283788	0.18873	0.226946	0.30221	0.338065	0.16273	0.196995
ZGQD	Corydalis linstowiana	BasalEudicots Ranunculales	dicots	0.297337	0.29981	0.210118	0.192734	0.291232	0.274104	0.195048	0.239616	0.295119	0.337763	0.169109	0.198009
UDHA	Ceratocapnos vesicaria	BasalEudicots Ranunculales	dicots	0.289078	0.303022	0.2149	0.192999	0.291941	0.275097	0.196548	0.236413	0.296669	0.314321	0.18318	0.20583
AUGV	Capnoides sempervirens	BasalEudicots Ranunculales	dicots	0.290728	0.305508	0.212148	0.191616	0.289334	0.274076	0.19797	0.238621	0.291182	0.331409	0.17428	0.203129
NMGG	Hypecoum procumbens	BasalEudicots Ranunculales	dicots	0.291531	0.297035	0.218526	0.192907	0.283884	0.268212	0.202808	0.245096	0.291176	0.320225	0.183799	0.2048
UPOG	Anemone pulsatilla	BasalEudicots Ranunculales	dicots	0.290906	0.283021	0.240266	0.185807	0.28468	0.273674	0.200686	0.24096	0.285304	0.324432	0.177616	0.212648
ZUHO	Anemone hupehensis	BasalEudicots Ranunculales	dicots	0.300075	0.284942	0.230009	0.184974	0.289402	0.274232	0.196348	0.240019	0.289298	0.326823	0.174786	0.209093
GBVZ	Thalictrum thalictroides	BasalEudicots Ranunculales	dicots	0.306961	0.313836	0.197047	0.182157	0.2967	0.280189	0.188592	0.234519	0.302046	0.332909	0.167306	0.197739
VGHH	Hydrastis canadensis	BasalEudicots Ranunculales	dicots	0.300343	0.314784	0.206053	0.178819	0.291463	0.279535	0.19291	0.236093	0.290513	0.335827	0.169224	0.204436
WFBF	Podophyllum peltatum	BasalEudicots Ranunculales	dicots	0.284893	0.277783	0.261391	0.175933	0.283698	0.272107	0.203442	0.240754	0.282069	0.338984	0.168304	0.210643
YHFG	Nandina domestica	BasalEudicots Ranunculales	dicots	0.288537	0.29484	0.231497	0.185125	0.286187	0.270817	0.200621	0.242375	0.28599	0.330548	0.17219	0.211272
CCID	Akebia trifoliata	BasalEudicots Ranunculales	dicots	0.2905	0.309378	0.207576	0.192546	0.287452	0.271849	0.199246	0.241453	0.287313	0.346201	0.161591	0.204895
QTJY	Euptelea pleiosperma	BasalEudicots Ranunculales	dicots	0.2745	0.293825	0.22976	0.201916	0.277131	0.259859	0.213643	0.249367	0.278571	0.331499	0.177135	0.212795
RQUG	Hakea prostrata	BasalEudicots	dicots	0.271814	0.307232	0.212198	0.208755	0.282089	0.272616	0.203161	0.242135	0.282876	0.333374	0.177109	0.206642
SIIK	Hakea drupacea	BasalEudicots	dicots	0.269803	0.305235	0.215244	0.209718	0.280751	0.271259	0.204037	0.243954	0.280143	0.33341	0.177158	0.209289
GRRW	Grevillea robusta	BasalEudicots	dicots	0.264017	0.30363	0.21695	0.215403	0.27743	0.270147	0.205804	0.246619	0.273401	0.333792	0.17682	0.215986
VQFW	Platanus occidentalis	BasalEudicots	dicots	0.269701	0.295387	0.224198	0.210714	0.276345	0.262535	0.209104	0.252016	0.278087	0.341892	0.167477	0.212545
FAKD	Nelumbo sp.	BasalEudicots	dicots	0.26624	0.300305	0.224129	0.209326	0.282608	0.26594	0.205968	0.245483	0.286727	0.333117	0.173643	0.206513
AALA	Meliosma cuneifolia	BasalEudicots	dicots	0.290149	0.306285	0.212657	0.190909	0.290634	0.272729	0.199248	0.237389	0.295447	0.356558	0.155335	0.19266
IWMW	Buxus sempervirens	BasalEudicots	dicots	0.269302	0.300807	0.216221	0.213669	0.280624	0.268335	0.204664	0.246377	0.284957	0.332499	0.175485	0.207059
SWOH	Trochodendron aralioides	BasalEudicots	dicots	0.273551	0.298012	0.230972	0.197464	0.275748	0.26262	0.214287	0.247345	0.276085	0.333351	0.178749	0.211815
XMQO	Gunnera manicata	BasalEudicots	dicots	0.301645	0.285131	0.229231	0.183992	0.283612	0.263493	0.207617	0.245278	0.29716	0.350636	0.158726	0.193479
EHNF	Dillenia indica	BasalEudicots	dicots	0.27669	0.29574	0.232128	0.195443	0.284293	0.272755	0.200157	0.242796	0.278233	0.336495	0.174492	0.21078
WHNV	Micromeria fruticosa	CoreEudicots/Asterids	dicots	0.27477	0.297005	0.234643	0.193582	0.27419	0.259243	0.215066	0.251502	0.284437	0.340534	0.169202	0.205827
XMBA	Poliomintha bustamanta	CoreEudicots/Asterids	dicots	0.274671	0.27539	0.252915	0.197025	0.264699	0.252121	0.231215	0.251965	0.274289	0.330327	0.186573	0.208811
IYDF	Thymus vulgaris	CoreEudicots/Asterids	dicots	0.265225	0.285168	0.242758	0.206849	0.269816	0.25243	0.22176	0.255994	0.282013	0.323838	0.184416	0.209733
PUCW	Agastache rugosa	CoreEudicots/Asterids	dicots	0.281124	0.299567	0.229547	0.189762	0.275396	0.262546	0.210848	0.25121	0.281056	0.345195	0.169087	0.204662
FUMQ	Nepeta cataria	CoreEudicots/Asterids	dicots	0.284839	0.296763	0.228536	0.189861	0.276376	0.263034	0.211222	0.249368	0.289795	0.329131	0.174675	0.206399
PHCE	Prunella vulgaris	CoreEudicots/Asterids	dicots	0.268754	0.300814	0.243322	0.187109	0.271684	0.258785	0.219143	0.250388	0.28343	0.341712	0.172119	0.202739
FDMM	Rosmarinus officinalis	CoreEudicots/Asterids	dicots	0.27676	0.278362	0.243263	0.201616	0.269193	0.253834	0.219002	0.257971	0.272225	0.32747	0.180529	0.219776
EQDA	Salvia spp.	CoreEudicots/Asterids	dicots	0.279431	0.288928	0.239287	0.192354	0.268838	0.252971	0.220618	0.257573	0.278001	0.33459	0.177052	0.210357
TAGM	Melissa officinalis	CoreEudicots/Asterids	dicots	0.284174	0.290546	0.235909	0.189371	0.273086	0.259046	0.214902	0.252966	0.285488	0.346571	0.166834	0.201106
BAHE	Solenostemon scutellarioides	CoreEudicots/Asterids	dicots	0.27676	0.297818	0.227648	0.197774	0.276893	0.261296	0.210881	0.25093	0.286302	0.32219	0.182874	0.208634
FYUH	Lavandula angustifolia	CoreEudicots/Asterids	dicots	0.279716	0.290755	0.228659	0.20087	0.274858	0.259171	0.2143	0.25167	0.282973	0.329527	0.178198	0.209302
EAAA	Marrubium vulgare	CoreEudicots/Asterids	dicots	0.284695	0.302058	0.228361	0.184886	0.279625	0.266919	0.207499	0.245956	0.289706	0.343929	0.165337	0.201028
SNNC	Leonurus japonicus	CoreEudicots/Asterids	dicots	0.285033	0.300986	0.227528	0.186453	0.28103	0.267993	0.20617	0.244808	0.287912	0.341037	0.169737	0.201314
GETL	Pogostemon sp.	CoreEudicots/Asterids	dicots	0.281833	0.302353	0.223023	0.192791	0.280239	0.268448	0.205955	0.245358	0.289499	0.333455	0.176567	0.200479
ATYL	Scutellaria montana	CoreEudicots/Asterids	dicots	0.284674	0.311054	0.214166	0.190105	0.283551	0.271657	0.203028	0.241763	0.295462	0.338319	0.169541	0.196677
UCNM	Ajuga reptans	CoreEudicots/Asterids	dicots	0.285443	0.298115	0.228011	0.188431	0.278881	0.265863	0.207656	0.2476	0.281736	0.34075	0.169021	0.208493
LRRR	Teucrium chamaedrys	CoreEudicots/Asterids	dicots	0.275773	0.286863	0.232347	0.205016	0.275607	0.261825	0.210958	0.25161	0.279872	0.323371	0.182203	0.214554
GNPX	Oxera neriifolia	CoreEudicots/Asterids	dicots	0.287498	0.30214	0.223209	0.187153	0.277842	0.264438	0.208806	0.248913	0.27807	0.343359	0.163386	0.215184
RTNA	Oxera pulchella	CoreEudicots/Asterids	dicots	0.286054	0.293659	0.230862	0.189426	0.277655	0.261803	0.210632	0.24991	0.274264	0.332845	0.170997	0.221894
DMLT	Vitex agnus-castus	CoreEudicots/Asterids	dicots	0.292264	0.30698	0.214408	0.186348	0.283327	0.272344	0.200601	0.243729	0.287637	0.338196	0.171435	0.202732
FAMO	Conopholis americana	CoreEudicots/Asterids	dicots	0.294188	0.302232	0.211743	0.191837	0.283775	0.272831	0.199872	0.243522	0.288353	0.332976	0.169619	0.209051
FROP	Epifagus virginiana	CoreEudicots/Asterids	dicots	0.296864	0.296437	0.219449	0.187249	0.27811	0.267035	0.208339	0.246516	0.284159	0.339031	0.172477	0.204332
VYDM	Orobanche fasciculata	CoreEudicots/Asterids	dicots	0.293969	0.301904	0.213323	0.190804	0.282978	0.271314	0.202727	0.242981	0.286001	0.335241	0.166493	0.212265
EJCM	Lindenbergia philippensis	CoreEudicots/Asterids	dicots	0.302477	0.303095	0.212412	0.182015	0.279152	0.267766	0.205353	0.247729	0.287936	0.345719	0.158673	0.207672
OWAS	Rehmannia glutinosa	CoreEudicots/Asterids	dicots	0.295297	0.295174	0.231867	0.177662	0.281033	0.267426	0.207981	0.24356	0.282917	0.338803	0.170684	0.207596
UMUL	Paulownia fargesii	CoreEudicots/Asterids	dicots	0.29014	0.307401	0.21503	0.187429	0.282821	0.27191	0.201183	0.244085	0.284768	0.343894	0.170477	0.200861
PSHB	Lantana camara	CoreEudicots/Asterids	dicots	0.28553	0.292347	0.223766	0.198358	0.282116	0.263744	0.207939	0.246201	0.282634	0.347755	0.165465	0.204146
MQIV	Phyla dulcis	CoreEudicots/Asterids	dicots	0.279537	0.300906	0.224767	0.19479	0.281025	0.266658	0.207215	0.245102	0.283744	0.341109	0.167404	0.207743
GCFE	Verbena hastata	CoreEudicots/Asterids	dicots	0.295381	0.301746	0.223117	0.179756	0.286244	0.269889	0.203032	0.240836	0.290788	0.353874	0.155993	0.199345
UTQR	Tabebuia umbellata	CoreEudicots/Asterids	dicots	0.28814	0.306924	0.220465	0.18447	0.284406	0.270422	0.20193	0.243242	0.288661	0.343075	0.163862	0.204402
XAYK	Kigelia africana	CoreEudicots/Asterids	dicots	0.291813	0.295286	0.222907	0.189993	0.283381	0.266921	0.203842	0.245856	0.284716	0.346318	0.166265	0.202701
TKEK	Mansoa alliacea	CoreEudicots/Asterids	dicots	0.288168	0.30078	0.221947	0.189105	0.285862	0.268426	0.203792	0.241921	0.288723	0.337609	0.172698	0.20097
NBMW	Sanchezia sp.	CoreEudicots/Asterids	dicots	0.266764	0.307286	0.225232	0.200718	0.280752	0.265102	0.208456	0.245691	0.288037	0.333324	0.172123	0.206516
WEAC	Strobilanthes dyeriana	CoreEudicots/Asterids	dicots	0.269048	0.296422	0.244105	0.190425	0.277415	0.259294	0.214497	0.248793	0.282845	0.338729	0.171887	0.206539
AYIY	Ruellia brittoniana	CoreEudicots/Asterids	dicots	0.26062	0.296628	0.238122	0.20463	0.276327	0.260799	0.212299	0.250575	0.279431	0.325941	0.180603	0.214026
PCGJ	Anisacanthus quadrifidus	CoreEudicots/Asterids	dicots	0.269782	0.300948	0.231315	0.197954	0.279321	0.259152	0.212026	0.249501	0.288043	0.33523	0.169524	0.207203
MXFG	Pinguicula agnata	CoreEudicots/Asterids	dicots	0.274602	0.29354	0.222041	0.209817	0.279222	0.267188	0.207412	0.246178	0.284827	0.315398	0.188847	0.210928
JCMU	Pinguicula caudata	CoreEudicots/Asterids	dicots	0.277909	0.298002	0.213297	0.210792	0.281719	0.269821	0.204797	0.243663	0.287409	0.312802	0.189503	0.210286
HRUR	Utricularia sp.	CoreEudicots/Asterids	dicots	0.267841	0.303624	0.211436	0.217099	0.28539	0.273733	0.203275	0.237602	0.291156	0.312979	0.194912	0.200953
ZRIN	Uncarina grandidieri	CoreEudicots/Asterids	dicots	0.280695	0.295574	0.224721	0.19901	0.277446	0.263166	0.211354	0.248034	0.277639	0.332635	0.180277	0.209449
WOHL	Schlegelia parasitica	CoreEudicots/Asterids	dicots	0.292453	0.302313	0.221834	0.1834	0.287049	0.270338	0.201093	0.24152	0.293722	0.343186	0.162053	0.20104
EDXZ	Schlegelia violacea	CoreEudicots/Asterids	dicots	0.290906	0.301825	0.220413	0.186856	0.282702	0.270982	0.202875	0.243441	0.283902	0.331824	0.176794	0.207479
XXYA	Verbascum sp.	CoreEudicots/Asterids	dicots	0.306333	0.311932	0.211181	0.170555	0.289292	0.27326	0.198387	0.239062	0.293303	0.357755	0.148263	0.200679
SIBR	Celsia arcturus	CoreEudicots/Asterids	dicots	0.302435	0.314714	0.209975	0.172877	0.289104	0.274024	0.198155	0.238717	0.295829	0.353512	0.149531	0.201128
GRFT	Buddleja sp.	CoreEudicots/Asterids	dicots	0.301244	0.302446	0.218029	0.178281	0.285554	0.271419	0.200745	0.242281	0.290311	0.345309	0.160495	0.203885
XRLM	Buddleja lindleyana	CoreEudicots/Asterids	dicots	0.300618	0.299753	0.218736	0.180894	0.286526	0.272739	0.198413	0.242322	0.288634	0.34066	0.163163	0.207544
EJBY	Anticharis glandulosa	CoreEudicots/Asterids	dicots	0.288102	0.296802	0.229879	0.185217	0.278322	0.266436	0.205625	0.249616	0.278634	0.34408	0.166999	0.210287
GDZS	Byblis gigantea	CoreEudicots/Asterids	dicots	0.282693	0.291717	0.229115	0.196476	0.27923	0.267714	0.206083	0.246973	0.27594	0.328964	0.18252	0.212576
PTBJ	Plantago virginica	CoreEudicots/Asterids	dicots	0.291761	0.298214	0.232963	0.177062	0.28066	0.272464	0.201803	0.245073	0.289504	0.327673	0.173698	0.209125
YKZB	Plantago maritima	CoreEudicots/Asterids	dicots	0.287044	0.29706	0.239382	0.176513	0.280709	0.269116	0.204152	0.246023	0.289554	0.328945	0.170616	0.210885
GNRI	Digitalis purpurea	CoreEudicots/Asterids	dicots	0.29122	0.291474	0.231503	0.185803	0.285726	0.267797	0.204069	0.242409	0.288166	0.328307	0.175842	0.207686
YRHD	Antirrhinum braun-blanquetii	CoreEudicots/Asterids	dicots	0.314195	0.300039	0.218644	0.167121	0.283354	0.270673	0.200676	0.245297	0.284392	0.346278	0.161126	0.208204
XISJ	Antirrhinum majus	CoreEudicots/Asterids	dicots	0.318218	0.292349	0.213183	0.17625	0.286461	0.264658	0.201489	0.247392	0.294685	0.346235	0.160167	0.198914
CLRW	Bacopa caroliniana	CoreEudicots/Asterids	dicots	0.294067	0.296779	0.218942	0.190211	0.281555	0.269802	0.205145	0.243499	0.289102	0.324592	0.177776	0.208529
RWKR	Saintpaulia ionantha	CoreEudicots/Asterids	dicots	0.281493	0.298742	0.217208	0.202557	0.282526	0.267407	0.205952	0.244115	0.283631	0.330249	0.180909	0.205211
DTNC	Sinningia tuberosa	CoreEudicots/Asterids	dicots	0.293416	0.319017	0.200503	0.187064	0.289984	0.278509	0.194306	0.237201	0.296727	0.34284	0.167288	0.193144
DCCI	Calceolaria pinifolia	CoreEudicots/Asterids	dicots	0.311757	0.299959	0.220727	0.167557	0.288925	0.267375	0.202441	0.24126	0.295087	0.344319	0.153808	0.206786
KTAR	Chionanthus retusus	CoreEudicots/Asterids	dicots	0.296947	0.306097	0.21246	0.184496	0.290385	0.272488	0.198102	0.239025	0.293433	0.329638	0.173775	0.203154
YZGX	unknown	CoreEudicots/Asterids	dicots	0.293848	0.315015	0.207383	0.183754	0.289391	0.273386	0.198275	0.238948	0.28958	0.339804	0.167382	0.203233
TORX	Olea europaea	CoreEudicots/Asterids	dicots	0.297347	0.30492	0.216558	0.181174	0.289964	0.272642	0.197892	0.239501	0.290823	0.338514	0.168856	0.201807
MZLD	Ligustrum sinense	CoreEudicots/Asterids	dicots	0.29691	0.308227	0.212025	0.182838	0.290004	0.273725	0.197763	0.238508	0.296353	0.331983	0.170483	0.201181
COBX	Polypremum procumbens	CoreEudicots/Asterids	dicots	0.302732	0.291362	0.223347	0.18256	0.281617	0.266613	0.205734	0.246036	0.286282	0.330584	0.176582	0.206551
JCLQ,YFQX	Apocynum androsaemifolium	CoreEudicots/Asterids	dicots	0.282431	0.313049	0.215349	0.189171	0.287665	0.280357	0.194539	0.237439	0.288123	0.343678	0.170517	0.197682
YADI	Asclepias syriaca	CoreEudicots/Asterids	dicots	0.293704	0.327256	0.191302	0.187738	0.293632	0.28216	0.19039	0.233818	0.306431	0.337378	0.173488	0.182703
DSUV	Asclepias curassavica	CoreEudicots/Asterids	dicots	0.287676	0.319923	0.201193	0.191208	0.289613	0.278853	0.195288	0.236246	0.298982	0.334112	0.177815	0.18909
JGYZ	Holarrhena pubescens	CoreEudicots/Asterids	dicots	0.27938	0.310133	0.21886	0.191628	0.286337	0.279792	0.195137	0.238735	0.286638	0.339978	0.171869	0.201514
EDEQ	Wrightia natalensis	CoreEudicots/Asterids	dicots	0.277428	0.309415	0.217103	0.196053	0.286136	0.278866	0.195891	0.239107	0.289074	0.331854	0.17717	0.201902
MGVU	Allamanda cathartica	CoreEudicots/Asterids	dicots	0.279633	0.291917	0.229776	0.198673	0.284367	0.27146	0.200864	0.243309	0.282101	0.336037	0.174759	0.207103
UOYN	Catharanthus roseus	CoreEudicots/Asterids	dicots	0.284924	0.298483	0.222195	0.194398	0.28885	0.277796	0.194719	0.238634	0.287557	0.343175	0.169016	0.200252
QEHE	Rauvolfia tetraphylla	CoreEudicots/Asterids	dicots	0.2768	0.306128	0.215366	0.201706	0.285359	0.275286	0.197363	0.241992	0.284306	0.329053	0.180296	0.206345
GGJD	Strychnos spinosa	CoreEudicots/Asterids	dicots	0.282395	0.301585	0.214822	0.201198	0.285389	0.272618	0.201085	0.240907	0.281267	0.337372	0.180187	0.201174
KPUM	Exacum affine	CoreEudicots/Asterids	dicots	0.280472	0.299763	0.22388	0.195885	0.276891	0.27291	0.203631	0.246567	0.277476	0.333303	0.180714	0.208507
ECTD	Gentiana acaulis	CoreEudicots/Asterids	dicots	0.288963	0.306733	0.213176	0.191128	0.288471	0.277447	0.195392	0.238691	0.290578	0.341462	0.168255	0.199705
HGSM	Gelsemium sempervirens	CoreEudicots/Asterids	dicots	0.298578	0.296588	0.221475	0.18336	0.288644	0.271199	0.197518	0.242639	0.293732	0.335524	0.172807	0.197937
KTWL	unknown	CoreEudicots/Asterids	dicots	0.27648	0.296371	0.230217	0.196932	0.281663	0.276195	0.198323	0.243819	0.283383	0.335371	0.174292	0.206954
PCNH	Psychotria marginata	CoreEudicots/Asterids	dicots	0.275195	0.298409	0.22881	0.197586	0.283244	0.276209	0.197737	0.24281	0.281071	0.329377	0.176487	0.213065
ZSGF	Psychotria ipecacuanha	CoreEudicots/Asterids	dicots	0.277221	0.303577	0.223055	0.196147	0.282188	0.278645	0.197503	0.241664	0.28267	0.333886	0.174695	0.208749
WQRD	Galium boreale	CoreEudicots/Asterids	dicots	0.275026	0.281785	0.242222	0.200967	0.273469	0.263148	0.210944	0.252438	0.284095	0.325375	0.177005	0.213525
MZOB	Heliotropium mendocinum	CoreEudicots/Asterids	dicots	0.28585	0.292322	0.229984	0.191843	0.278323	0.265996	0.207688	0.247992	0.278172	0.322538	0.187154	0.212135
ABEH	Heliotropium greggii	CoreEudicots/Asterids	dicots	0.28912	0.29107	0.227201	0.192609	0.277711	0.265534	0.20765	0.249106	0.279297	0.324455	0.184814	0.211434
JWEY	Heliotropium tenuifolium	CoreEudicots/Asterids	dicots	0.287007	0.288836	0.228793	0.195363	0.278409	0.266645	0.206504	0.248443	0.278644	0.321217	0.188197	0.211942
MDJK	Heliotropium texanum	CoreEudicots/Asterids	dicots	0.288965	0.287643	0.227364	0.196028	0.278921	0.267337	0.206316	0.247426	0.283512	0.317923	0.187522	0.211042
IDGE	Heliotropium racemosum	CoreEudicots/Asterids	dicots	0.286684	0.290525	0.229512	0.19328	0.278261	0.266295	0.206893	0.24855	0.278995	0.318191	0.18906	0.213753
OUER	Heliotropium convolvulaceum	CoreEudicots/Asterids	dicots	0.290556	0.285729	0.231006	0.192709	0.278727	0.26433	0.207931	0.249013	0.279257	0.322113	0.187851	0.210779
OEKO	Heliotropium filiforme	CoreEudicots/Asterids	dicots	0.290943	0.295813	0.223456	0.189789	0.278272	0.26701	0.20745	0.247268	0.281529	0.328951	0.183097	0.206423
NIGS	Heliotropium karwinskyi	CoreEudicots/Asterids	dicots	0.288343	0.291049	0.224384	0.196224	0.277897	0.266473	0.206857	0.248773	0.278776	0.32356	0.186248	0.211417
DIHD	Heliotropium tenellum	CoreEudicots/Asterids	dicots	0.29174	0.290751	0.230652	0.186857	0.281201	0.266692	0.205085	0.247023	0.28161	0.325989	0.181802	0.210599
XVRU	Heliotropium calcicola	CoreEudicots/Asterids	dicots	0.294727	0.289363	0.225074	0.190836	0.279575	0.266421	0.206695	0.247309	0.283161	0.326489	0.183122	0.207229
SMUR	Lennoa madreporoides	CoreEudicots/Asterids	dicots	0.300571	0.287288	0.212025	0.200116	0.282765	0.270597	0.204046	0.242591	0.27911	0.327097	0.188665	0.205128
HANM	Pholisma arenarium	CoreEudicots/Asterids	dicots	0.301437	0.296577	0.211311	0.190675	0.283788	0.272096	0.201923	0.242193	0.27982	0.323899	0.190116	0.206164
EMAL	Ehretia acuminata	CoreEudicots/Asterids	dicots	0.311292	0.297053	0.21253	0.179125	0.287488	0.270348	0.19815	0.244014	0.286788	0.332873	0.175208	0.205131
YQIJ	Phacelia campanularia	CoreEudicots/Asterids	dicots	0.31006	0.294045	0.219992	0.175902	0.287173	0.272498	0.200941	0.239388	0.291948	0.340924	0.167782	0.199346
DKFZ	Mertensia paniculata	CoreEudicots/Asterids	dicots	0.312148	0.308258	0.212028	0.167566	0.288504	0.276572	0.195946	0.238978	0.297857	0.330597	0.172924	0.198622
GHLP	Solanum dulcamara	CoreEudicots/Asterids	dicots	0.298287	0.31738	0.2071	0.177233	0.291464	0.280075	0.192272	0.236189	0.290539	0.350254	0.164042	0.195165
DLJZ	Solanum ptychanthum	CoreEudicots/Asterids	dicots	0.302299	0.316487	0.207545	0.173669	0.292917	0.279003	0.192532	0.235548	0.295356	0.340928	0.166618	0.197098
DLAI	Solanum lasiophyllum	CoreEudicots/Asterids	dicots	0.303497	0.316169	0.196891	0.183442	0.293527	0.274353	0.194773	0.237347	0.29636	0.335078	0.173669	0.194893
NMDZ	Solanum sisymbriifolium	CoreEudicots/Asterids	dicots	0.296719	0.310165	0.206767	0.18635	0.290708	0.275219	0.194662	0.23941	0.293813	0.340853	0.168764	0.196571
LQJY	Solanum xanthocarpum	CoreEudicots/Asterids	dicots	0.295657	0.31931	0.203393	0.181639	0.291871	0.279917	0.192242	0.235969	0.291764	0.344627	0.167455	0.196155
UGJI	Lycopersicon cheesmanii	CoreEudicots/Asterids	dicots	0.292218	0.303489	0.218062	0.186231	0.293062	0.270516	0.198121	0.238301	0.293653	0.31443	0.187686	0.20423
AIOU	Brugmansia sanguinea	CoreEudicots/Asterids	dicots	0.291611	0.308532	0.215901	0.183956	0.289512	0.274553	0.196493	0.239442	0.290069	0.329296	0.175075	0.20556
JNVS	Datura metel	CoreEudicots/Asterids	dicots	0.28921	0.309297	0.225309	0.176184	0.284026	0.275188	0.200825	0.239961	0.283213	0.345819	0.17135	0.199617
OSMU	Lycium sp.	CoreEudicots/Asterids	dicots	0.31303	0.311988	0.204202	0.17078	0.29217	0.277743	0.192902	0.237185	0.288115	0.346133	0.166343	0.199409
LWCK	Lycium barbarum	CoreEudicots/Asterids	dicots	0.312018	0.310925	0.205796	0.171261	0.291942	0.278438	0.192774	0.236846	0.288865	0.342512	0.167245	0.201379
BOLZ	Atropa belladonna	CoreEudicots/Asterids	dicots	0.302788	0.309418	0.208655	0.179139	0.291441	0.279567	0.192675	0.236317	0.291248	0.337776	0.16976	0.201215
MKZR	Nicotiana sylvestris	CoreEudicots/Asterids	dicots	0.300389	0.304676	0.207139	0.187796	0.291072	0.274107	0.194058	0.240763	0.289987	0.338434	0.170419	0.20116
XQRV,VXKB	Ipomoea purpurea	CoreEudicots/Asterids	dicots	0.271057	0.296729	0.226057	0.206158	0.276906	0.262736	0.211219	0.249138	0.290006	0.336252	0.176538	0.197204
EMBR	Ipomoea pubescens	CoreEudicots/Asterids	dicots	0.270309	0.295117	0.226935	0.207639	0.277318	0.264399	0.209494	0.24879	0.287956	0.337724	0.175325	0.198996
NAUM	Ipomoea lindheimeri	CoreEudicots/Asterids	dicots	0.270288	0.29329	0.228291	0.208131	0.277736	0.26293	0.209797	0.249537	0.286988	0.34015	0.17554	0.197323
QSLH	Ipomoea hederacea	CoreEudicots/Asterids	dicots	0.270806	0.295432	0.228011	0.205751	0.277872	0.264671	0.208701	0.248756	0.288072	0.339259	0.174475	0.198193
NHAG	Ipomoea nil	CoreEudicots/Asterids	dicots	0.269783	0.29429	0.22939	0.206537	0.276955	0.261504	0.210904	0.250637	0.288047	0.341397	0.173894	0.196662
OQBM	Ipomoea indica	CoreEudicots/Asterids	dicots	0.270287	0.293722	0.227826	0.208165	0.277354	0.263419	0.209792	0.249434	0.287508	0.338979	0.175141	0.198372
IZNU	Ipomoea lobata	CoreEudicots/Asterids	dicots	0.267082	0.288159	0.23432	0.210439	0.275112	0.261644	0.212358	0.250886	0.286052	0.339246	0.175894	0.198807
ERWT	Ipomoea coccinea	CoreEudicots/Asterids	dicots	0.267509	0.289831	0.235301	0.207359	0.276816	0.262668	0.210275	0.250241	0.285459	0.340584	0.175628	0.19833
ALUC	Ipomoea quamoclit	CoreEudicots/Asterids	dicots	0.269464	0.294758	0.229206	0.206571	0.277069	0.263102	0.210023	0.249807	0.289009	0.34098	0.174073	0.195937
CPOC	Convolvulus arvensis	CoreEudicots/Asterids	dicots	0.280313	0.292175	0.233213	0.194298	0.278566	0.264652	0.210814	0.245968	0.291971	0.323639	0.180842	0.203548
AHRN	Cuscuta pentagona	CoreEudicots/Asterids	dicots	0.269241	0.283403	0.2352	0.212157	0.276017	0.262037	0.21229	0.249656	0.284443	0.326875	0.184699	0.203982
QZZU	Pyrenacantha malvifolia	CoreEudicots/Asterids	dicots	0.259679	0.30587	0.23264	0.201811	0.276332	0.268149	0.208896	0.246623	0.280652	0.341428	0.173321	0.204599
ASMV	Ilex vomitoria	CoreEudicots/Asterids	dicots	0.278757	0.302284	0.226032	0.192928	0.283973	0.271181	0.200663	0.244183	0.280193	0.331496	0.174064	0.214247
SXML	Ilex paraguariensis	CoreEudicots/Asterids	dicots	0.276311	0.305838	0.220656	0.197195	0.28189	0.272453	0.201153	0.244505	0.278545	0.341277	0.170399	0.20978
DFYF	Ilex sp.	CoreEudicots/Asterids	dicots	0.278723	0.300707	0.226718	0.193852	0.283711	0.271085	0.200527	0.244677	0.281639	0.335269	0.172276	0.210816
QACK	Helwingia japonica	CoreEudicots/Asterids	dicots	0.299086	0.293368	0.2306	0.176945	0.286276	0.272884	0.200299	0.240541	0.287564	0.336236	0.167564	0.208636
GIPR	Aucuba japonica	CoreEudicots/Asterids	dicots	0.294427	0.29747	0.222244	0.18586	0.285272	0.272033	0.201093	0.241602	0.287368	0.360263	0.157037	0.195331
SZUO	Eucommia ulmoides	CoreEudicots/Asterids	dicots	0.27691	0.286843	0.235251	0.200996	0.277687	0.256628	0.213605	0.25208	0.284052	0.35546	0.162062	0.198426
QXWF	Flaveria kochiana	CoreEudicots/Asterids	dicots	0.29579	0.294552	0.239904	0.169754	0.290587	0.273761	0.196829	0.238823	0.293707	0.339092	0.160312	0.206889
HXCD	Flaveria vaginata	CoreEudicots/Asterids	dicots	0.295682	0.291416	0.243332	0.16957	0.290873	0.272483	0.19769	0.238955	0.29176	0.338045	0.162098	0.208097
ZCUA	Flaveria trinervia	CoreEudicots/Asterids	dicots	0.298088	0.29388	0.24133	0.166701	0.289963	0.273176	0.197316	0.239545	0.293952	0.354062	0.151508	0.200478
JEPE	Flaveria bidentis	CoreEudicots/Asterids	dicots	0.297652	0.295621	0.239179	0.167548	0.290225	0.273948	0.196612	0.239215	0.294028	0.349707	0.153498	0.202767
NVSO	Flaveria palmeri	CoreEudicots/Asterids	dicots	0.296029	0.290737	0.242133	0.171101	0.291142	0.272434	0.196958	0.239466	0.29193	0.340775	0.159704	0.207591
JYMN	Flaveria brownii	CoreEudicots/Asterids	dicots	0.298652	0.287991	0.240213	0.173145	0.290573	0.273423	0.196478	0.239526	0.296228	0.332549	0.164604	0.206619
UYED	Flaveria sonorensis	CoreEudicots/Asterids	dicots	0.296451	0.289001	0.24405	0.170498	0.290061	0.271712	0.198122	0.240105	0.291147	0.344232	0.157328	0.207293
LYPZ	Flaveria pubescens	CoreEudicots/Asterids	dicots	0.297025	0.2914	0.244705	0.16687	0.289906	0.272692	0.197832	0.23957	0.291901	0.347909	0.15545	0.20474
AQZD	Flaveria pringlei	CoreEudicots/Asterids	dicots	0.29553	0.29191	0.236616	0.175943	0.291006	0.273941	0.196255	0.238798	0.296788	0.333522	0.163666	0.206024
YRBQ	Flaveria angustifolia	CoreEudicots/Asterids	dicots	0.298982	0.290075	0.244956	0.165986	0.290319	0.272733	0.197492	0.239455	0.293441	0.350376	0.153635	0.202548
BIDT	Flaveria cronquistii	CoreEudicots/Asterids	dicots	0.294175	0.290236	0.24483	0.17076	0.29083	0.27308	0.197094	0.238996	0.291707	0.338881	0.160081	0.209331
UBLN	Xanthium strumarium	CoreEudicots/Asterids	dicots	0.313636	0.302069	0.227425	0.15687	0.293333	0.276471	0.194735	0.235461	0.299676	0.337408	0.158058	0.204858
DUNJ	Helenium autumnale	CoreEudicots/Asterids	dicots	0.2889	0.28891	0.24404	0.17815	0.288141	0.267163	0.20247	0.242226	0.293979	0.338769	0.159481	0.207771
AFQQ	Inula helenium	CoreEudicots/Asterids	dicots	0.281968	0.291333	0.242949	0.183749	0.288182	0.271205	0.201788	0.238826	0.28877	0.335038	0.16424	0.211952
DESP	Erigeron canadensis	CoreEudicots/Asterids	dicots	0.326445	0.302024	0.206793	0.164738	0.294995	0.281151	0.189949	0.233905	0.298948	0.34036	0.16003	0.200662
MHYG	Conyza canadensis	CoreEudicots/Asterids	dicots	0.330577	0.30964	0.205519	0.154264	0.296252	0.281832	0.189509	0.232408	0.303758	0.340561	0.159392	0.196289
TEZA	Solidago canadensis	CoreEudicots/Asterids	dicots	0.320638	0.300203	0.21136	0.167799	0.293867	0.279978	0.190477	0.235678	0.295172	0.340795	0.160821	0.203211
XRCX	Aster tataricus	CoreEudicots/Asterids	dicots	0.316326	0.30192	0.213772	0.167982	0.290073	0.277255	0.196737	0.235936	0.294189	0.330801	0.171123	0.203886
DOVJ	Leontopodium alpinum	CoreEudicots/Asterids	dicots	0.304098	0.301628	0.232272	0.162002	0.284528	0.282411	0.197382	0.23568	0.292374	0.339292	0.165614	0.20272
OAGK	Matricaria matricarioides	CoreEudicots/Asterids	dicots	0.331253	0.292897	0.220406	0.155443	0.293059	0.278599	0.190934	0.237408	0.294578	0.343624	0.158997	0.2028
GUMF	Anthemis tinctoria	CoreEudicots/Asterids	dicots	0.329869	0.291648	0.21626	0.162223	0.295764	0.277909	0.191559	0.234768	0.301479	0.332527	0.162286	0.203708
DUQG	Tanacetum parthenium	CoreEudicots/Asterids	dicots	0.333545	0.292275	0.214974	0.159206	0.295493	0.27889	0.189475	0.236142	0.294569	0.343461	0.157379	0.204591
BMSE	Senecio rowleyanus	CoreEudicots/Asterids	dicots	0.32044	0.303596	0.215881	0.160084	0.296947	0.283122	0.189728	0.230203	0.301647	0.348504	0.156435	0.193413
KFZY	Tragopogon castellanus	CoreEudicots/Asterids	dicots	0.289686	0.293651	0.233634	0.183028	0.292783	0.267469	0.201967	0.237781	0.303991	0.334597	0.153509	0.207904
KGJF	Tragopogon porrifolius	CoreEudicots/Asterids	dicots	0.290948	0.296598	0.233989	0.178465	0.293414	0.267621	0.201165	0.237799	0.301693	0.347518	0.145924	0.204865
FUPX	Tragopogon pratensis	CoreEudicots/Asterids	dicots	0.287804	0.295812	0.237697	0.178688	0.292801	0.267837	0.202132	0.23723	0.299893	0.344382	0.148077	0.207648
DDRL	Tragopogon dubius	CoreEudicots/Asterids	dicots	0.288695	0.296641	0.235237	0.179427	0.293062	0.26912	0.201568	0.23625	0.301347	0.34511	0.148227	0.205317
JNKW	Cicerbita plumieri	CoreEudicots/Asterids	dicots	0.287828	0.306278	0.229716	0.176178	0.295	0.275365	0.197733	0.231902	0.308861	0.346922	0.146825	0.197393
RFSD	Lactuca graminifolia	CoreEudicots/Asterids	dicots	0.291938	0.2947	0.231611	0.18175	0.295518	0.273164	0.197483	0.233835	0.307009	0.322139	0.163825	0.207027
CFRN	Carthamus lanatus	CoreEudicots/Asterids	dicots	0.28854	0.295266	0.234643	0.181551	0.280562	0.258915	0.210487	0.250036	0.298256	0.328912	0.167916	0.204916
EYKJ	Silybum marianum	CoreEudicots/Asterids	dicots	0.29529	0.305485	0.22803	0.171195	0.290136	0.272532	0.199678	0.237654	0.300229	0.356607	0.146874	0.196289
HUQC	Scaevola mossambicensis	CoreEudicots/Asterids	dicots	0.283446	0.300997	0.228291	0.187265	0.283062	0.269297	0.203883	0.243758	0.283991	0.334344	0.1774	0.204265
IXVJ	Menyanthes trifoliata	CoreEudicots/Asterids	dicots	0.292434	0.300254	0.227486	0.179826	0.287551	0.272094	0.20139	0.238965	0.288107	0.338452	0.170267	0.203175
TPEM	Platyspermation crassifolium	CoreEudicots/Asterids	dicots	0.28238	0.297304	0.222362	0.197954	0.278813	0.272678	0.202642	0.245866	0.278549	0.329491	0.178502	0.213458
GIOY	Corokia cotoneaster	CoreEudicots/Asterids	dicots	0.275522	0.278519	0.256237	0.189722	0.262904	0.259906	0.226083	0.251107	0.270169	0.331859	0.184135	0.213837
AUIP	Phelline lucida	CoreEudicots/Asterids	dicots	0.282616	0.303563	0.221702	0.192119	0.283199	0.271432	0.203274	0.242095	0.286207	0.332795	0.173822	0.207176
FXGI	Stylidium adnatum	CoreEudicots/Asterids	dicots	0.297078	0.288795	0.238291	0.175836	0.276784	0.268121	0.205942	0.249152	0.276321	0.339263	0.174787	0.209629
IHPC	Platycodon grandiflorus	CoreEudicots/Asterids	dicots	0.284208	0.299562	0.233711	0.18252	0.280684	0.271928	0.204453	0.242935	0.287745	0.339269	0.168211	0.204775
IZLO	Lobelia siphilitica	CoreEudicots/Asterids	dicots	0.279755	0.28825	0.241663	0.190332	0.278539	0.269172	0.206115	0.246174	0.281711	0.332897	0.174481	0.210911
CWYJ	Heracleum lanatum	CoreEudicots/Asterids	dicots	0.307147	0.30753	0.214327	0.170996	0.291439	0.279985	0.191018	0.237558	0.296089	0.347968	0.161131	0.194812
TQKZ	Angelica archangelica	CoreEudicots/Asterids	dicots	0.307851	0.311616	0.214374	0.16616	0.290724	0.280349	0.191782	0.237145	0.297679	0.34336	0.162338	0.196623
WEQK	Centella asiatica	CoreEudicots/Asterids	dicots	0.290825	0.314521	0.216736	0.177918	0.28722	0.276079	0.198756	0.237945	0.290759	0.346546	0.165899	0.196796
AJFN	Myodocarpus sp.	CoreEudicots/Asterids	dicots	0.302045	0.301365	0.221449	0.175141	0.287455	0.274082	0.198555	0.239908	0.290361	0.33036	0.173194	0.206085
SUVN	Hedera helix	CoreEudicots/Asterids	dicots	0.294281	0.311838	0.21567	0.178211	0.287462	0.275965	0.199204	0.237369	0.294774	0.333471	0.168603	0.203151
EDBB	Polyscias fruticosa	CoreEudicots/Asterids	dicots	0.288961	0.314495	0.214033	0.18251	0.285113	0.275924	0.199159	0.239804	0.28837	0.349525	0.162259	0.199846
OINM	Hydrocotyle umbellata	CoreEudicots/Asterids	dicots	0.316477	0.288557	0.217287	0.177679	0.287377	0.274145	0.19852	0.239958	0.29311	0.344383	0.164615	0.197892
NTEO	Pittosporum sahnianum	CoreEudicots/Asterids	dicots	0.291874	0.294479	0.232832	0.180815	0.285809	0.266984	0.205693	0.241514	0.288257	0.334066	0.173103	0.204574
SALZ	Pittosporum resiniferum	CoreEudicots/Asterids	dicots	0.292025	0.302021	0.222587	0.183368	0.284864	0.27185	0.201446	0.24184	0.291119	0.338362	0.163935	0.206584
QIKZ	Griselinia racemosa	CoreEudicots/Asterids	dicots	0.290983	0.294301	0.227396	0.18732	0.287504	0.271511	0.200923	0.240061	0.292484	0.316316	0.18148	0.209719
MVSE	Griselinia littoralis	CoreEudicots/Asterids	dicots	0.29399	0.295512	0.219825	0.190672	0.281364	0.26341	0.213007	0.242218	0.291819	0.332317	0.174079	0.201785
SBZH	Pennantia corymbosa	CoreEudicots/Asterids	dicots	0.289614	0.298681	0.223945	0.18776	0.279968	0.268435	0.207864	0.243733	0.281119	0.335372	0.177015	0.206495
CAQZ	Symphoricarpos sp.	CoreEudicots/Asterids	dicots	0.295586	0.301347	0.22236	0.180707	0.283982	0.26507	0.205649	0.245299	0.290779	0.340228	0.163607	0.205385
GSZA	Lonicera japonica	CoreEudicots/Asterids	dicots	0.294094	0.299413	0.230071	0.176422	0.284452	0.266819	0.20714	0.241589	0.28622	0.335744	0.171458	0.206579
JTRM	Dipsacus asper	CoreEudicots/Asterids	dicots	0.297889	0.312747	0.22443	0.164934	0.291584	0.276257	0.196966	0.235193	0.292177	0.358801	0.149275	0.199747
FFFY	Valeriana officinalis	CoreEudicots/Asterids	dicots	0.295555	0.30128	0.225571	0.177593	0.294067	0.272417	0.199355	0.234161	0.297935	0.34621	0.162815	0.19304
ZJRC	Sambucus canadensis	CoreEudicots/Asterids	dicots	0.303839	0.295031	0.224833	0.176296	0.285418	0.269921	0.203888	0.240773	0.291837	0.352276	0.158153	0.197734
HLJG	Viburnum odoratissimum	CoreEudicots/Asterids	dicots	0.284159	0.299866	0.225419	0.190556	0.281865	0.268777	0.205108	0.244249	0.289343	0.341434	0.165384	0.20384
CLNU	Escallonia sp. cv. Newport	CoreEudicots/Asterids	dicots	0.27205	0.275062	0.253704	0.199184	0.273738	0.260939	0.213364	0.25196	0.275237	0.321982	0.188371	0.21441
CLMX	Escallonia rubra	CoreEudicots/Asterids	dicots	0.273153	0.273683	0.256778	0.196385	0.274256	0.258493	0.21293	0.254322	0.27251	0.326284	0.18467	0.216536
WXVX	Ledum palustre	CoreEudicots/Asterids	dicots	0.269877	0.283472	0.246594	0.200057	0.275131	0.263043	0.209731	0.252096	0.269012	0.336204	0.174492	0.220292
PPPZ	Rhododendron scopulorum	CoreEudicots/Asterids	dicots	0.276121	0.281336	0.248724	0.19382	0.275037	0.261068	0.211278	0.252617	0.274966	0.333096	0.176846	0.215093
AVJK	Cavendishia cuatrecasasii	CoreEudicots/Asterids	dicots	0.274875	0.284403	0.242211	0.198512	0.27919	0.263609	0.209076	0.248125	0.274468	0.324563	0.185688	0.215281
LRTN	Monotropa uniflora	CoreEudicots/Asterids	dicots	0.275651	0.286328	0.237926	0.200095	0.280018	0.268813	0.209401	0.241769	0.277967	0.325862	0.185858	0.210313
SERM	Sarcodes sanguinea	CoreEudicots/Asterids	dicots	0.272881	0.289216	0.243301	0.194602	0.279026	0.267831	0.20942	0.243722	0.272288	0.336059	0.181057	0.210596
QAUE	Actinidia chinensis	CoreEudicots/Asterids	dicots	0.273407	0.295837	0.233284	0.197472	0.278627	0.266239	0.208457	0.246677	0.280204	0.336449	0.173834	0.209513
HUSX	Roridula gorgonias	CoreEudicots/Asterids	dicots	0.274839	0.289592	0.238132	0.197437	0.277171	0.262152	0.211289	0.249388	0.275223	0.339056	0.175079	0.210641
ADHK,UFHF	Galax urceolata	CoreEudicots/Asterids	dicots	0.269803	0.284402	0.242163	0.203633	0.274658	0.263439	0.212774	0.249129	0.269142	0.336341	0.180256	0.214261
AXBO	Sinojackia xylocarpa	CoreEudicots/Asterids	dicots	0.278033	0.282966	0.242217	0.196784	0.285278	0.252939	0.211182	0.250601	0.284858	0.329297	0.177783	0.208062
JPDJ	Symplocos tinctoria	CoreEudicots/Asterids	dicots	0.284253	0.294954	0.234581	0.186213	0.281832	0.268767	0.20576	0.243641	0.280329	0.34077	0.170599	0.208303
NGRR	Ternstroemia gymnanthera	CoreEudicots/Asterids	dicots	0.269011	0.297015	0.226803	0.20717	0.279177	0.26712	0.206155	0.247548	0.278316	0.336259	0.173032	0.212392
ODDO	Ardisia humilis	CoreEudicots/Asterids	dicots	0.286457	0.300437	0.224712	0.188394	0.278581	0.267083	0.206491	0.247846	0.285382	0.350516	0.161336	0.202767
DAAD	Ardisia revoluta	CoreEudicots/Asterids	dicots	0.278442	0.291037	0.243932	0.186589	0.268848	0.26437	0.214464	0.252318	0.272898	0.357872	0.162502	0.206727
PTFA	Jacquinia sp.	CoreEudicots/Asterids	dicots	0.268956	0.29015	0.227092	0.213801	0.27375	0.263997	0.208907	0.253346	0.273839	0.34495	0.169469	0.211742
VKJD	Maesa lanceolata	CoreEudicots/Asterids	dicots	0.277296	0.300862	0.230483	0.19136	0.281866	0.271039	0.203893	0.243202	0.284381	0.345802	0.166659	0.203158
KVFU	Diospyros malabarica	CoreEudicots/Asterids	dicots	0.246823	0.282549	0.246921	0.223707	0.273467	0.262751	0.211131	0.252651	0.270519	0.326583	0.183662	0.219235
BEFC	Manilkara zapota	CoreEudicots/Asterids	dicots	0.272071	0.30332	0.221008	0.203601	0.281175	0.270243	0.203132	0.24545	0.279274	0.339213	0.169607	0.211905
WRPP	Synsepalum dulcificum	CoreEudicots/Asterids	dicots	0.271781	0.304741	0.220967	0.202511	0.278785	0.26696	0.207582	0.246673	0.281339	0.34276	0.168161	0.20774
OXYP	Sideroxylon reclinatum	CoreEudicots/Asterids	dicots	0.275456	0.297353	0.224946	0.202245	0.27797	0.264257	0.211725	0.246049	0.285298	0.338302	0.174984	0.201416
FNEN	Phlox sp.	CoreEudicots/Asterids	dicots	0.268425	0.283887	0.248585	0.199103	0.277369	0.260566	0.212617	0.249448	0.278154	0.335722	0.170824	0.215301
WVMY	Phlox drummondii	CoreEudicots/Asterids	dicots	0.271196	0.25854	0.260731	0.209532	0.272289	0.246401	0.227592	0.253717	0.273294	0.328707	0.17791	0.220088
YSRZ	Fouquieria macdougalii	CoreEudicots/Asterids	dicots	0.269957	0.308461	0.220162	0.20142	0.276253	0.265873	0.209265	0.248609	0.279773	0.338888	0.172512	0.208827
BNTL	Souroubea exauriculata	CoreEudicots/Asterids	dicots	0.261647	0.288262	0.235058	0.215033	0.275416	0.262555	0.210603	0.251426	0.275774	0.332642	0.175947	0.215637
JEXA	Impatiens balsamifera	CoreEudicots/Asterids	dicots	0.268934	0.299527	0.23155	0.199989	0.284705	0.267736	0.205639	0.241919	0.296495	0.338037	0.168206	0.197263
ZETY	Hydrangea quercifolia	CoreEudicots/Asterids	dicots	0.289203	0.294622	0.228586	0.18759	0.2817	0.265345	0.207665	0.24529	0.281689	0.339975	0.168967	0.209369
QURC	Dichroa febrifuga	CoreEudicots/Asterids	dicots	0.298633	0.290448	0.214295	0.196624	0.284972	0.267142	0.204766	0.24312	0.287654	0.342275	0.167241	0.202831
VTLJ	Caiophora chuquitensis	CoreEudicots/Asterids	dicots	0.282266	0.304165	0.232238	0.181331	0.278149	0.263521	0.213021	0.245308	0.286302	0.342479	0.165875	0.205345
BFJL	Cornus florida	CoreEudicots/Asterids	dicots	0.286889	0.312395	0.219138	0.181578	0.282699	0.270603	0.204268	0.24243	0.288455	0.34944	0.162297	0.199809
FWBF	Alangium chinense	CoreEudicots/Asterids	dicots	0.272699	0.305246	0.217302	0.204752	0.280663	0.26665	0.205443	0.247244	0.28517	0.340516	0.16961	0.204703
VUSY	Nyssa ogeche	CoreEudicots/Asterids	dicots	0.276773	0.310824	0.22161	0.190793	0.283748	0.271331	0.202673	0.242248	0.285255	0.34437	0.165083	0.205292
QUTB	Aextoxicon punctatum	BasalEudicots	dicots	0.288699	0.291292	0.230875	0.189134	0.278779	0.266799	0.209078	0.245344	0.278337	0.338211	0.172965	0.210488
HAEU	Berberidopsis beckleri	BasalEudicots	dicots	0.280682	0.295993	0.232031	0.191294	0.277948	0.266063	0.20901	0.246979	0.278277	0.345432	0.169609	0.206682
ZBTA	Boerhavia coccinea	CoreEudicots Caryophyllales	dicots	0.303213	0.302929	0.224875	0.168983	0.283432	0.277374	0.198809	0.240385	0.283662	0.338864	0.166547	0.210927
VJPU	Boerhavia dominii	CoreEudicots Caryophyllales	dicots	0.301801	0.303602	0.224865	0.169732	0.282955	0.277097	0.198968	0.24098	0.282436	0.337702	0.167233	0.21263
DVXD,EGOS	Allionia incarnata	CoreEudicots Caryophyllales	dicots	0.307465	0.294666	0.23371	0.164158	0.283804	0.273723	0.200872	0.241601	0.282569	0.344132	0.159287	0.214012
JGAB	Mirabilis jalapa	CoreEudicots Caryophyllales	dicots	0.309706	0.304959	0.220019	0.165316	0.286726	0.281521	0.194646	0.237106	0.286193	0.338177	0.167624	0.208006
JAFJ	Bougainvillea spectabilis	CoreEudicots Caryophyllales	dicots	0.292536	0.304912	0.224686	0.177866	0.282494	0.280124	0.19527	0.242112	0.287129	0.335817	0.166183	0.210871
AZBL	Petiveria alliacea	CoreEudicots Caryophyllales	dicots	0.311273	0.292521	0.22757	0.168636	0.2818	0.277354	0.200054	0.240793	0.2892	0.333261	0.174814	0.202725
SFKQ	Hilleria latifolia	CoreEudicots Caryophyllales	dicots	0.308264	0.301587	0.217267	0.172881	0.27873	0.276789	0.201496	0.242985	0.283862	0.340536	0.171543	0.204059
MRKX	Phytolacca bogotensis	CoreEudicots Caryophyllales	dicots	0.285266	0.287051	0.242625	0.185057	0.276773	0.263793	0.212383	0.247051	0.280371	0.332907	0.17662	0.210102
BKQU	Phytolacca americana	CoreEudicots Caryophyllales	dicots	0.288498	0.290745	0.229173	0.191584	0.2797	0.267695	0.205173	0.247431	0.28262	0.340954	0.168651	0.207775
GIWN	Sarcobatus vermiculatus	CoreEudicots Caryophyllales	dicots	0.302513	0.306072	0.225658	0.165757	0.289725	0.28125	0.192709	0.236317	0.294071	0.329508	0.172123	0.204298
HZTS	Sesuvium portulacastrum	CoreEudicots Caryophyllales	dicots	0.295315	0.296607	0.230927	0.177151	0.280303	0.275617	0.199938	0.244142	0.28329	0.326978	0.179211	0.210522
EDIT	Sesuvium verrucosum	CoreEudicots Caryophyllales	dicots	0.296038	0.301514	0.230662	0.171786	0.280363	0.27516	0.200985	0.243492	0.283363	0.335026	0.174886	0.206725
GJNX	Cypselea humifusa	CoreEudicots Caryophyllales	dicots	0.294084	0.295609	0.232501	0.177806	0.279047	0.27412	0.201692	0.24514	0.282061	0.327097	0.179937	0.210904
BERS	Zaleya pentandra	CoreEudicots Caryophyllales	dicots	0.298734	0.297104	0.229927	0.174236	0.281483	0.273828	0.20009	0.244599	0.283888	0.327528	0.177393	0.211192
OMYK	Trianthema portulacastrum	CoreEudicots Caryophyllales	dicots	0.291927	0.295436	0.230397	0.18224	0.280319	0.274063	0.201179	0.244438	0.284614	0.324285	0.179078	0.212024
BJKT	Delosperma echinatum	CoreEudicots Caryophyllales	dicots	0.299507	0.284529	0.231331	0.184633	0.280783	0.265473	0.206648	0.247095	0.287557	0.340915	0.170335	0.201192
IWIS	Portulaca pilosa	CoreEudicots Caryophyllales	dicots	0.275759	0.293064	0.248967	0.18221	0.268974	0.259977	0.213686	0.257363	0.272768	0.337078	0.172126	0.218028
GCYL	Portulaca suffruticosa	CoreEudicots Caryophyllales	dicots	0.276058	0.293809	0.247031	0.183102	0.26931	0.260445	0.213165	0.25708	0.272764	0.335487	0.173018	0.218731
LDEL	Portulaca amilis	CoreEudicots Caryophyllales	dicots	0.279377	0.294711	0.241747	0.184164	0.269375	0.26085	0.213538	0.256237	0.275006	0.335981	0.172465	0.216548
CPLT	Portulaca grandiflora	CoreEudicots Caryophyllales	dicots	0.277126	0.294347	0.247769	0.180758	0.270335	0.260765	0.212113	0.256788	0.272015	0.333097	0.174745	0.220144
BYNZ,KDCH	Portulaca umbraticola	CoreEudicots Caryophyllales	dicots	0.279479	0.294915	0.244082	0.181523	0.275453	0.265087	0.207793	0.251668	0.274891	0.334497	0.172827	0.217785
LLQV	Portulaca cryptopetala	CoreEudicots Caryophyllales	dicots	0.276299	0.293697	0.239108	0.190896	0.27198	0.264207	0.211107	0.252707	0.276687	0.329216	0.176228	0.217869
UQCB	Portulaca molokiniensis	CoreEudicots Caryophyllales	dicots	0.270566	0.29261	0.241563	0.195262	0.271839	0.262689	0.21172	0.253752	0.276724	0.32538	0.179222	0.218674
EZGR	Portulaca oleracea	CoreEudicots Caryophyllales	dicots	0.271576	0.296562	0.238083	0.193779	0.271676	0.261274	0.213146	0.253904	0.28049	0.328376	0.17657	0.214564
CPKP	Lophophora williamsii	CoreEudicots Caryophyllales	dicots	0.266015	0.290609	0.238188	0.205188	0.2731	0.264845	0.210388	0.251667	0.268463	0.324107	0.184348	0.223082
JLOV	Pereskia aculeata	CoreEudicots Caryophyllales	dicots	0.285052	0.272719	0.240164	0.202065	0.277952	0.253484	0.213455	0.255108	0.273023	0.333853	0.180652	0.212472
LKKX	Talinum sp.	CoreEudicots Caryophyllales	dicots	0.268192	0.296829	0.242909	0.19207	0.275825	0.266266	0.210587	0.247322	0.280934	0.337537	0.171877	0.209652
CTYH	Basella alba	CoreEudicots Caryophyllales	dicots	0.281753	0.293795	0.234838	0.189614	0.279782	0.269052	0.206726	0.24444	0.284325	0.33725	0.173279	0.205146
RNBN	Mollugo cerviana	CoreEudicots Caryophyllales	dicots	0.303565	0.28227	0.246002	0.168163	0.275806	0.270119	0.203997	0.250078	0.275763	0.326725	0.180533	0.216979
SCAO	Mollugo nudicaulis	CoreEudicots Caryophyllales	dicots	0.292701	0.285995	0.234119	0.187185	0.274599	0.270351	0.204864	0.250186	0.280425	0.321076	0.18353	0.214969
NXTS	Mollugo verticillata	CoreEudicots Caryophyllales	dicots	0.282413	0.285924	0.237217	0.194446	0.269576	0.263571	0.212173	0.25468	0.273454	0.316291	0.190753	0.219502
KJAA	Mollugo pentaphylla	CoreEudicots Caryophyllales	dicots	0.284601	0.300323	0.232132	0.182945	0.278024	0.268634	0.206308	0.247034	0.285031	0.33606	0.172901	0.206009
BWRK	Alternanthera sessilis	CoreEudicots Caryophyllales	dicots	0.324486	0.30773	0.205996	0.161788	0.288701	0.285213	0.189924	0.236161	0.293459	0.341521	0.162644	0.202375
ZBPY	Alternanthera brasiliana	CoreEudicots Caryophyllales	dicots	0.319246	0.304198	0.209925	0.166631	0.287393	0.286477	0.189775	0.236355	0.293652	0.335763	0.167021	0.203563
EYRD	Alternanthera tenella	CoreEudicots Caryophyllales	dicots	0.321171	0.307203	0.205376	0.16625	0.287916	0.284391	0.18914	0.238553	0.29241	0.338346	0.164301	0.204943
OHKC	Alternanthera caracasana	CoreEudicots Caryophyllales	dicots	0.318474	0.30244	0.203912	0.175174	0.287332	0.285718	0.188511	0.238439	0.296327	0.327505	0.169587	0.206582
CUTE	Blutaparon vermiculare	CoreEudicots Caryophyllales	dicots	0.320151	0.31136	0.211353	0.157135	0.291668	0.28543	0.189397	0.233505	0.296023	0.353362	0.152214	0.198401
PDQH	Aerva lanata	CoreEudicots Caryophyllales	dicots	0.309734	0.305518	0.218525	0.166223	0.284218	0.281323	0.194673	0.239785	0.288106	0.341216	0.165828	0.20485
HDSY	Aerva persica	CoreEudicots Caryophyllales	dicots	0.303482	0.309751	0.21632	0.170447	0.286092	0.2812	0.194125	0.238583	0.2902	0.335841	0.168574	0.205384
WMLW	Amaranthus retroflexus	CoreEudicots Caryophyllales	dicots	0.300931	0.321582	0.215714	0.161774	0.289416	0.283787	0.190803	0.235994	0.293017	0.349909	0.16183	0.195243
XSSD	Amaranthus cruentus	CoreEudicots Caryophyllales	dicots	0.303544	0.323831	0.212111	0.160514	0.291709	0.286079	0.189372	0.23284	0.296259	0.349954	0.159967	0.193819
AAXJ	Atriplex prostrata	CoreEudicots Caryophyllales	dicots	0.303633	0.309761	0.221955	0.16465	0.286563	0.281734	0.193614	0.23809	0.292362	0.341562	0.166241	0.199836
ONLQ	Atriplex hortensis	CoreEudicots Caryophyllales	dicots	0.304999	0.313236	0.218588	0.163178	0.287139	0.282965	0.192978	0.236918	0.29383	0.343671	0.164695	0.197804
CBJR	Atriplex rosea	CoreEudicots Caryophyllales	dicots	0.304446	0.313282	0.218776	0.163497	0.287283	0.2822	0.192914	0.237603	0.293993	0.340577	0.166173	0.199257
SMMC	Chenopodium quinoa	CoreEudicots Caryophyllales	dicots	0.307494	0.308398	0.211547	0.17256	0.287284	0.281578	0.192533	0.238605	0.296575	0.336953	0.168577	0.197894
FVXD	Beta maritima	CoreEudicots Caryophyllales	dicots	0.310882	0.299109	0.219692	0.170317	0.28876	0.275295	0.19686	0.239086	0.291595	0.340965	0.16829	0.199149
WGET	Kochia scoparia	CoreEudicots Caryophyllales	dicots	0.299986	0.314299	0.221381	0.164333	0.28481	0.275903	0.197649	0.241638	0.287459	0.34595	0.165202	0.201389
SKNL	Saponaria officinalis	CoreEudicots Caryophyllales	dicots	0.296281	0.289262	0.236547	0.17791	0.270036	0.269541	0.211205	0.249218	0.270474	0.328964	0.1846	0.215962
SHEZ	Dianthus caryophyllus	CoreEudicots Caryophyllales	dicots	0.317954	0.296204	0.210165	0.175677	0.291338	0.262818	0.205757	0.240087	0.295711	0.312781	0.189252	0.202256
OLES	Schiedea membranacea	CoreEudicots Caryophyllales	dicots	0.301808	0.313435	0.211554	0.173203	0.283745	0.276693	0.199428	0.240133	0.288379	0.327284	0.178973	0.205364
FZQN	Silene latifolia	CoreEudicots Caryophyllales	dicots	0.305517	0.301518	0.231668	0.161298	0.281554	0.274848	0.203266	0.240332	0.284246	0.33312	0.177473	0.205162
TJES	Spergularia media	CoreEudicots Caryophyllales	dicots	0.305068	0.295776	0.223292	0.175864	0.278739	0.270434	0.204764	0.246062	0.28469	0.323831	0.18629	0.205189
RXEN	Polycarpaea repens	CoreEudicots Caryophyllales	dicots	0.300132	0.289209	0.237795	0.172864	0.272938	0.26585	0.209105	0.252106	0.276441	0.33468	0.17918	0.209699
YNFJ	Microtea debilis	CoreEudicots Caryophyllales	dicots	0.306976	0.298609	0.215998	0.178418	0.283674	0.276415	0.197613	0.242299	0.292379	0.3389	0.166681	0.20204
RUUB	Physena madagascariensis	CoreEudicots Caryophyllales	dicots	0.289772	0.292311	0.227482	0.190434	0.280253	0.26785	0.202942	0.248956	0.277202	0.338152	0.176751	0.207894
CVDF	Simmondsia chinensis	CoreEudicots Caryophyllales	dicots	0.274197	0.300601	0.225844	0.199358	0.275589	0.265403	0.208331	0.250677	0.286392	0.334949	0.168781	0.209878
FYSJ	Polygonum convolvulus	CoreEudicots Caryophyllales	dicots	0.267712	0.282379	0.244993	0.204916	0.27753	0.26017	0.211233	0.251066	0.284001	0.333175	0.168211	0.214612
WOBD	Limonium spectabile	CoreEudicots Caryophyllales	dicots	0.263866	0.281081	0.25594	0.199114	0.276174	0.261722	0.211789	0.250316	0.275924	0.324502	0.176077	0.223497
WQUF	Nepenthes alata	CoreEudicots Caryophyllales	dicots	0.264725	0.295454	0.226748	0.213073	0.276702	0.266845	0.207299	0.249154	0.27489	0.326929	0.182752	0.21543
XGFU	Exocarpos cupressiformis	CoreEudicots Santalales	dicots	0.242696	0.28508	0.248655	0.22357	0.261492	0.251345	0.225937	0.261226	0.261154	0.318089	0.196063	0.224694
RSPO	Santalum acuminatum	CoreEudicots Santalales	dicots	0.266697	0.291694	0.233668	0.207942	0.272801	0.256283	0.216462	0.254453	0.273847	0.338261	0.17805	0.209843
QKMG	Phoradendron serotinum	CoreEudicots Santalales	dicots	0.238871	0.284139	0.252598	0.224391	0.262577	0.26068	0.221374	0.255369	0.255161	0.309948	0.200594	0.234297
BSEY	Daenikera sp.	CoreEudicots Santalales	dicots	0.261859	0.310831	0.228577	0.198734	0.274513	0.270558	0.207501	0.247428	0.273134	0.345806	0.172488	0.208572
VGVI	Dendropemon caribaeus	CoreEudicots Santalales	dicots	0.249308	0.264557	0.265719	0.220416	0.261202	0.252106	0.230811	0.255882	0.264046	0.317787	0.196512	0.221654
XKPS	Ximenia americana	CoreEudicots Santalales	dicots	0.26286	0.288278	0.233578	0.215284	0.282491	0.259603	0.206592	0.251314	0.28577	0.330455	0.178397	0.205378
SZPD	Tetrastigma voinierianum	CoreEudicots/Rosids	dicots	0.267046	0.30825	0.222159	0.202546	0.280344	0.269228	0.205606	0.244822	0.286496	0.336826	0.174965	0.201713
BBBA	Tetrastigma obtectum	CoreEudicots/Rosids	dicots	0.255721	0.28352	0.246914	0.213845	0.271921	0.252021	0.219965	0.256092	0.286183	0.334363	0.178221	0.201233
BGZG	Cissus quadrangularis	CoreEudicots/Rosids	dicots	0.257151	0.301928	0.227313	0.213608	0.277051	0.261364	0.21068	0.250905	0.283455	0.327571	0.182613	0.20636
DAYQ	Mitella pentandra	CoreEudicots Saxifragales	dicots	0.293522	0.295079	0.230345	0.181054	0.283617	0.270193	0.203336	0.242854	0.28807	0.33219	0.174253	0.205487
CTSS	Tellima breviflora	CoreEudicots Saxifragales	dicots	0.294518	0.285068	0.237763	0.182651	0.277032	0.265294	0.216545	0.241129	0.280305	0.339082	0.179698	0.200915
SLOI	Tiarella polyphylla	CoreEudicots Saxifragales	dicots	0.298022	0.281403	0.234327	0.186248	0.276597	0.265075	0.218329	0.239998	0.277708	0.334646	0.184885	0.202761
ERIA	Heuchera sanguinea	CoreEudicots Saxifragales	dicots	0.298004	0.291564	0.228946	0.181486	0.285622	0.266741	0.201233	0.246405	0.290022	0.335574	0.170146	0.204257
OOVX	Boykinia jamesii	CoreEudicots Saxifragales	dicots	0.296713	0.292028	0.234176	0.177083	0.278627	0.268523	0.209468	0.243382	0.288022	0.347147	0.168883	0.195948
CKKR	Astilbe chinensis	CoreEudicots Saxifragales	dicots	0.298736	0.291292	0.228123	0.181849	0.280425	0.26984	0.208521	0.241214	0.28789	0.342792	0.173652	0.195667
UHBY	Oresitrophe rupifraga	CoreEudicots Saxifragales	dicots	0.288462	0.306932	0.220815	0.183792	0.285405	0.271427	0.202546	0.240623	0.294016	0.338974	0.168432	0.198578
CIAC	Bergenia sp.	CoreEudicots Saxifragales	dicots	0.289878	0.299509	0.227135	0.183479	0.287681	0.269058	0.2007	0.242561	0.294098	0.332916	0.171251	0.201735
YKFU	Peltoboykinia watanabei	CoreEudicots Saxifragales	dicots	0.297742	0.296161	0.234652	0.171445	0.281054	0.27188	0.208587	0.238479	0.286339	0.347042	0.168784	0.197835
FCBJ	Saxifraga stolonifera	CoreEudicots Saxifragales	dicots	0.302887	0.30468	0.215048	0.177385	0.293979	0.275217	0.196845	0.233959	0.299193	0.338741	0.166649	0.195418
SYHW	Ribes aff. giraldii	CoreEudicots Saxifragales	dicots	0.290572	0.297861	0.229767	0.1818	0.287919	0.269996	0.200537	0.241549	0.297409	0.343623	0.165558	0.19341
UWFU	Itea virginica	CoreEudicots Saxifragales	dicots	0.283592	0.301814	0.226468	0.188126	0.281934	0.271857	0.200606	0.245603	0.284178	0.346903	0.163526	0.205393
DRIL	Kalanchoe crenato-diagremontiana	CoreEudicots Saxifragales	dicots	0.254572	0.278522	0.243751	0.223155	0.271146	0.253428	0.218699	0.256727	0.280275	0.305963	0.201227	0.212535
ZJUL	Rhodiola rosea	CoreEudicots Saxifragales	dicots	0.267931	0.288633	0.233776	0.20966	0.282439	0.264327	0.205857	0.247377	0.291715	0.310177	0.194615	0.203493
KWGC	Crassula perforata	CoreEudicots Saxifragales	dicots	0.271767	0.27751	0.243514	0.207208	0.279753	0.264137	0.207106	0.249004	0.289152	0.308043	0.197904	0.204901
IUSR	Myriophyllum aquaticum	CoreEudicots Saxifragales	dicots	0.277847	0.301786	0.230871	0.189496	0.28233	0.271752	0.20252	0.243398	0.284432	0.319323	0.187323	0.208922
TOKV	Aphanopetalum resinosum	CoreEudicots Saxifragales	dicots	0.296293	0.311974	0.208139	0.183593	0.285598	0.270919	0.200288	0.243194	0.292918	0.341044	0.169578	0.196459
HQRJ,OMDH	Loropetalum chinense	CoreEudicots Saxifragales	dicots	0.282464	0.299613	0.226426	0.191498	0.284448	0.272295	0.201173	0.242084	0.286184	0.335908	0.172687	0.205221
YKQR	Hamamelis virginiana	CoreEudicots Saxifragales	dicots	0.280593	0.300186	0.232468	0.186754	0.282821	0.268668	0.20382	0.244691	0.291996	0.33491	0.171543	0.201551
NUZN	Cercidiphyllum japonicum	CoreEudicots Saxifragales	dicots	0.279942	0.301729	0.230894	0.187434	0.278563	0.268447	0.206558	0.246431	0.277966	0.340999	0.172424	0.208611
FYTP	Daphniphyllum macropodum	CoreEudicots Saxifragales	dicots	0.283257	0.288936	0.240414	0.187393	0.280682	0.265638	0.207469	0.246211	0.276493	0.342636	0.172417	0.208454
HTIP	Paeonia lactiflora	CoreEudicots Saxifragales	dicots	0.286791	0.299817	0.228533	0.184859	0.284362	0.272404	0.201667	0.241567	0.284863	0.344516	0.16009	0.210531
VYGG	Stachyurus praecox	CoreEudicots/Rosids	dicots	0.285267	0.292632	0.240895	0.181206	0.278211	0.265895	0.20879	0.247104	0.285042	0.349997	0.163684	0.201277
PTLU	Staphylea trifolia	CoreEudicots/Rosids	dicots	0.281609	0.296427	0.236172	0.185792	0.281812	0.265853	0.207178	0.245157	0.288023	0.328442	0.176418	0.207117
HDWF	Francoa appendiculata	CoreEudicots/Rosids	dicots	0.276331	0.321712	0.206054	0.195903	0.290113	0.27894	0.1931	0.237847	0.30079	0.334481	0.173561	0.191168
YGCX	Geranium maculatum	CoreEudicots/Rosids	dicots	0.268191	0.281986	0.239557	0.210266	0.272767	0.24592	0.223167	0.258145	0.292758	0.31898	0.180128	0.208134
BXBF	Draba sachalinensis	CoreEudicots/Rosids	dicots	0.289987	0.299622	0.222696	0.187696	0.284606	0.262749	0.210718	0.241926	0.29512	0.323986	0.184626	0.196268
UVQL	Draba magellanica	CoreEudicots/Rosids	dicots	0.288716	0.296609	0.222913	0.191762	0.28689	0.255702	0.213082	0.244326	0.300159	0.333881	0.176793	0.189168
LAPO	Draba oligosperma	CoreEudicots/Rosids	dicots	0.288943	0.307573	0.214204	0.189281	0.284693	0.268137	0.206493	0.240676	0.294099	0.321509	0.185704	0.198688
LJQF	Draba ossetica	CoreEudicots/Rosids	dicots	0.291062	0.300336	0.221719	0.186883	0.285659	0.258192	0.214405	0.241744	0.298877	0.333696	0.176135	0.191293
HABV	Draba aizoides	CoreEudicots/Rosids	dicots	0.292876	0.296445	0.223478	0.187201	0.286494	0.255659	0.214937	0.242909	0.297574	0.337134	0.177108	0.188184
GTSV	Draba hispida	CoreEudicots/Rosids	dicots	0.295599	0.298995	0.224813	0.180594	0.28625	0.259185	0.212884	0.24168	0.298812	0.343202	0.172032	0.185955
TZWR	Arabis alpina	CoreEudicots/Rosids	dicots	0.287941	0.309434	0.222308	0.180317	0.287707	0.26978	0.201098	0.241415	0.294475	0.330931	0.175857	0.198736
VMNH	Sinapis alba	CoreEudicots/Rosids	dicots	0.298034	0.29813	0.213866	0.189969	0.28536	0.256326	0.210939	0.247374	0.299285	0.344569	0.168347	0.187799
IPWB	Brassica nigra	CoreEudicots/Rosids	dicots	0.286637	0.29515	0.231542	0.186671	0.280246	0.250261	0.218274	0.251219	0.295606	0.330246	0.176128	0.19802
CSUV	Cochlearia officinalis	CoreEudicots/Rosids	dicots	0.29735	0.310408	0.21289	0.179353	0.290967	0.26228	0.206645	0.240108	0.305274	0.333871	0.172318	0.188538
QSKP	Polanisia trachysperma	CoreEudicots/Rosids	dicots	0.267196	0.296528	0.230229	0.206047	0.273313	0.249197	0.221301	0.256189	0.281691	0.313207	0.195043	0.210059
LVUS	Cleome violacea	CoreEudicots/Rosids	dicots	0.261197	0.295912	0.232518	0.210373	0.269642	0.248818	0.223632	0.257908	0.276949	0.312913	0.199323	0.210815
UPZX	Cleome viscosa	CoreEudicots/Rosids	dicots	0.265103	0.300018	0.224667	0.210212	0.270362	0.249292	0.221544	0.258802	0.275784	0.323951	0.19089	0.209374
VDKG	Cleome gynandra	CoreEudicots/Rosids	dicots	0.262911	0.305014	0.22575	0.206325	0.27987	0.260781	0.211105	0.248244	0.287636	0.325417	0.18371	0.203237
RTTY	Salvadora sp.	CoreEudicots/Rosids	dicots	0.262037	0.30397	0.221506	0.212487	0.272724	0.258272	0.216396	0.252608	0.274268	0.321128	0.192713	0.211892
SWPE	Reseda odorata	CoreEudicots/Rosids	dicots	0.272699	0.298738	0.222675	0.205889	0.280284	0.258374	0.212575	0.248766	0.276898	0.321512	0.188217	0.213374
UAXP	Gyrostemon ramulosus	CoreEudicots/Rosids	dicots	0.276958	0.309608	0.215384	0.19805	0.279592	0.263693	0.209489	0.247225	0.282909	0.334762	0.175668	0.206661
JOIS	Koeberlinia spinosa	CoreEudicots/Rosids	dicots	0.30679	0.266695	0.233441	0.193073	0.274706	0.246188	0.217336	0.261771	0.271331	0.333409	0.180269	0.21499
DZTK	Batis maritima	CoreEudicots/Rosids	dicots	0.251689	0.289925	0.238893	0.219493	0.277379	0.258402	0.211174	0.253045	0.275476	0.310857	0.194231	0.219436
CRNC	Limnanthes douglasii	CoreEudicots/Rosids	dicots	0.292708	0.299852	0.233755	0.173685	0.287736	0.270624	0.202752	0.238887	0.293555	0.338741	0.166016	0.201688
MYZV	Tropaeolum peregrinum	CoreEudicots/Rosids	dicots	0.295132	0.308744	0.215751	0.180373	0.28963	0.269121	0.200457	0.240792	0.293589	0.334687	0.166923	0.204801
HYZL	Akania lucens	CoreEudicots/Rosids	dicots	0.296154	0.302928	0.217911	0.183007	0.284224	0.271962	0.200556	0.243258	0.285914	0.341726	0.167632	0.204728
CZPV	Moringa oleifera	CoreEudicots/Rosids	dicots	0.266139	0.304901	0.222742	0.206218	0.279968	0.268672	0.204055	0.247305	0.28088	0.334317	0.175195	0.209608
OLXF	Hibiscus cannabinus	CoreEudicots/Rosids	dicots	0.2791	0.293828	0.237764	0.189308	0.277594	0.262464	0.212444	0.247498	0.283139	0.317226	0.182294	0.217341
ZSAB	Hoheria angustifolia	CoreEudicots/Rosids	dicots	0.298536	0.311168	0.21055	0.179746	0.28306	0.272327	0.205827	0.238786	0.295817	0.33395	0.174082	0.19615
WYIG	Dombeya burgessiae	CoreEudicots/Rosids	dicots	0.291654	0.308207	0.218463	0.181676	0.280493	0.274722	0.205778	0.239006	0.294621	0.330031	0.178487	0.196861
ATFX	Muntingia calabura	CoreEudicots/Rosids	dicots	0.262313	0.305289	0.233964	0.198435	0.278898	0.268084	0.207299	0.245719	0.281258	0.331793	0.182889	0.20406
PKMO	Cistus inflatus	CoreEudicots/Rosids	dicots	0.279692	0.297914	0.235389	0.187005	0.284784	0.258932	0.207117	0.249166	0.295765	0.328667	0.178176	0.197392
WMUK	Schizolaena sp.	CoreEudicots/Rosids	dicots	0.271011	0.301524	0.235414	0.192052	0.282408	0.268204	0.204402	0.244986	0.28718	0.333111	0.177257	0.202452
KPTE	Bixa orellana	CoreEudicots/Rosids	dicots	0.274167	0.300623	0.232225	0.192985	0.281567	0.268285	0.205304	0.244844	0.288123	0.33457	0.176065	0.201242
PUDI	Daphne giraldii	CoreEudicots/Rosids	dicots	0.268571	0.289705	0.238785	0.202939	0.274755	0.266158	0.209209	0.249877	0.284284	0.325011	0.180314	0.210392
AWJM	Edgeworthia papyrifera	CoreEudicots/Rosids	dicots	0.266071	0.285496	0.244678	0.203755	0.277106	0.263889	0.209475	0.24953	0.282235	0.316719	0.186339	0.214708
UVDC	Azadirachta indica	CoreEudicots/Rosids	dicots	0.294479	0.307272	0.217497	0.180752	0.287616	0.272898	0.198545	0.240942	0.291472	0.34746	0.16502	0.196049
RJIM	Melia azedarach	CoreEudicots/Rosids	dicots	0.2965	0.307555	0.211744	0.184201	0.289299	0.270912	0.198327	0.241462	0.296211	0.345199	0.166829	0.191761
QICX	Ailanthus altissima	CoreEudicots/Rosids	dicots	0.306753	0.302069	0.207806	0.183371	0.289043	0.272778	0.198298	0.23988	0.292574	0.343873	0.168347	0.195206
IKFD	Quassia amara	CoreEudicots/Rosids	dicots	0.291129	0.306826	0.212292	0.189754	0.284609	0.274287	0.19867	0.242433	0.289127	0.341944	0.170671	0.198257
UHJR	Citrus x paradisi	CoreEudicots/Rosids	dicots	0.320761	0.285226	0.20352	0.190493	0.291531	0.262879	0.198993	0.246597	0.292842	0.345599	0.168046	0.193513
FCCA	Boswellia sacra	CoreEudicots/Rosids	dicots	0.292848	0.30371	0.21978	0.183662	0.283969	0.276306	0.197481	0.242245	0.288785	0.347191	0.16458	0.199444
JSZD	Bursera simaruba	CoreEudicots/Rosids	dicots	0.287429	0.300929	0.229917	0.181724	0.283309	0.271226	0.202364	0.2431	0.29259	0.343558	0.165544	0.198308
YUOM	Rhus radicans	CoreEudicots/Rosids	dicots	0.290661	0.321338	0.216053	0.171947	0.286508	0.279392	0.195194	0.238906	0.293869	0.350317	0.158346	0.197468
BCAA	Kirkia wilmsii	CoreEudicots/Rosids	dicots	0.288741	0.296789	0.229874	0.184595	0.28293	0.27501	0.199449	0.242612	0.28764	0.335015	0.17051	0.206835
VFFP	Acer negundo	CoreEudicots/Rosids	dicots	0.303204	0.31373	0.211104	0.171962	0.287408	0.275359	0.198983	0.23825	0.297869	0.348993	0.159723	0.193415
HBHB	Aesculus pavia	CoreEudicots/Rosids	dicots	0.289019	0.314097	0.206467	0.190416	0.28394	0.262995	0.2033	0.249766	0.288974	0.336293	0.169708	0.205026
WAXR	Litchi chinensis	CoreEudicots/Rosids	dicots	0.290988	0.296144	0.226055	0.186813	0.281405	0.270986	0.20243	0.245178	0.289671	0.342598	0.164838	0.202893
OBTI	Peganum harmala	CoreEudicots/Rosids	dicots	0.289511	0.309969	0.21806	0.182461	0.287403	0.271339	0.198983	0.242275	0.290338	0.339838	0.166096	0.203727
WWKL	Tapiscia sinensis	CoreEudicots/Rosids	dicots	0.289426	0.299605	0.22571	0.185258	0.281963	0.265003	0.207293	0.245741	0.280685	0.341124	0.172668	0.205523
YZVJ	Cephalotus follicularis	CoreEudicots/Rosids	dicots	0.30935	0.297444	0.222513	0.170694	0.282874	0.271652	0.201591	0.243883	0.284328	0.339132	0.167816	0.208724
THHD	Elaeocarpus sylvestris	CoreEudicots/Rosids	dicots	0.313862	0.300434	0.21472	0.170985	0.286098	0.274318	0.198715	0.240869	0.286093	0.346639	0.163515	0.203753
TIUZ	Cunonia capensis	CoreEudicots/Rosids	dicots	0.330017	0.304931	0.208135	0.156917	0.288892	0.278933	0.194375	0.237801	0.285323	0.357314	0.156479	0.200884
JHCN	Oxalis sp.	CoreEudicots/Rosids	dicots	0.300082	0.298602	0.215274	0.186042	0.288009	0.270837	0.20038	0.240773	0.301683	0.327769	0.168719	0.201829
POZS	Linum usitatissimum	CoreEudicots/Rosids	dicots	0.263977	0.287373	0.253746	0.194905	0.269073	0.256661	0.218126	0.25614	0.282063	0.312239	0.185273	0.220426
OODC	Linum bienne	CoreEudicots/Rosids	dicots	0.276922	0.263594	0.264184	0.1953	0.266761	0.242952	0.225862	0.264425	0.281059	0.325792	0.176681	0.216468
MYVH	Linum grandiflorum	CoreEudicots/Rosids	dicots	0.261899	0.283314	0.263271	0.191516	0.269997	0.252092	0.219115	0.258796	0.277505	0.319972	0.17991	0.222613
BHYC	Linum lewisii	CoreEudicots/Rosids	dicots	0.263205	0.294295	0.251663	0.190838	0.272955	0.258434	0.215288	0.253323	0.284191	0.320064	0.177262	0.218482
AEPI	Linum leonii	CoreEudicots/Rosids	dicots	0.263288	0.29319	0.254661	0.188861	0.273282	0.25767	0.21568	0.253368	0.283888	0.319811	0.177439	0.218862
BVOF	Linum perenne	CoreEudicots/Rosids	dicots	0.264605	0.294854	0.251488	0.189053	0.272395	0.257858	0.216228	0.253518	0.284792	0.31771	0.178997	0.218502
HNCF	Linum hirsutum	CoreEudicots/Rosids	dicots	0.257259	0.281432	0.260683	0.200626	0.265249	0.250738	0.223685	0.260327	0.272684	0.316559	0.184422	0.226335
TXMP	Linum strictum	CoreEudicots/Rosids	dicots	0.250513	0.269448	0.274554	0.205485	0.258644	0.245397	0.231105	0.264855	0.270375	0.315551	0.189577	0.224497
VXOD	Linum tenuifolium	CoreEudicots/Rosids	dicots	0.24972	0.274155	0.26726	0.208865	0.262268	0.249574	0.22502	0.263139	0.271803	0.312958	0.190564	0.224675
KCPT	Linum macraei	CoreEudicots/Rosids	dicots	0.253351	0.278762	0.259096	0.208792	0.266488	0.254907	0.220087	0.258518	0.2749	0.30961	0.189772	0.225719
AXPJ	Linum flavum	CoreEudicots/Rosids	dicots	0.257511	0.268188	0.269599	0.204702	0.264522	0.242235	0.228622	0.264622	0.268383	0.316048	0.182759	0.23281
ZBVT	Chrysobalanus icaco	CoreEudicots/Rosids	dicots	0.265958	0.291333	0.241528	0.201181	0.274343	0.266612	0.209185	0.24986	0.281536	0.32736	0.181957	0.209146
HBUQ	Licania michauxii	CoreEudicots/Rosids	dicots	0.268685	0.276121	0.257354	0.197841	0.271396	0.264372	0.214797	0.249434	0.273147	0.333192	0.18265	0.211011
FWCQ	Garcinia oblongifolia	CoreEudicots/Rosids	dicots	0.304512	0.274113	0.237221	0.184153	0.274595	0.269322	0.206402	0.249681	0.273498	0.343632	0.170635	0.212236
OSIP	Garcinia livingstonei	CoreEudicots/Rosids	dicots	0.314375	0.271722	0.234639	0.179265	0.276281	0.265445	0.208418	0.249856	0.279337	0.33953	0.17284	0.208294
BNDE	Hypericum perforatum	CoreEudicots/Rosids	dicots	0.274465	0.270068	0.240316	0.215151	0.264682	0.253519	0.221467	0.260332	0.271718	0.315821	0.193562	0.218899
NFXV	Mammea americana	CoreEudicots/Rosids	dicots	0.291262	0.274171	0.24984	0.184727	0.269556	0.263486	0.218858	0.2481	0.267275	0.333006	0.186024	0.213695
CKDK	Ochna serrulata	CoreEudicots/Rosids	dicots	0.311023	0.281015	0.218387	0.189575	0.282182	0.26696	0.204583	0.246275	0.283264	0.329013	0.177599	0.210124
TVCU	Ochna mossambicensis	CoreEudicots/Rosids	dicots	0.316547	0.267572	0.23073	0.185152	0.280036	0.261819	0.21099	0.247156	0.274227	0.340726	0.176265	0.208782
XPBC	Galphimia gracilis	CoreEudicots/Rosids	dicots	0.303465	0.304591	0.208342	0.183602	0.286784	0.272637	0.197763	0.242816	0.295595	0.329028	0.168448	0.206929
IEPQ	Salix dasyclados	CoreEudicots/Rosids	dicots	0.291992	0.298143	0.228683	0.181181	0.286808	0.269928	0.200375	0.242889	0.279897	0.331956	0.180419	0.207728
KKDQ	Salix viminalis	CoreEudicots/Rosids	dicots	0.290512	0.298499	0.230344	0.180645	0.286264	0.270264	0.200919	0.242553	0.280079	0.331899	0.180005	0.208017
GLVK	Salix eriocephala	CoreEudicots/Rosids	dicots	0.291775	0.296313	0.231573	0.18034	0.287061	0.269454	0.200516	0.242969	0.280197	0.329821	0.181835	0.208148
LFOG	Salix purpurea	CoreEudicots/Rosids	dicots	0.291318	0.293807	0.234401	0.180475	0.286941	0.269051	0.20072	0.243288	0.278537	0.329557	0.182611	0.209294
TDTF	Salix sachalinensis	CoreEudicots/Rosids	dicots	0.289651	0.295807	0.233024	0.181518	0.2865	0.269191	0.201187	0.243122	0.279666	0.328429	0.182607	0.209299
RZTJ	Salix fargesii	CoreEudicots/Rosids	dicots	0.293387	0.294218	0.231013	0.181382	0.284484	0.269591	0.205831	0.240095	0.277829	0.332535	0.185309	0.204326
INQX	Salix acutifolia	CoreEudicots/Rosids	dicots	0.290613	0.297644	0.228208	0.183536	0.287775	0.272307	0.19809	0.241828	0.282888	0.324986	0.184049	0.208077
SIZE	Passiflora caerulea	CoreEudicots/Rosids	dicots	0.270061	0.303073	0.225618	0.201248	0.279005	0.267644	0.20673	0.246621	0.280868	0.329947	0.181804	0.207382
ZIWB	Passiflora_sp	CoreEudicots/Rosids	dicots	0.282251	0.286019	0.2265	0.20523	0.283574	0.257849	0.208042	0.250535	0.27654	0.336392	0.180633	0.206435
EZZT	Passiflora edulis	CoreEudicots/Rosids	dicots	0.273193	0.296553	0.228549	0.201705	0.279376	0.266321	0.206557	0.247745	0.278287	0.330691	0.183343	0.207679
COAQ	Malesherbia fasciculata	CoreEudicots/Rosids	dicots	0.291707	0.295556	0.231502	0.181235	0.280518	0.271418	0.203672	0.244393	0.280593	0.344005	0.170439	0.204963
NJLF	Viola canadensis	CoreEudicots/Rosids	dicots	0.280931	0.30273	0.238064	0.178275	0.278004	0.271054	0.206027	0.244916	0.285046	0.333204	0.174447	0.207303
LPGY	Viola tricolor	CoreEudicots/Rosids	dicots	0.275519	0.297954	0.237323	0.189204	0.279514	0.269144	0.20601	0.245332	0.29099	0.316458	0.183078	0.209474
RVGH	Drypetes deplanchei	CoreEudicots/Rosids	dicots	0.270408	0.300691	0.232381	0.196519	0.282817	0.269871	0.203145	0.244167	0.278979	0.341999	0.172762	0.20626
RPPC	Erythroxylum coca	CoreEudicots/Rosids	dicots	0.273841	0.314578	0.217638	0.193943	0.2857	0.274846	0.199829	0.239626	0.293299	0.328608	0.175532	0.202561
ZTLR	Rhizophora mangle	CoreEudicots/Rosids	dicots	0.284835	0.289211	0.223698	0.202256	0.281888	0.266289	0.206532	0.245291	0.274121	0.334839	0.182297	0.208742
YGAT	Phyllanthus sp.	CoreEudicots/Rosids	dicots	0.305014	0.305969	0.236482	0.152535	0.280707	0.280307	0.199608	0.239378	0.289754	0.346535	0.165419	0.198292
VNMY	Bischofia javanica	CoreEudicots/Rosids	dicots	0.287294	0.312909	0.217639	0.182158	0.280069	0.269842	0.206982	0.243108	0.289913	0.351979	0.16198	0.196128
XNLP	Manihot grahamii	CoreEudicots/Rosids	dicots	0.283991	0.319211	0.205468	0.19133	0.29154	0.27417	0.193439	0.240851	0.292243	0.347493	0.161382	0.198882
VVPY	Croton tiglium	CoreEudicots/Rosids	dicots	0.302993	0.315172	0.211222	0.170614	0.291418	0.280504	0.194157	0.233921	0.293646	0.345436	0.165269	0.195649
PAZJ	Ricinus communis	CoreEudicots/Rosids	dicots	0.309051	0.313829	0.204684	0.172436	0.292016	0.275831	0.194363	0.237789	0.295154	0.347065	0.164269	0.193512
RHAU	Euphorbia mesembryanthemifolia	CoreEudicots/Rosids	dicots	0.271087	0.321318	0.22912	0.178475	0.282605	0.26918	0.203969	0.244246	0.284684	0.346476	0.155306	0.213535
PXYR	Euphorbia pekinensis	CoreEudicots/Rosids	dicots	0.288798	0.315972	0.215469	0.179761	0.289236	0.275495	0.19518	0.240089	0.300246	0.336694	0.163539	0.199521
IHCQ	Crossopetalum rhacoma	CoreEudicots/Rosids	dicots	0.280993	0.299475	0.217458	0.202073	0.285794	0.266751	0.199287	0.248167	0.290681	0.328559	0.177313	0.203448
MFEA	Stackhousia spathulata	CoreEudicots/Rosids	dicots	0.27445	0.304071	0.205176	0.216303	0.274749	0.257513	0.20239	0.265348	0.28626	0.335432	0.177341	0.200967
ROLB,IDAU	Oenothera elata	CoreEudicots/Rosids	dicots	0.256952	0.284475	0.259165	0.199408	0.270651	0.251557	0.223096	0.254696	0.281522	0.324022	0.173528	0.220928
ZINQ	Oenothera grandiflora	CoreEudicots/Rosids	dicots	0.259475	0.286189	0.253407	0.200929	0.270818	0.252998	0.221529	0.254655	0.283016	0.324571	0.174964	0.217449
BZDF	Oenothera biennis	CoreEudicots/Rosids	dicots	0.258315	0.286511	0.253684	0.20149	0.27101	0.253542	0.221007	0.254442	0.282804	0.324297	0.174997	0.217902
ARYD	Oenothera laciniata	CoreEudicots/Rosids	dicots	0.258493	0.283739	0.2528	0.204969	0.270982	0.252763	0.221664	0.254591	0.282384	0.317637	0.179094	0.220884
IMZV	Oenothera grandis	CoreEudicots/Rosids	dicots	0.256357	0.284633	0.254155	0.204855	0.270183	0.252518	0.222087	0.255212	0.28062	0.319314	0.177731	0.222334
KBRW	Oenothera clelandii	CoreEudicots/Rosids	dicots	0.256391	0.282046	0.258474	0.203089	0.273508	0.251677	0.219969	0.254847	0.278972	0.324804	0.174202	0.222021
YHLF	Oenothera rhombipetala	CoreEudicots/Rosids	dicots	0.255657	0.280877	0.261582	0.201884	0.270652	0.248853	0.224603	0.255892	0.279904	0.319871	0.17599	0.224235
HKMQ	Oenothera villaricae	CoreEudicots/Rosids	dicots	0.257238	0.281874	0.257415	0.203473	0.273	0.250604	0.221473	0.254923	0.281673	0.318805	0.175827	0.223696
CJGZ	Oenothera nana	CoreEudicots/Rosids	dicots	0.255742	0.278855	0.262244	0.203159	0.271341	0.248698	0.224055	0.255907	0.279217	0.314803	0.179289	0.226691
DZLN	Oenothera picensis	CoreEudicots/Rosids	dicots	0.25813	0.285679	0.254479	0.201711	0.273243	0.253492	0.220055	0.25321	0.282552	0.324934	0.174507	0.218006
GVCB	Oenothera affinis	CoreEudicots/Rosids	dicots	0.255726	0.283486	0.259845	0.200943	0.272014	0.251816	0.221296	0.254875	0.28003	0.32186	0.175782	0.222327
SJAN	Oenothera serrulata	CoreEudicots/Rosids	dicots	0.253909	0.279425	0.26257	0.204096	0.270074	0.250022	0.224139	0.255765	0.279907	0.316934	0.179498	0.223662
EQYT	Oenothera berlandieri	CoreEudicots/Rosids	dicots	0.25604	0.277654	0.261827	0.204479	0.268703	0.248526	0.225201	0.25757	0.278948	0.324254	0.174645	0.222153
AXNH	Oenothera filiformis	CoreEudicots/Rosids	dicots	0.255736	0.284756	0.257942	0.201566	0.270927	0.252782	0.221668	0.254624	0.286165	0.324699	0.172304	0.216832
PMTB	Oenothera gaura	CoreEudicots/Rosids	dicots	0.257223	0.286627	0.25398	0.20217	0.271133	0.253567	0.220911	0.25439	0.28489	0.321822	0.175876	0.217412
JKNQ	Oenothera suffulta suffulta	CoreEudicots/Rosids	dicots	0.255205	0.283162	0.256847	0.204786	0.272633	0.252119	0.220489	0.254759	0.28162	0.320158	0.173947	0.224275
UJGI	Oenothera rosea	CoreEudicots/Rosids	dicots	0.256897	0.284959	0.255902	0.202242	0.269858	0.252709	0.222497	0.254936	0.282643	0.322142	0.17606	0.219155
TLCA	Oenothera speciosa	CoreEudicots/Rosids	dicots	0.259415	0.284613	0.249422	0.20655	0.272574	0.254691	0.218946	0.25379	0.285056	0.314534	0.180893	0.219518
FEDW	Epilobium sp.	CoreEudicots/Rosids	dicots	0.264589	0.287166	0.245776	0.202469	0.275739	0.253721	0.220891	0.249649	0.290426	0.321473	0.177543	0.210558
RJNQ	Lagerstroemia indica	CoreEudicots/Rosids	dicots	0.239658	0.260708	0.274396	0.225239	0.254313	0.240343	0.239596	0.265749	0.265	0.302156	0.202773	0.230071
YNUE	Punica granatum	CoreEudicots/Rosids	dicots	0.247947	0.284524	0.24986	0.21767	0.261511	0.249222	0.227605	0.261662	0.275864	0.309273	0.19571	0.219153
NEBM	Syzygium micranthum	CoreEudicots/Rosids	dicots	0.227024	0.26257	0.271172	0.239234	0.263697	0.250529	0.223622	0.262152	0.26569	0.314664	0.192594	0.227052
FGDU	Syzygium paniculatum	CoreEudicots/Rosids	dicots	0.233149	0.264303	0.266314	0.236234	0.266913	0.252105	0.219862	0.26112	0.265848	0.320581	0.189885	0.223687
AYMT	Eucalyptus leucoxylon	CoreEudicots/Rosids	dicots	0.250369	0.267025	0.258682	0.223924	0.268081	0.245497	0.223258	0.263164	0.26621	0.329886	0.184403	0.219501
SWGX	Tetrazygia bicolor	CoreEudicots/Rosids	dicots	0.245471	0.270978	0.259301	0.224251	0.256518	0.239921	0.230479	0.273083	0.265958	0.312417	0.194146	0.227479
WWQZ	Medinilla magnifica	CoreEudicots/Rosids	dicots	0.247659	0.281113	0.245451	0.225778	0.262226	0.253083	0.223274	0.261417	0.271389	0.306871	0.196037	0.225703
AJJE	Terminalia neotaliala	CoreEudicots/Rosids	dicots	0.294083	0.297638	0.231346	0.176933	0.285412	0.267577	0.200019	0.246992	0.287798	0.3295	0.172672	0.21003
UDUT	Larrea tridentata	CoreEudicots/Rosids	dicots	0.302625	0.289729	0.222971	0.184675	0.286954	0.272788	0.19506	0.245199	0.283958	0.344154	0.166337	0.205552
KVAY	Tribulus eichlerianus	CoreEudicots/Rosids	dicots	0.266689	0.302036	0.237941	0.193334	0.283997	0.269668	0.200832	0.245504	0.28828	0.337453	0.168784	0.205484
ZHMB	Krameria lanceolata	CoreEudicots/Rosids	dicots	0.246733	0.278224	0.248906	0.226137	0.268372	0.257322	0.217435	0.256871	0.274669	0.328328	0.183229	0.213774
EAVM	Amelanchier canadensis	CoreEudicots/Rosids	dicots	0.270965	0.280802	0.257196	0.191036	0.271554	0.261159	0.21853	0.248757	0.276611	0.325908	0.183283	0.214198
BLVL	Sorbus koehneana	CoreEudicots/Rosids	dicots	0.275018	0.271145	0.260321	0.193516	0.268309	0.25757	0.228038	0.246082	0.272769	0.325292	0.190148	0.211791
VCIN	Malus baccata	CoreEudicots/Rosids	dicots	0.275731	0.277557	0.253667	0.193046	0.272463	0.260741	0.21914	0.247656	0.276384	0.326633	0.186162	0.21082
QIEH	Cotoneaster transcaucasicus	CoreEudicots/Rosids	dicots	0.274142	0.270248	0.261291	0.194319	0.270856	0.256955	0.223004	0.249184	0.27107	0.325137	0.189421	0.214372
ZPKK	Aruncus dioicus	CoreEudicots/Rosids	dicots	0.284547	0.270179	0.26074	0.184534	0.266662	0.254882	0.228028	0.250427	0.27176	0.335074	0.184072	0.209093
NCVK	Prunus prostrata	CoreEudicots/Rosids	dicots	0.281618	0.284944	0.249289	0.184148	0.272637	0.26286	0.219571	0.244932	0.276795	0.33963	0.178385	0.205191
TJQY	Kerria japonica	CoreEudicots/Rosids	dicots	0.283513	0.281293	0.250248	0.184946	0.276939	0.263688	0.213522	0.24585	0.280433	0.334009	0.178224	0.207334
SXCE	Physocarpus opulifolius	CoreEudicots/Rosids	dicots	0.28308	0.286707	0.248576	0.181637	0.275827	0.263776	0.215189	0.245208	0.276779	0.338843	0.179914	0.204464
SQCF	Dryas octopetala	CoreEudicots/Rosids	dicots	0.281037	0.289514	0.244668	0.18478	0.275933	0.266012	0.213988	0.244066	0.283722	0.34166	0.171711	0.202907
XFFT	Cercocarpus ledifolius	CoreEudicots/Rosids	dicots	0.281698	0.290229	0.241398	0.186675	0.277096	0.266247	0.213315	0.243341	0.28084	0.340697	0.17576	0.202703
IANR	Rosa palustris	CoreEudicots/Rosids	dicots	0.275719	0.292264	0.242753	0.189264	0.278951	0.266727	0.208019	0.246303	0.287476	0.334959	0.17183	0.205735
QNOC	Sanguisorba minor	CoreEudicots/Rosids	dicots	0.267161	0.279507	0.258729	0.194603	0.273159	0.263373	0.217048	0.246421	0.277876	0.327298	0.185344	0.209482
DHAW	Geum quellyon	CoreEudicots/Rosids	dicots	0.278005	0.278042	0.252632	0.191321	0.275432	0.261056	0.21602	0.247492	0.280684	0.323892	0.186908	0.208516
EDHN	Ficus religiosa	CoreEudicots/Rosids	dicots	0.282376	0.29709	0.235201	0.185333	0.27219	0.259987	0.216542	0.251281	0.288899	0.341324	0.169796	0.199981
XVJB	Morus nigra	CoreEudicots/Rosids	dicots	0.285552	0.298408	0.231559	0.184482	0.275352	0.262841	0.213179	0.248629	0.285432	0.343929	0.168853	0.201786
WKCY	Urtica dioica	CoreEudicots/Rosids	dicots	0.289191	0.282255	0.232868	0.195686	0.257076	0.235252	0.24131	0.266363	0.284892	0.338736	0.174286	0.202085
ACFP	Boehmeria nivea	CoreEudicots/Rosids	dicots	0.289307	0.263618	0.246791	0.200284	0.261235	0.243795	0.231229	0.26374	0.279815	0.339517	0.172221	0.208447
BJSW	Cannabis sativa	CoreEudicots/Rosids	dicots	0.299546	0.319992	0.211961	0.168501	0.28837	0.279415	0.197633	0.234582	0.308428	0.354125	0.155987	0.18146
AQGE	Humulus lupulus	CoreEudicots/Rosids	dicots	0.289004	0.306696	0.224244	0.180055	0.284049	0.27048	0.20413	0.241341	0.298509	0.35072	0.160267	0.190504
KYAD	Celtis occidentalis	CoreEudicots/Rosids	dicots	0.294069	0.308108	0.219905	0.177918	0.280678	0.271612	0.205274	0.242436	0.297064	0.350619	0.159952	0.192365
CQMG	Ulmus alata	CoreEudicots/Rosids	dicots	0.277322	0.300721	0.235674	0.186284	0.279797	0.269704	0.206633	0.243866	0.287082	0.351781	0.162204	0.198933
WVEF	Rhamnus caroliniana	CoreEudicots/Rosids	dicots	0.292228	0.300132	0.210977	0.196662	0.287017	0.269551	0.200318	0.243114	0.29485	0.350586	0.163283	0.191281
EILE	Rhamnus japonica	CoreEudicots/Rosids	dicots	0.279721	0.305429	0.223958	0.190893	0.284428	0.272436	0.201529	0.241607	0.290334	0.344415	0.166748	0.198504
ZHEE	Ziziphus jujuba	CoreEudicots/Rosids	dicots	0.291516	0.294745	0.224969	0.188771	0.28179	0.269423	0.208291	0.240496	0.287243	0.33724	0.175159	0.200358
RBYC	Elaeagnus pungens	CoreEudicots/Rosids	dicots	0.291861	0.314972	0.217298	0.17587	0.294942	0.279496	0.192963	0.232599	0.296981	0.344066	0.162518	0.196435
OCTM	Begonia sp.	CoreEudicots/Rosids	dicots	0.252026	0.309323	0.226193	0.212458	0.28369	0.268786	0.204546	0.242978	0.28848	0.329173	0.175008	0.207339
NNGU	Coriaria nepalensis	CoreEudicots/Rosids	dicots	0.280332	0.299759	0.229211	0.190698	0.2856	0.269914	0.204129	0.240357	0.293888	0.328762	0.175227	0.202123
AXAF	Thladiantha villosula	CoreEudicots/Rosids	dicots	0.262475	0.289915	0.244019	0.203592	0.27708	0.249529	0.221111	0.25228	0.291707	0.336667	0.175713	0.195913
LWDA	Alnus serrulata	CoreEudicots/Rosids	dicots	0.276978	0.28236	0.241499	0.199164	0.275835	0.262344	0.211798	0.250023	0.280824	0.33405	0.176691	0.208435
CWZU	Betula pendula	CoreEudicots/Rosids	dicots	0.276291	0.289082	0.237691	0.196936	0.276672	0.266716	0.208517	0.248095	0.278966	0.346458	0.170118	0.204458
LNER	Casuarina equisetifolia	CoreEudicots/Rosids	dicots	0.257799	0.286848	0.238845	0.216508	0.276232	0.261842	0.209676	0.25225	0.276857	0.330547	0.180948	0.211649
INSP	Myrica cerifera	CoreEudicots/Rosids	dicots	0.262213	0.289214	0.246381	0.202192	0.271912	0.262605	0.214199	0.251285	0.268898	0.336025	0.180462	0.214616
DXQW	Juglans nigra	CoreEudicots/Rosids	dicots	0.263974	0.293359	0.245728	0.196939	0.278712	0.266055	0.210598	0.244635	0.275315	0.333745	0.179691	0.211249
UZWG	Castanea pumila	CoreEudicots/Rosids	dicots	0.303031	0.297533	0.225597	0.173839	0.285301	0.273144	0.201753	0.239801	0.291582	0.348327	0.16185	0.198242
NHUA	Castanea crenata	CoreEudicots/Rosids	dicots	0.301933	0.296599	0.222501	0.178966	0.285616	0.273233	0.200758	0.240393	0.289745	0.339714	0.166418	0.204123
HENI	Quercus shumardii	CoreEudicots/Rosids	dicots	0.303841	0.292659	0.231672	0.171828	0.28419	0.27046	0.205704	0.239646	0.287595	0.342233	0.170142	0.20003
SVVG	Fagus sylvatica	CoreEudicots/Rosids	dicots	0.298261	0.302278	0.222108	0.177353	0.284067	0.273482	0.201586	0.240865	0.290619	0.345628	0.164246	0.199507
TJLC	Nothofagus obliqua	CoreEudicots/Rosids	dicots	0.292471	0.29815	0.230092	0.179287	0.282219	0.27071	0.203708	0.243363	0.28381	0.347241	0.165479	0.20347
OHAE	Polygala lutea	CoreEudicots/Rosids	dicots	0.269798	0.301488	0.228334	0.200379	0.282244	0.270805	0.20377	0.243181	0.280833	0.321453	0.185367	0.212347
OQHZ	Quillaja saponaria	CoreEudicots/Rosids	dicots	0.28282	0.308422	0.223681	0.185076	0.289161	0.274749	0.197971	0.238119	0.289733	0.341751	0.168755	0.19976
JETM	Bauhinia tomentosa	CoreEudicots/Rosids	dicots	0.273801	0.312645	0.222202	0.191353	0.2875	0.27614	0.199417	0.236943	0.292535	0.338572	0.170422	0.198471
RKFX	Cercis canadensis	CoreEudicots/Rosids	dicots	0.275872	0.299314	0.234961	0.189853	0.287283	0.271398	0.201287	0.240032	0.285236	0.34368	0.171584	0.1995
RKLL	Copaifera officinalis	CoreEudicots/Rosids	dicots	0.270548	0.311387	0.22473	0.193334	0.285938	0.275914	0.19807	0.240078	0.285812	0.343874	0.165447	0.204867
ZCDJ	Acacia argyrophylla	CoreEudicots/Rosids	dicots	0.258754	0.311127	0.241114	0.189006	0.283998	0.272381	0.203479	0.240142	0.285043	0.344142	0.168869	0.201946
PJSX	Acacia pycnantha	CoreEudicots/Rosids	dicots	0.259157	0.311755	0.23806	0.191029	0.283219	0.273548	0.203171	0.240062	0.285441	0.348356	0.166597	0.199606
XOOE	Desmanthus illinoensis	CoreEudicots/Rosids	dicots	0.252346	0.296825	0.257196	0.193634	0.277073	0.265012	0.213654	0.244261	0.272648	0.344643	0.177073	0.205636
KZED	Senna hebecarpa	CoreEudicots/Rosids	dicots	0.28567	0.301651	0.225306	0.187373	0.290809	0.266753	0.201699	0.240739	0.291913	0.359974	0.159837	0.188276
VHZV	Gleditsia sinensis	CoreEudicots/Rosids	dicots	0.267409	0.308195	0.229914	0.194482	0.285376	0.273967	0.201338	0.239319	0.287024	0.337435	0.172113	0.203429
GEHT	Gleditsia triacanthos	CoreEudicots/Rosids	dicots	0.264372	0.295596	0.244329	0.195703	0.285494	0.267833	0.204094	0.242579	0.281188	0.345647	0.16966	0.203505
QZXQ	Gymnocladus dioicus	CoreEudicots/Rosids	dicots	0.279123	0.299976	0.226837	0.194064	0.288185	0.266664	0.201968	0.243183	0.288811	0.348285	0.166495	0.196409
ZSSR	Xanthocercis zambesiaca	CoreEudicots/Rosids	dicots	0.264498	0.307449	0.22954	0.198513	0.281764	0.272462	0.204832	0.240942	0.286989	0.337479	0.171635	0.203897
SLYR	Cladrastis lutea	CoreEudicots/Rosids	dicots	0.280984	0.298076	0.231307	0.189632	0.28536	0.271233	0.202878	0.240529	0.285219	0.346155	0.169175	0.19945
CMFF	Lupinus polyphyllus	CoreEudicots/Rosids	dicots	0.302958	0.318997	0.19871	0.179335	0.299048	0.272013	0.194773	0.234166	0.303749	0.355738	0.156244	0.184268
TTRG	Lupinus angustifolius	CoreEudicots/Rosids	dicots	0.300814	0.324414	0.210466	0.164307	0.295574	0.277275	0.195196	0.231955	0.302156	0.357558	0.155066	0.185221
VLNB	Gompholobium polymorphum	CoreEudicots/Rosids	dicots	0.275103	0.305321	0.22709	0.192486	0.283707	0.272083	0.203911	0.240299	0.285332	0.344069	0.169516	0.201083
HJMP	Astragalus membranaceus	CoreEudicots/Rosids	dicots	0.29132	0.309141	0.225496	0.174043	0.293448	0.282113	0.193727	0.230712	0.2926	0.354753	0.158068	0.194579
MYMP	Astragalus propinquus	CoreEudicots/Rosids	dicots	0.288806	0.304225	0.234061	0.172907	0.289267	0.279938	0.199096	0.2317	0.291173	0.346441	0.164577	0.197809
KNMB	Lathyrus sativus	CoreEudicots/Rosids	dicots	0.303767	0.316215	0.224052	0.155966	0.295336	0.280775	0.19423	0.229659	0.302004	0.360077	0.150171	0.187749
JTQQ	Glycyrrhiza lepidota	CoreEudicots/Rosids	dicots	0.282034	0.29517	0.237072	0.185723	0.281895	0.268426	0.208159	0.24152	0.285956	0.344497	0.167903	0.201644
PEZP	Glycyrrhiza glabra	CoreEudicots/Rosids	dicots	0.282557	0.298026	0.233429	0.185988	0.283142	0.269003	0.206858	0.240997	0.286397	0.348717	0.165756	0.199129
RMWJ	Wisteria floribunda	CoreEudicots/Rosids	dicots	0.283622	0.280147	0.244809	0.191422	0.282572	0.250932	0.216775	0.249722	0.292371	0.344738	0.170071	0.192819
NXOH	Apios americana	CoreEudicots/Rosids	dicots	0.292218	0.291768	0.233598	0.182416	0.285997	0.266004	0.205835	0.242164	0.288079	0.357674	0.160605	0.193642
SUAK	Codariocalyx motorius	CoreEudicots/Rosids	dicots	0.288063	0.313767	0.222698	0.175472	0.287636	0.276745	0.199674	0.235945	0.292062	0.356195	0.158085	0.193657
KEGA	Glycine soja	CoreEudicots/Rosids	dicots	0.280511	0.296939	0.225241	0.197309	0.271593	0.257812	0.220695	0.2499	0.279668	0.320114	0.187179	0.213039
TVSH	Bituminaria bituminosa	CoreEudicots/Rosids	dicots	0.291415	0.307843	0.213711	0.187032	0.286889	0.270613	0.205629	0.236869	0.295729	0.348728	0.165425	0.190118
Arabidopsis	Arabidopsis thaliana	CoreEudicots/Rosids	dicots	0.290576	0.327684	0.211718	0.170022	0.289799	0.273349	0.200921	0.235931	0.296131	0.370651	0.154204	0.179013
