# Supplementary material for: RNA G-quadruplex structure contributes to cold adaptation in plants
Source: Nat Commun. 2022 Oct 20;13:6224. doi: 10.1038/s41467-022-34040-y (PMC9585020; doi:10.1038/s41467-022-34040-y)
Supplement: Supplementary file 5 — Supplementary Data 2 [file 41467_2022_34040_MOESM5_ESM.xlsx]

## Sheet: GBIF_reference
Date	DOI	Species Name
2020-12-23	10.15468/dl.pmy46j	Arabidopsis thaliana (L.) Heynh.
2020-12-23	10.15468/dl.p4fxzj	Phaseolus vulgaris L.
2020-12-23	10.15468/dl.9854dj	Manihot esculenta Crantz
2020-12-23	10.15468/dl.a2wvcp	Arabidopsis lyrata (L.) O'Kane & Al-Shehbaz
2020-12-23	10.15468/dl.ghpdub	Arabidopsis Heynh.
2020-12-23	10.15468/dl.cctjd4	Amaranthus hypochondriacus L.
2020-12-23	10.15468/dl.vrxmud	Trifolium pratense L.
2020-12-23	10.15468/dl.y8bvyq	Prunus persica (L.) Stokes
2020-12-23	10.15468/dl.zd9p9q	Triticum aestivum L.
2020-12-23	10.15468/dl.5mkdw7	Populus trichocarpa Torr. & A.Gray ex Hook.
2020-12-23	10.15468/dl.dzgwv4	Mimulus L.
2020-12-23	10.15468/dl.uv3wa9	Ricinus communis L.
2020-12-23	10.15468/dl.z3y939	Capsella rubella Reut.
2020-12-23	10.15468/dl.zg9fwy	Capsella grandiflora (Fauché & Chaub.) Boiss.
2020-12-23	10.15468/dl.zubnc3	Eutrema salsugineum (Pall.) Al-Shehbaz & S.I.Warwick
2020-12-23	10.15468/dl.434sw5	Salix purpurea L.
2020-12-23	10.15468/dl.9m65fg	Vitis vinifera L.
2020-12-23	10.15468/dl.ebmxvu	Glycine max (L.) Merr.
2020-12-23	10.15468/dl.3ff4nz	Brachypodium distachyon (L.) P.Beauv.
2020-12-23	10.15468/dl.xxh8kg	Zea mays L.
2020-12-23	10.15468/dl.sy5zez	Citrus L.
2020-12-23	10.15468/dl.txews2	Boechera stricta (Graham) Al-Shehbaz
2020-12-23	10.15468/dl.pftzy7	Brassica oleracea var. capitata L.
2020-12-23	10.15468/dl.ccehwm	Brassica L.
2020-12-23	10.15468/dl.9ea7qy	Aquilegia coerulea James
2020-12-23	10.15468/dl.fh3u5e	Fragaria vesca L.
2020-12-23	10.15468/dl.4dnskg	Medicago truncatula Gaertn.
2020-12-23	10.15468/dl.gh3kqg	Solanum tuberosum L.
2020-12-23	10.15468/dl.keah7s	Solanum lycopersicum L.
2020-12-23	10.15468/dl.sm5dsw	Cucumis sativus L.
2020-12-23	10.15468/dl.2csk92	Zostera marina L.
2020-12-23	10.15468/dl.brw47m	Sorghum bicolor (L.) Moench
2020-12-23	10.15468/dl.rgcce3	Panicum virgatum L.
2020-12-23	10.15468/dl.ugaxga	Oryza sativa L.
2020-12-23	10.15468/dl.tmrx69	Marchantia polymorpha L.
2020-12-23	10.15468/dl.xzb6uk	Physcomitrella patens Bruch & W.P.Schimper, 1849
2020-12-23	10.15468/dl.amx4js	Sphagnum fallax Klinggräff, 1881
2020-12-22	10.15468/dl.t9ahba	Sciadopitys verticillata (Thunb.) Siebold & Zucc.
2020-12-22	10.15468/dl.smpfpj	Allamanda cathartica L.
2020-12-22	10.15468/dl.qgnjx7	Silene latifolia Poir.
2020-12-22	10.15468/dl.87w33y	Beta maritima L.
2020-12-22	10.15468/dl.rp45c8	Aruncus dioicus (Walter) Fernald
2020-12-22	10.15468/dl.y34x4r	Glycine soja Siebold & Zucc.
2020-12-22	10.15468/dl.fkcjje	Papaver setigerum DC.
2020-12-22	10.15468/dl.yqn762	Isochrysis Parke, 1949
2020-12-22	10.15468/dl.c37ce6	Sargassum henslowianum C.Agardh, 1848
2020-12-22	10.15468/dl.vdknms	Staphylea trifolia L.
2020-12-22	10.15468/dl.mrq2qk	Plantago virginica L.
2020-12-22	10.15468/dl.acsng5	Forestiera segregata (Jacq.) Krug & Urb.
2020-12-22	10.15468/dl.mbjse9	Antirrhinum majus L.
2020-12-22	10.15468/dl.nx8qvy	Uvaria microcarpa Champ. ex Benth.
2020-12-22	10.15468/dl.hpc2mk	Muntingia calabura L.
2020-12-22	10.15468/dl.zs6z4s	Carthamus lanatus L.
2020-12-22	10.15468/dl.rv27tr	Flaveria cronquistii A.M.Powell
2020-12-22	10.15468/dl.22ue4d	Philadelphus inodorus L.
2020-12-22	10.15468/dl.kdyna3	Lupinus angustifolius L.
2020-12-22	10.15468/dl.ah8dkg	Gleditsia triacanthos L.
2020-12-22	10.15468/dl.fy8vu7	Bituminaria bituminosa (L.) C.H.Stirt.
2020-12-22	10.15468/dl.abhtmh	Cladrastis lutea (Michx.f.) K.Koch
2020-12-22	10.15468/dl.b5tb86	Ipomoea nil (L.) Roth
2020-12-22	10.15468/dl.3ray6q	Lantana camara L.
2020-12-22	10.15468/dl.w7xz53	Narcissus viridiflorus Schousb.
2020-12-22	10.15468/dl.sxmvfx	Agave tequilana F.A.C.Weber
2020-12-22	10.15468/dl.9pyrdb	Dioscorea villosa L.
2020-12-22	10.15468/dl.knkk7r	Ochromonas Vysotskii
2020-12-22	10.15468/dl.m6f6qz	Magnolia grandiflora L.
2020-12-22	10.15468/dl.5p6ptz	Oenothera grandiflora L'Her
2020-12-22	10.15468/dl.abr6zu	Ankistrodesmus Corda, 1838
2020-12-22	10.15468/dl.395v62	Mollugo cerviana Forssk.
2020-12-22	10.15468/dl.skq2my	Volvox aureus Ehrenb.
2020-12-22	10.15468/dl.rch99c	Pinus jeffreyi Balf.
2020-12-22	10.15468/dl.p5q7er	Eriospermum lanceifolium Jacq. ex Willd.
2020-12-22	10.15468/dl.dacx8m	Flaveria angustifolia (Cav.) Pers.
2020-12-22	10.15468/dl.3x7gd4	Dunaliella tertiolecta Butcher, 1959
2020-12-22	10.15468/dl.5psffa	Huperzia selago (L.) Bernh.
2020-12-22	10.15468/dl.v7hty8	Claopodium rostratum (Hedw.) Ignatov
2020-12-22	10.15468/dl.arupym	Aster tataricus L.fil.
2020-12-22	10.15468/dl.4xhp73	Gloeochaete wittrockiana Lagerheim
2020-12-22	10.15468/dl.8avbs9	Larrea tridentata (Sessé & Moc. ex DC.) Coult.
2020-12-22	10.15468/dl.v75q87	Gyrostemon ramulosus Desf.
2020-12-22	10.15468/dl.c6ahnq	Sinojackia xylocarpa Hu
2020-12-22	10.15468/dl.vz6n6p	Micromeria fruticosa (L.) Druce
2020-12-22	10.15468/dl.szb85e	Linum flavum L.
2020-12-22	10.15468/dl.qge57u	Linum hirsutum L.
2020-12-22	10.15468/dl.f4tvfh	Meliosma cuneifolia Franch.
2020-12-22	10.15468/dl.akdp3a	Polycarpaea repens (Forssk.) Asch. & Schweinf.
2020-12-22	10.15468/dl.gxqz7f	Daenikera Hürl. & Stauffer
2020-12-22	10.15468/dl.m7vzq9	Plagiogyria japonica Nakai
2020-12-22	10.15468/dl.dqcucc	Ehretia acuminata (DC.) R.Br.
2020-12-22	10.15468/dl.5f376m	Malus baccata f. jackii Rehder
2020-12-22	10.15468/dl.t3un9d	Kalanchoe crenata (Andrews) Haw.
2020-12-22	10.15468/dl.7g3pe4	Teucrium chamaedrys L.
2020-12-22	10.15468/dl.bnamvw	Sambucus canadensis L.
2020-12-22	10.15468/dl.sx8k3h	Paraphymatoceros hallii (Austin) Hässel
2020-12-22	10.15468/dl.8m9uye	Amaranthus retroflexus L.
2020-12-22	10.15468/dl.48w8sr	Melia azedarach L.
2020-12-22	10.15468/dl.ztp9s4	Exacum affine Balf.fil.
2020-12-22	10.15468/dl.hz69hw	Cavendishia cuatrecasasii A.C.Sm.
2020-12-22	10.15468/dl.pm4nbg	Phyla dulcis (Trevir.) Moldenke
2020-12-22	10.15468/dl.vf9kt5	Byblis gigantea Lindl.
2020-12-22	10.15468/dl.fh4w5w	Griselinia littoralis (Raoul) Raoul
2020-12-22	10.15468/dl.r5f7gy	Ardisia revoluta Kunth
2020-12-22	10.15468/dl.j6nyxm	Wrightia natalensis Stapf
2020-12-22	10.15468/dl.anys3r	Prototheca wickerhamii Tubaki & Soneda
2020-12-22	10.15468/dl.pqqrpx	Desmarestia viridis (O.F.Müll.) J.V.Lamour.
2020-12-22	10.15468/dl.r6ejcq	Krameria lanceolata Torr.
2020-12-22	10.15468/dl.yea6sx	Heteropyxis natalensis Harv.
2020-12-22	10.15468/dl.z3hp22	Crossopetalum rhacoma Crantz
2020-12-22	10.15468/dl.g96qar	Lobelia siphilitica L.
2020-12-22	10.15468/dl.3xp7bx	Annona muricata L.
2020-12-22	10.15468/dl.n6sqrm	Allionia incarnata L.
2020-12-22	10.15468/dl.85f4hv	Pereskia aculeata Mill.
2020-12-22	10.15468/dl.28uuje	Angelica archangelica L.
2020-12-22	10.15468/dl.wgz7vc	Lathyrus sativus L.
2020-12-22	10.15468/dl.y5yx9g	Menyanthes trifoliata L.
2020-12-22	10.15468/dl.55mtn8	Prunella vulgaris L.
2020-12-22	10.15468/dl.kjc6jn	Mertensia paniculata (Aiton) G.Don
2020-12-22	10.15468/dl.8d3hqd	Galax urceolata (Poir.) Brummitt
2020-12-22	10.15468/dl.7km7v5	Viola canadensis L.
2020-12-22	10.15468/dl.7w2j9p	Posidonia australis Hook.f.
2020-12-22	10.15468/dl.2tn7tb	Sisyrinchium angustifolium Mill.
2020-12-22	10.15468/dl.6cxqxh	Typha angustifolia L.
2020-12-22	10.15468/dl.x3d9w2	Podocarpus rubens de Laub.
2020-12-22	10.15468/dl.kztc2w	Cedrus libani A.Rich.
2020-12-22	10.15468/dl.sr29dt	Taiwania cryptomerioides Hayata
2020-12-22	10.15468/dl.dhycgp	Andreaea rupestris Hedwig, 1801
2020-12-22	10.15468/dl.xnuhdm	Chondrus crispus Stackhouse
2020-12-22	10.15468/dl.b6h5y5	Welwitschia mirabilis Hook.f.
2020-12-22	10.15468/dl.evrrb6	Xanthidium antilopaeum (Bréb.) Kütz.
2020-12-22	10.15468/dl.5utpu3	Cladophora glomerata (L.) Kütz.
2020-12-22	10.15468/dl.qu5cjh	Microspora tumidula Hazen
2020-12-22	10.15468/dl.a9uywy	Pandorina morum (O.F.Müll.) Bory
2020-12-22	10.15468/dl.tdxgnm	Cymbomonas J.Schiller, 1913
2020-12-22	10.15468/dl.tgerrt	Phelline lucida Vieill. ex Baill.
2020-12-22	10.15468/dl.j5sc6c	Thyridolepis mitchelliana (Nees) S.T.Blake
2020-12-22	10.15468/dl.7zja7w	Heliotropium calcicola Fernald
2020-12-22	10.15468/dl.rte4jk	Drimys winteri J.R.Forst.
2020-12-22	10.15468/dl.ddfb53	Hakea drupacea (C.F.Gaertn.) Roem. & Schult.
2020-12-22	10.15468/dl.hestfp	Marattia attenuata Labill.
2020-12-22	10.15468/dl.snsv5j	Pteris ensiformis Burm.
2020-12-22	10.15468/dl.jv8m7e	Polanisia trachysperma Torr. & A.Gray
2020-12-22	10.15468/dl.wkpfjh	Strobilanthes dyeriana Mast.
2020-12-22	10.15468/dl.mbhmzf	Garcinia oblongifolia Champ. ex Benth.
2020-12-22	10.15468/dl.4m2dr2	Terminalia neotaliala Capuron
2020-12-22	10.15468/dl.n2wdrm	Ipomoea lobata (Pilg.)
2020-12-22	10.15468/dl.gg6da9	Pennantia corymbosa J.R.Forst. & G.Forst.
2020-12-22	10.15468/dl.mx6heu	Rhodomonas Karsten, 1898
2020-12-22	10.15468/dl.j8nydb	Scytosiphon C.Agardh, 1820
2020-12-22	10.15468/dl.z8y4m4	Sargassum C.Agardh, 1820
2020-12-22	10.15468/dl.3ba8nf	Polygala lutea L.
2020-12-22	10.15468/dl.2x9u8t	Quassia amara L.
2020-12-22	10.15468/dl.3xes25	Bursera simaruba (L.) Sarg.
2020-12-22	10.15468/dl.b56r7c	Peganum harmala L.
2020-12-22	10.15468/dl.34yn7a	Aesculus pavia L.
2020-12-22	10.15468/dl.f8dqzs	Plantago coronopus L.
2020-12-22	10.15468/dl.5ce496	Actinidia chinensis Planch.
2020-12-22	10.15468/dl.yyzeht	Oenothera biennis L.
2020-12-22	10.15468/dl.f47tbc	Oenothera laciniata Hill
2020-12-22	10.15468/dl.9m8cgq	Oenothera speciosa Nutt.
2020-12-22	10.15468/dl.ueyc78	Oenothera clelandii W.Dietr., P.H.Raven & W.L.Wagner
2020-12-22	10.15468/dl.dpzej3	Tetrazygia bicolor (Mill.) Cogn.
2020-12-22	10.15468/dl.m3q7h9	Syzygium paniculatum Gaertn.
2020-12-22	10.15468/dl.dhfk2z	Sanchezia Ruiz & Pav.
2020-12-22	10.15468/dl.addtjx	Kigelia africana (Lam.) Benth.
2020-12-22	10.15468/dl.yznkkm	Asclepias curassavica L.
2020-12-22	10.15468/dl.u6b7pu	Gelsemium sempervirens (L.) J.St.-Hil.
2020-12-22	10.15468/dl.u22nen	Ilex Tourn. ex L.
2020-12-22	10.15468/dl.stsd5n	Hamamelis virginiana L.
2020-12-22	10.15468/dl.xn26wp	Inula helenium L.
2020-12-22	10.15468/dl.q9xbrw	Erigeron canadensis L.
2020-12-22	10.15468/dl.rfgk55	Xanthium strumarium L.
2020-12-22	10.15468/dl.kxh6rm	Flaveria bidentis (L.) Kuntze
2020-12-22	10.15468/dl.w4xdd6	Flaveria palmeri Johnst.
2020-12-22	10.15468/dl.sb7ffn	Boerhavia coccinea Mill.
2020-12-22	10.15468/dl.zk2uzh	Saponaria officinalis L.
2020-12-22	10.15468/dl.b3rdv6	Blutaparon vermiculare (L.) Mears
2020-12-22	10.15468/dl.9q5593	Alternanthera brasiliana (L.) Kuntze
2020-12-22	10.15468/dl.f2ku5e	Sesuvium verrucosum Raf.
2020-12-22	10.15468/dl.r8h3yb	Sesuvium portulacastrum (L.) L.
2020-12-22	10.15468/dl.p7e7ch	Portulaca molokiniensis Hobdy
2020-12-22	10.15468/dl.f6wa8m	Portulaca pilosa L.
2020-12-22	10.15468/dl.845swt	Portulaca grandiflora Hook.
2020-12-22	10.15468/dl.n53d32	Portulaca umbraticola Kunth
2020-12-22	10.15468/dl.frnyg9	Phytolacca bogotensis Kunth
2020-12-22	10.15468/dl.acqpwv	Sarcobatus vermiculatus (Hook.) Torr.
2020-12-22	10.15468/dl.6nmhnk	Atriplex rosea L.
2020-12-22	10.15468/dl.znpdpp	Drypetes deplanchei (Brongn. & Gris) Merr.
2020-12-22	10.15468/dl.tzpy45	Euphorbia pekinensis Rupr.
2020-12-22	10.15468/dl.kh22vy	Croton tiglium L.
2020-12-22	10.15468/dl.xqpk8f	Cleome gynandra L.
2020-12-22	10.15468/dl.dkjm2j	Cleome viscosa L.
2020-12-22	10.15468/dl.awcrn8	Draba hispida Willd.
2020-12-22	10.15468/dl.ddvyyt	Draba oligosperma Hook.
2020-12-22	10.15468/dl.numbad	Draba aizoides L.
2020-12-22	10.15468/dl.qnmyuw	Draba ossetica (Rupr.) Sommier & Levier
2020-12-22	10.15468/dl.2zmycd	Draba sachalinensis (F.Schmidt) F.Schmidt
2020-12-22	10.15468/dl.jfep37	Rhamnus japonica Maxim.
2020-12-22	10.15468/dl.tfx7eq	Rhamnus caroliniana Walter
2020-12-22	10.15468/dl.h3dp7d	Ziziphus jujuba Mill.
2020-12-22	10.15468/dl.q2d4mk	Polyscias fruticosa (L.) Harms
2020-12-22	10.15468/dl.b7vc4u	Centella asiatica (L.) Urb.
2020-12-22	10.15468/dl.4h9zjd	Peumus boldus Molina
2020-12-22	10.15468/dl.bxtj3y	Persea borbonia (L.) Spreng.
2020-12-22	10.15468/dl.muksfw	Sassafras albidum (Nutt.) Nees
2020-12-22	10.15468/dl.ge2vu8	Cinnamomum camphora (L.) J.Presl
2020-12-22	10.15468/dl.bxva8s	Podophyllum peltatum L.
2020-12-22	10.15468/dl.z8xfsp	Cimicifuga racemosa (L.) Nutt.
2020-12-22	10.15468/dl.ssw5j3	Thalictrum thalictroides (L.) A.J.Eames & B.Boivin
2020-12-22	10.15468/dl.xqs5nm	Symplocos tinctoria (L.) L'Hér.
2020-12-22	10.15468/dl.eu8zku	Saxifraga stolonifera Curtis
2020-12-22	10.15468/dl.mjcgu8	Boykinia jamesii (Torr.) Engl.
2020-12-22	10.15468/dl.w52den	Quillaja saponaria Molina
2020-12-22	10.15468/dl.7z9nfg	Amelanchier canadensis (L.) Medik.
2020-12-22	10.15468/dl.ykjuz4	Prunus prostrata Labill.
2020-12-22	10.15468/dl.tbwnes	Sorbus koehneana C.K.Schneid.
2020-12-22	10.15468/dl.mnkdqj	Physocarpus opulifolius (L.) Maxim.
2020-12-22	10.15468/dl.e58t25	Pittosporum resiniferum Hemsl.
2020-12-22	10.15468/dl.gsgy9a	Escallonia Mutis ex L.fil.
2020-12-22	10.15468/dl.5u3bjb	Deutzia scabra Thunb.
2020-12-22	10.15468/dl.gaxh9n	Rhodiola rosea L.
2020-12-22	10.15468/dl.xuk3ep	Licania michauxii Prance
2020-12-22	10.15468/dl.x2y6ft	Buxus sempervirens L.
2020-12-22	10.15468/dl.jxjzf9	Celtis occidentalis L.
2020-12-22	10.15468/dl.p8vdh3	Acacia argyrophylla Hook.
2020-12-22	10.15468/dl.5pcmrn	Copaifera officinalis L.
2020-12-22	10.15468/dl.cpasus	Wisteria floribunda (Willd.) DC.
2020-12-22	10.15468/dl.9mghu3	Xanthocercis zambesiaca (Baker) Dumaz-le-Grand
2020-12-22	10.15468/dl.qxpgp3	Glycyrrhiza lepidota Pursh
2020-12-22	10.15468/dl.tb4epw	Gleditsia sinensis Lam.
2020-12-22	10.15468/dl.dc9s8h	Senna hebecarpa (Fernald) H.S.Irwin & Barneby
2020-12-22	10.15468/dl.7mzjba	Gymnocladus dioica (L.) K.Koch
2020-12-22	10.15468/dl.5hf7ff	Astragalus L.
2020-12-22	10.15468/dl.u2g5vq	Lycopersicon cheesmanii L.Riley
2020-12-22	10.15468/dl.553k25	Solanum dulcamara L.
2020-12-22	10.15468/dl.qart65	Solanum ptychanthum Dunal
2020-12-22	10.15468/dl.5y6a86	Nicotiana sylvestris Speg.
2020-12-22	10.15468/dl.jsb5s6	Datura metel L.
2020-12-22	10.15468/dl.9b9fqz	Ipomoea pubescens Lam.
2020-12-22	10.15468/dl.9xb75v	Ipomoea lindheimeri A.Gray
2020-12-22	10.15468/dl.ptey47	Ipomoea hederacea Jacq.
2020-12-22	10.15468/dl.r24tby	Phlox drummondii Hook.
2020-12-22	10.15468/dl.k4darx	Ajuga reptans L.
2020-12-22	10.15468/dl.snv49z	Pogostemon Desf.
2020-12-22	10.15468/dl.namr4a	Heliotropium tenellum (Nutt.) Torr.
2020-12-22	10.15468/dl.dvdm23	Heliotropium texanum I.M.Johnst.
2020-12-22	10.15468/dl.6ck3fy	Jacquinia L.
2020-12-22	10.15468/dl.ejwu5c	Casuarina equisetifolia L.
2020-12-22	10.15468/dl.uaycj4	Impatiens L.
2020-12-22	10.15468/dl.q2qcg2	Phoradendron serotinum (Raf.) M.C.Johnst.
2020-12-22	10.15468/dl.uj835k	Viburnum odoratissimum Ker Gawl.
2020-12-22	10.15468/dl.asf66a	Papaver bracteatum Lindl.
2020-12-22	10.15468/dl.xnctk7	Monotropa uniflora L.
2020-12-22	10.15468/dl.yyan6f	Nelumbo Adans.
2020-12-22	10.15468/dl.sn8kc7	Alnus serrulata (Aiton) Willd.
2020-12-22	10.15468/dl.cb926y	Linum bienne Mill.
2020-12-22	10.15468/dl.9hqsfb	Xerophyta villosa (Baker) L.B.Sm. & Ayensu
2020-12-22	10.15468/dl.k4a9zh	Johnsonia pubescens Lindl.
2020-12-22	10.15468/dl.exebvb	Maianthemum canadense Desf.
2020-12-22	10.15468/dl.jy9yag	Heliconia L.
2020-12-22	10.15468/dl.vbcpjm	Calypogeia fissa (L.) Raddi
2020-12-22	10.15468/dl.zavywu	Schistochila Dumort.
2020-12-22	10.15468/dl.y4mg8b	Conocephalum conicum (L.) Dumort.
2020-12-22	10.15468/dl.s4q6de	Selaginella apoda (L.) Spring
2020-12-22	10.15468/dl.ezthm9	Pedinomonas minor Korshikov
2020-12-22	10.15468/dl.jvpg64	Equisetum hyemale L.
2020-12-22	10.15468/dl.6fr5qc	Ginkgo biloba L.
2020-12-22	10.15468/dl.vf8dfn	Athrotaxis cupressoides D.Don
2020-12-22	10.15468/dl.nmcy2s	Thujopsis dolabrata (Thunb. ex L.f.) Siebold & Zucc.
2020-12-22	10.15468/dl.gxx2ax	Chamaecyparis lawsoniana (A.Murray bis) Parl.
2020-12-22	10.15468/dl.54jgny	Plagiomnium insigne T.Koponen, 1968
2020-12-22	10.15468/dl.cu2zha	Leucobryum albidum Lindberg, 1863
2020-12-22	10.15468/dl.pyy3tx	Sphagnum recurvum Palisot de Beauvois, 1805
2020-12-22	10.15468/dl.rstb3j	Adiantum aleuticum (Rupr.) C.A.Paris
2020-12-22	10.15468/dl.gv4wcm	Cystopteris utahensis Windham & Haufler
2020-12-22	10.15468/dl.37twer	Euastrum affine Ralfs
2020-12-22	10.15468/dl.y33pha	Zygnemopsis (H.Skuja) E.N.Transeau, 1934
2020-12-22	10.15468/dl.fkzzkn	Closterium lunula (O.F.Müller) Nitzsch ex Ralfs, 1848
2020-12-21	10.15468/dl.c99fjd	Chara vulgaris L.
2020-12-21	10.15468/dl.2wmnvf	Cephaleuros virescens Kunze ex Fr.
2020-12-21	10.15468/dl.fucf2a	Deschampsia cespitosa (L.) P.Beauv.
2020-12-21	10.15468/dl.vz8x7j	Urtica dioica L.
2020-12-21	10.15468/dl.9ctwkw	Desmidium aptogonum Bréb.
2020-12-21	10.15468/dl.thr8jn	Lindera benzoin (L.) Meisn.
2020-12-21	10.15468/dl.ug2ydp	Treubia lacunosa (Colenso) Prosk.
2020-12-21	10.15468/dl.aq39yn	Rehmannia glutinosa (Gaertn.) Libosch. ex Fisch. & C.A.Mey.
2020-12-21	10.15468/dl.cdw8vm	Lobochlamys segnis (H.Ettl) T.Pröschold, B.Marin, U.W.Schlösser & M.Melkonian, 2001
2020-12-21	10.15468/dl.j8p8b7	Equisetum diffusum D.Don
2020-12-21	10.15468/dl.wnjemz	Tabebuia umbellata (Sond.) Sandwith
2020-12-21	10.15468/dl.29hqrg	Diospyros malabarica (Desr.) Kostel.
2020-12-21	10.15468/dl.3ubnx5	Heliotropium tenuifolium R.Br.
2020-12-21	10.15468/dl.9huene	Portulaca cryptopetala Speg.
2020-12-21	10.15468/dl.rrns5r	Malesherbia fasciculata D.Don
2020-12-21	10.15468/dl.fm8ywp	Salix fargesii Burkill
2020-12-21	10.15468/dl.2vx3ag	Schizolaena Thouars
2020-12-21	10.15468/dl.mjmeff	Bougainvillea spectabilis Willd.
2020-12-21	10.15468/dl.6vh2ef	Cissus quadrangularis L.
2020-12-21	10.15468/dl.9gcgd6	Nucleotaenium A.A.Gontcharov & M.Melkonian, 2010
2020-12-21	10.15468/dl.9ekpr5	Tragopogon dubius Scop.
2020-12-21	10.15468/dl.grjdhe	Rhus radicans L.
2020-12-21	10.15468/dl.dcar3q	Microtea debilis Sw.
2020-12-21	10.15468/dl.84z23f	Gentiana acaulis L.
2020-12-21	10.15468/dl.dsgwpr	Saintpaulia ionantha H.Wendl.
2020-12-21	10.15468/dl.5xg8cv	Ishige okamurai Yendo, 1907
2020-12-21	10.15468/dl.wdx42e	Michelia maudiae Dunn
2020-12-21	10.15468/dl.7pud5b	Chaetopeltis orbicularis Berthold
2020-12-21	10.15468/dl.d4gw2a	Selaginella stauntoniana Spring
2020-12-21	10.15468/dl.jhb3bt	Takakia lepidozioides S.Hatt. & Inoue
2020-12-21	10.15468/dl.uzdqhq	Metzgeria crassipilis (Lindb.) A.Evans
2020-12-21	10.15468/dl.8bbgk8	Sphaerocarpos texanus Austin
2020-12-21	10.15468/dl.pv2322	Pinguicula caudata Schltdl.
2020-12-21	10.15468/dl.mdvcs6	Thelypteris acuminata (Houtt.) Morton
2020-12-21	10.15468/dl.rxjket	Tribulus eichlerianus K.L.Wilson
2020-12-21	10.15468/dl.v2eu3q	Roridula gorgonias Planch.
2020-12-21	10.15468/dl.pe8hwu	Salix sachalinensis F.Schmidt
2020-12-21	10.15468/dl.5bn9ca	Cephalotus follicularis Labill.
2020-12-21	10.15468/dl.sn7mqd	Tiarella polyphylla D.Don
2020-12-21	10.15468/dl.h5q6yw	Celsia arcturus (L.) Jacq.
2020-12-21	10.15468/dl.7qhkyk	Cunonia capensis L.
2020-12-21	10.15468/dl.xgbpe8	Corydalis linstowiana Fedde
2020-12-21	10.15468/dl.vbh6an	Wikstroemia indica (L.) C.A.Mey.
2020-12-21	10.15468/dl.yjvzvf	Scytosiphon dotyi M.J.Wynne, 1969
2020-12-21	10.15468/dl.xmvg97	Undaria pinnatifida (Harv.) Suringar
2020-12-21	10.15468/dl.5y8d5c	Punica granatum L.
2020-12-21	10.15468/dl.sj7xdd	Melaleuca quinquenervia (Cav.) S.T.Blake
2020-12-21	10.15468/dl.nwt9nw	Ruellia brittoniana Leonard
2020-12-21	10.15468/dl.pkqm4n	Strychnos spinosa Lam.
2020-12-21	10.15468/dl.vpk72q	Ilex paraguariensis A.St.-Hil.
2020-12-21	10.15468/dl.c44pmk	Myrica cerifera L.
2020-12-21	10.15468/dl.jnt52r	Batis maritima L.
2020-12-21	10.15468/dl.j9vjdu	Helenium autumnale L.
2020-12-21	10.15468/dl.wj9vjv	Houttuynia cordata Thunb.
2020-12-21	10.15468/dl.95kgff	Dillenia indica L.
2020-12-21	10.15468/dl.6kevvj	Salix viminalis L.
2020-12-21	10.15468/dl.ey55u6	Mitella pentandra Hook.
2020-12-21	10.15468/dl.6cbte4	Simmondsia chinensis (Link) C.K.Schneid.
2020-12-21	10.15468/dl.gqxncp	Morus nigra L.
2020-12-21	10.15468/dl.8g8pbk	Cercis canadensis L.
2020-12-21	10.15468/dl.m6t8md	Astragalus propinquus Schischk.
2020-12-21	10.15468/dl.d7rgak	Nepeta cataria L.
2020-12-21	10.15468/dl.jqww4b	Lonicera japonica Thunb.
2020-12-21	10.15468/dl.mrpay9	Sanguinaria canadensis L.
2020-12-21	10.15468/dl.khmu2m	Cyrilla racemiflora L.
2020-12-21	10.15468/dl.hhdc8b	Sagittaria latifolia Willd.
2020-12-21	10.15468/dl.n9zb2t	Traubia modesta (Phil.) Ravenna
2020-12-21	10.15468/dl.auwpds	Disporopsis pernyi (Hua) Diels
2020-12-21	10.15468/dl.nd7bpg	Ludovia Brongn.
2020-12-21	10.15468/dl.jdrt3m	Radula lindenbergiana Gottsche ex C.Hartm.
2020-12-21	10.15468/dl.tbmmen	Scherffelia dubia (Perty) Pascher
2020-12-21	10.15468/dl.mtyxp7	Pinus parviflora Siebold & Zucc.
2020-12-21	10.15468/dl.xwdz5u	Agathis macrophylla (Lindl.) Mast.
2020-12-21	10.15468/dl.6gnvcp	Cunninghamia lanceolata (Lamb.) Hook.
2020-12-21	10.15468/dl.ykyvvn	Metasequoia glyptostroboides H.H.Hu & W.C.Cheng
2020-12-21	10.15468/dl.mp6kg9	Leucodon julaceus Sullivant, 1846
2020-12-21	10.15468/dl.swygt8	Timmia austriaca Hedwig, 1801
2020-12-21	10.15468/dl.s9rqb2	Gracilaria blodgettii Harv.
2020-12-21	10.15468/dl.bue3dw	Lonchitis hirsuta L.
2020-12-21	10.15468/dl.c6cjdf	Polypodium hesperium Maxon
2020-12-21	10.15468/dl.uh4mwg	Cosmarium ochthodes Nordst.
2020-12-21	10.15468/dl.myadp7	Codium fragile (Suringar) Hariot
2020-12-21	10.15468/dl.j3xwjf	Bryopsis plumosa (Hudson) C.Agardh
2020-12-21	10.15468/dl.78hwmb	Eudorina elegans Ehrenb.
2020-12-21	10.15468/dl.yvcpx5	Saccharina japonica (J.E.Areschoug) C.E.Lane, C.Mayes, Druehl & G.W.Saunders, 2006
2020-12-21	10.15468/dl.s39zj5	Grateloupia livida (Harvey) Yamada, 1931
2020-12-21	10.15468/dl.hsbhaq	Davallia fejeensis Hook.
2020-12-21	10.15468/dl.gncqxk	Rhododendron scopulorum Hutch.
2020-12-21	10.15468/dl.2tedc2	Neurachne lanigera S.T.Blake
2020-12-21	10.15468/dl.3d3pyf	Dipsacus asper Wall.
2020-12-21	10.15468/dl.z4fc6g	Linum leonii F.W.Schultz
2020-12-21	10.15468/dl.fcy43h	Physena madagascariensis Steud.
2020-12-21	10.15468/dl.atk3kw	Dendrolycopodium obscurum (L.) A.Haines
2020-12-21	10.15468/dl.7y2ket	Huperzia myrsinites (Lam.) Rothm., 1944
2020-12-21	10.15468/dl.qxgqqv	Parahemionitis cordata (Roxb. ex Hook. & Grev.) Fraser-Jenk.
2020-12-21	10.15468/dl.asmgnq	Fouquieria macdougalii Nash
2020-12-21	10.15468/dl.batx7p	Cleome violacea L.
2020-12-21	10.15468/dl.yafr22	Sinningia tuberosa (Mart.) H.E.Moore
2020-12-21	10.15468/dl.4tq3ns	Ascarina rubricaulis Solms
2020-12-21	10.15468/dl.gjwefr	Kadsura heteroclita (Roxb.) Craib
2020-12-21	10.15468/dl.ufpd53	Nepenthes alata Blanco
2020-12-21	10.15468/dl.7ubqg2	Oenothera gaura W.L.Wagner & Hoch
2020-12-21	10.15468/dl.dmmh98	Sceptridium dissectum (Spreng.) Lyon
2020-12-21	10.15468/dl.6wzuhq	Hymenophyllum cupressiforme Labill.
2020-12-21	10.15468/dl.mnwvba	Ternstroemia gymnanthera (Wight & Arn.) Sprague
2020-12-21	10.15468/dl.q8fb6b	Proteomonas Podlipaev, Frolov & Kolesnikov, 1990
2020-12-21	10.15468/dl.g6tqsy	Chroomonas Hansgirg, 1885
2020-12-21	10.15468/dl.kt3kxm	Pavlova lutheri (Droop) J.C.Green
2020-12-21	10.15468/dl.7esguk	Saccharina Stackhouse, 1809
2020-12-21	10.15468/dl.vvjmzb	Synura petersenii Korshikov
2020-12-21	10.15468/dl.9udxuz	Ailanthus altissima (Mill.) Swingle
2020-12-21	10.15468/dl.2j2v4q	Phellodendron amurense Rupr.
2020-12-21	10.15468/dl.k5rgfa	Litchi chinensis Sonn.
2020-12-21	10.15468/dl.bqhwvr	Mammea americana L.
2020-12-21	10.15468/dl.yyqmkp	Eucalyptus leucoxylon F.Muell.
2020-12-21	10.15468/dl.ywnqut	Ipomoea L.
2020-12-21	10.15468/dl.8xherj	Psychotria ipecacuanha (Brot.) Standl.
2020-12-21	10.15468/dl.7vfc2z	Psychotria L.
2020-12-21	10.15468/dl.cqf4cd	Oxalis L.
2020-12-21	10.15468/dl.ke66mp	Illicium floridanum Ellis
2020-12-21	10.15468/dl.yd8jxg	Capnoides sempervirens (L.) Borkh.
2020-12-21	10.15468/dl.6p3y9b	Sideroxylon reclinatum Michx.
2020-12-21	10.15468/dl.s8sd2y	Passiflora caerulea L.
2020-12-21	10.15468/dl.9xwyvf	Erythroxylum coca Lam.
2020-12-21	10.15468/dl.e8c9hm	Xeronema callistemon W.R.B.Oliv.
2020-12-21	10.15468/dl.k6pt5q	Phormium tenax J.R.Forst. & G.Forst.
2020-12-21	10.15468/dl.5ph9fp	Nolina bigelovii (Torr.) S.Watson
2020-12-21	10.15468/dl.535jyh	Brodiaea sierrae R.E.Preston
2020-12-21	10.15468/dl.nempua	Helonias bullata L.
2020-12-21	10.15468/dl.qdnbhd	Cocos nucifera L.
2020-12-21	10.15468/dl.s55aag	Serenoa repens (W.Bartram) Small
2020-12-21	10.15468/dl.jjkj42	Huperzia lucidula (Michx.) Trevis.
2020-12-21	10.15468/dl.5mc6kd	Selaginella lepidophylla (Hook. & Grev.) Spring
2020-12-21	10.15468/dl.nhhcks	Prasinoderma T.Hasegawa & M.Chihara, 1996
2020-12-21	10.15468/dl.ytqvn6	Cathaya argyrophylla Chun & Kuang
2020-12-21	10.15468/dl.z7kz39	Pseudotaxus chienii (W.C.Cheng) W.C.Cheng
2020-12-21	10.15468/dl.8ke4xx	Neocallitropsis pancheri (Carrière) de Laub.
2020-12-21	10.15468/dl.qxzst4	Encephalartos barteri Carruth. ex Miq.
2020-12-21	10.15468/dl.p5k9uj	Stangeria eriopus (Kunze) Baill.
2020-12-21	10.15468/dl.wq34h8	Loeskeobryum brevirostre Fleischer, 1925
2020-12-21	10.15468/dl.6ny2hq	Betaphycus philippinensis Doty
2020-12-21	10.15468/dl.sugksk	Symphyocladia latiuscula
2020-12-21	10.15468/dl.vaq7v4	Ephedra sinica Stapf
2020-12-21	10.15468/dl.nzzcuy	Cystopteris protrusa (Weath.) Blasdell
2020-12-21	10.15468/dl.a3arps	Lygodium japonicum (Thunb.) Sw.
2020-12-21	10.15468/dl.hf8bvq	Vittaria lineata (L.) J.E.Sm.
2020-12-21	10.15468/dl.wxmqhp	Percursaria percursa (C.Agardh) Rosenv.
2020-12-21	10.15468/dl.x3byex	Oltmannsiellopsis M.Chihara & I.Inouye, 1986
2020-12-21	10.15468/dl.evysma	Entransia E.O.Hughes, 1943
2020-12-21	10.15468/dl.7fgwqr	Maianthemum F.H.Wigg.
2020-12-21	10.15468/dl.f86m5q	Chionanthus retusus Lindl. & Paxton
2020-12-21	10.15468/dl.urywcy	Pellia Raddi
2020-12-21	10.15468/dl.j4fuc3	Blechnum spicant L.
2020-12-21	10.15468/dl.882uyr	Kochia scoparia (L.) Schrad.
2020-12-21	10.15468/dl.nws72s	Megaceros flagellaris (Mitt.) Steph.
2020-12-21	10.15468/dl.4rpf7y	Escallonia rubra (Ruiz & Pav.) Pers.
2020-12-21	10.15468/dl.udebgh	Lindenbergia philippensis (Cham. & Schltdl.) Benth.
2020-12-21	10.15468/dl.8gmm3w	Boswellia sacra Flück.
2020-12-21	10.15468/dl.kt8abq	Porphyridium cruentum (Gray) Nägeli
2020-12-21	10.15468/dl.ej99wg	Cercocarpus ledifolius Nutt.
2020-12-21	10.15468/dl.ehkax8	Cosmarium granatum Bréb. ex Ralfs
2020-12-21	10.15468/dl.ddqj7x	Porella navicularis (Lehm. & Lindenb.) Pfeiff.
2020-12-21	10.15468/dl.ybs8qv	Nothoceros vincentianus (Lehm. & Lindenb.) J.C.Villarreal
2020-12-21	10.15468/dl.cbnk3p	Marchantia emarginata Reinw., Blume & Nees
2020-12-21	10.15468/dl.pp4qzb	Prasiola crispa (Lightf.) Kütz.
2020-12-21	10.15468/dl.q8vh2t	Pyropia yezoensis (Ueda) M.S.Hwang & H.G.Choi, 2011
2020-12-21	10.15468/dl.4fv23x	Salix acutifolia Willd.
2020-12-21	10.15468/dl.26bfqt	Crassula perforata Thunb.
2020-12-21	10.15468/dl.9my6yq	Aerva lanata (L.) Juss.
2020-12-21	10.15468/dl.wv2wqz	Prymnesium parvum N.Carter
2020-12-21	10.15468/dl.8gv6qb	Calceolaria pinifolia Cav.
2020-12-21	10.15468/dl.zbrphf	Oxera pulchella Labill.
2020-12-21	10.15468/dl.p2565e	Tropaeolum peregrinum L.
2020-12-21	10.15468/dl.dfzcb5	Oenothera suffulta subsp. suffulta
2020-12-21	10.15468/dl.w4efj7	Nuphar advena (Aiton) Aiton
2020-12-21	10.15468/dl.hcj7ee	Cephalotaxus harringtonia (Knight ex J.Forbes) K.Koch
2020-12-21	10.15468/dl.fb585r	Phaeomegaceros coriaceus (Steph.) R.J.Duff, J.C.Villarreal, Cargill & Renzaglia
2020-12-21	10.15468/dl.ucemep	Triodia bynoei (C.E.Hubb.) Lazarides
2020-12-21	10.15468/dl.s2yea6	Griselinia racemosa (Phil.) Taub.
2020-12-21	10.15468/dl.zg2vye	Stackhousia spathulata Sieber ex Spreng.
2020-12-21	10.15468/dl.zkg64u	Dictyopteris undulata Holmes
2020-12-21	10.15468/dl.rbn5au	Polypremum procumbens L.
2020-12-21	10.15468/dl.jwyggz	Conyza canadensis (L.) Cronquist
2020-12-21	10.15468/dl.krj6kw	Solidago canadensis L.
2020-12-21	10.15468/dl.z7x35c	Tragopogon porrifolius L.
2020-12-21	10.15468/dl.q9hvw5	Schiedea membranacea H.St.John
2020-12-21	10.15468/dl.sak3q9	Opuntia polyacantha Haw.
2020-12-21	10.15468/dl.s4nnrg	Nyssa ogeche W.Bartram ex Marshall
2020-12-21	10.15468/dl.m8nw3t	Desmanthus illinoensis (Michx.) MacMill.
2020-12-21	10.15468/dl.k3hz9w	Polygonum convolvulus L.
2020-12-21	10.15468/dl.mtbkqx	Microstegium vimineum (Trin.) A.Camus
2020-12-21	10.15468/dl.t8qbv2	Taxus cuspidata Siebold & Zucc.
2020-12-21	10.15468/dl.e9fm3e	Plantago maritima L.
2020-12-21	10.15468/dl.t4dkmc	Oenothera rosea Aiton
2020-12-21	10.15468/dl.d97agr	Oenothera L.
2020-12-21	10.15468/dl.kjeufy	Medinilla magnifica Lindl.
2020-12-21	10.15468/dl.vfmdup	Holarrhena pubescens (Buch.-Ham.) Wall. ex G.Don
2020-12-21	10.15468/dl.5xx34k	Mirabilis jalapa L.
2020-12-21	10.15468/dl.933bwa	Trianthema portulacastrum L.
2020-12-21	10.15468/dl.zvu3bt	Portulaca oleracea L.
2020-12-21	10.15468/dl.vbk8gn	Talinum Adans.
2020-12-21	10.15468/dl.3cc3bg	Mollugo pentaphylla L.
2020-12-21	10.15468/dl.uvdzm5	Basella alba L.
2020-12-21	10.15468/dl.7pdkhb	Juglans nigra L.
2020-12-21	10.15468/dl.vwahdw	Draba magellanica Lam.
2020-12-21	10.15468/dl.n6vqax	Reseda odorata L.
2020-12-21	10.15468/dl.rkyg4n	Myodocarpus Brongn. & Gris
2020-12-21	10.15468/dl.9k7v6p	Calycanthus floridus L.
2020-12-21	10.15468/dl.wz3vdn	Anemone hupehensis (Lemoine) Lemoine
2020-12-21	10.15468/dl.zqa9my	Heuchera sanguinea Engelm.
2020-12-21	10.15468/dl.7ctrnq	Anemone L.
2020-12-21	10.15468/dl.zpfb3q	Hydrangea quercifolia Bartram
2020-12-21	10.15468/dl.mcrcc3	Chrysobalanus icaco L.
2020-12-21	10.15468/dl.t3mqy8	Boehmeria nivea (L.) Gaudich.
2020-12-21	10.15468/dl.4g5avz	Apios americana Medik.
2020-12-21	10.15468/dl.qnw3zw	Convolvulus arvensis L.
2020-12-21	10.15468/dl.9rnhey	Heliotropium convolvulaceum (Nutt.) A.Gray
2020-12-21	10.15468/dl.xespk8	Valeriana officinalis L.
2020-12-21	10.15468/dl.xgbxzy	Symphoricarpos Duhamel
2020-12-21	10.15468/dl.h7638s	Papaver rhoeas L.
2020-12-21	10.15468/dl.3kwncp	Sarcodes sanguinea Torr.
2020-12-21	10.15468/dl.dhdxkf	Synsepalum dulcificum (Schumach. & Thonn.) Daniell
2020-12-21	10.15468/dl.8k9wws	Ceratophyllum demersum L.
2020-12-21	10.15468/dl.edneyx	Nothofagus obliqua (Mirb.) Oerst.
2020-12-21	10.15468/dl.79f4tp	Begonia L.
2020-12-21	10.15468/dl.ajkpu9	Linum grandiflorum Desf.
2020-12-21	10.15468/dl.9numkc	Typhonium blumei Nicolson & Sivad.
2020-12-21	10.15468/dl.xaz4dp	Rhodophiala pratensis (Poepp.) Traub
2020-12-21	10.15468/dl.5yxxjw	Masdevallia Ruiz & Pav.
2020-12-21	10.15468/dl.hrprbr	Yucca brevifolia Engelm.
2020-12-21	10.15468/dl.zn56j6	Peliosanthes minor Yamam.
2020-12-21	10.15468/dl.f2dkq3	Zingiber officinale Roscoe
2020-12-21	10.15468/dl.3qz36n	Lepidosperma gibsonii R.L.Barrett
2020-12-21	10.15468/dl.9e7jxf	Avena fatua L.
2020-12-21	10.15468/dl.fz8npd	Juncus inflexus L.
2020-12-21	10.15468/dl.tr5uzm	Blasia L.
2020-12-21	10.15468/dl.esz757	Monoclea gottschei Lindb.
2020-12-21	10.15468/dl.ed87st	Phylloglossum drummondii Kunze
2020-12-21	10.15468/dl.ffstvy	Selaginella acanthonota Underw.
2020-12-21	10.15468/dl.rxfn5z	Tetraselmis cordiformis (H.J.Carter) F.Stein
2020-12-21	10.15468/dl.vqqh84	Tetraselmis striata Butcher
2020-12-21	10.15468/dl.ygdcmv	Falcatifolium taxoides (Brongn. & Gris) de Laub.
2020-12-21	10.15468/dl.gbjxb8	Lepidothamnus Phil.
2020-12-21	10.15468/dl.bfew65	Papuacedrus papuana (F.Muell.) H.L.Li
2020-12-21	10.15468/dl.38enzh	Sequoiadendron giganteum (Lindl.) J.T.Buchholz
2020-12-21	10.15468/dl.7r3ft9	Thuidium delicatulum W.P.Schimper, 1852
2020-12-21	10.15468/dl.vsfjb9	Leucobryum glaucum Ångström, 1845
2020-12-21	10.15468/dl.vg49ra	Dicranum scoparium Hedwig, 1801
2020-12-21	10.15468/dl.d2vgu7	Eucheuma denticulatum (N.L.Burman) F.S.Collins & Hervey, 1917
2020-12-21	10.15468/dl.8b8nbv	Chroodactylon ornatum (C.Agardh) Basson
2020-12-21	10.15468/dl.4a8brd	Grateloupia turuturu Yamada
2020-12-21	10.15468/dl.emu87a	Gnetum montanum Markgr.
2020-12-21	10.15468/dl.ngkcae	Picocystis R.A.Lewin, 2001
2020-12-21	10.15468/dl.msbg3k	Pityrogramma trifoliata (L.) R.M.Tryon
2020-12-21	10.15468/dl.wfmurz	Asplenium platyneuron (L.) Britton, Sterns & Poggenb.
2020-12-21	10.15468/dl.pyr5kc	Phlebodium pseudoaureum (Cav.) Lellinger
2020-12-21	10.15468/dl.8acrfm	Cosmocladium constrictum (W.Archer) W.Archer
2020-12-21	10.15468/dl.vfgjdk	Staurastrum sebaldi Reinsch
2020-12-21	10.15468/dl.uwhqxv	Mesotaenium braunii de Bary
2020-12-21	10.15468/dl.kmkm7h	Ochlochaete G.H.K.Thwaites, 1849
2020-12-21	10.15468/dl.q75eyz	Botryococcus braunii Kütz., 1849
2020-12-21	10.15468/dl.rtrn9k	Botryococcus sudeticus Lemmerm.
2020-12-21	10.15468/dl.z7wujx	Oedogonium cardiacum (Hass.) Wittr.
2020-12-21	10.15468/dl.z9p2a7	Oedogonium foveolatum Wittrock
2020-12-21	10.15468/dl.3an638	Interfilum R.Chodat, 1922
2020-12-21	10.15468/dl.4wywmv	Hemerocallis L.
2020-12-21	10.15468/dl.8v5nkm	Buddleja
2020-12-21	10.15468/dl.h3k2b5	Solanum lasiophyllum Kunth
2020-12-21	10.15468/dl.w5xw7h	Rosmarinus officinalis de Noë ex Lange
2020-12-21	10.15468/dl.uud6xm	Anthemis tinctoria Forssk.
2020-12-21	10.15468/dl.zn54h5	Noteroclada confluens Taylor
2020-12-21	10.15468/dl.c846sg	Berberidopsis beckleri (F.Muell.) Veldkamp
2020-12-21	10.15468/dl.fjkuj5	Notholaena montieliae Yatsk. & Arbeláez
2020-12-21	10.15468/dl.pywm3p	Anemia tomentosa (Sav.) Sw.
2020-12-21	10.15468/dl.pjmzg3	Eupomatia bennettii F.Muell.
2020-12-21	10.15468/dl.t53vtd	Francoa appendiculata A.Juss.
2020-12-21	10.15468/dl.shtjt3	Leiosporoceros dussii (Steph.) Hässel
2020-12-21	10.15468/dl.jzt4kj	Nothoceros aenigmaticus J.C.Villarreal & K.D.McFarland
2020-12-21	10.15468/dl.mrj6u2	Hypecoum procumbens L.
2020-12-21	10.15468/dl.2363qt	Oenothera berlandieri (Spach) Walp.
2020-12-21	10.15468/dl.ydza8f	Cosmarium broomei Thwaites ex Ralfs
2020-12-21	10.15468/dl.u32jqw	Spirotaenia Brébisson, 1848
2020-12-21	10.15468/dl.x7jt5b	Pallavicinia lyellii (Hook.) Gray
2020-12-21	10.15468/dl.g8379v	Linum tenuifolium L.
2020-12-21	10.15468/dl.apxj4z	Cercidiphyllum japonicum Siebold & Zucc.
2020-12-21	10.15468/dl.axdqbd	Curtisia dentata (Burm.fil.) C.A.Sm.
2020-12-21	10.15468/dl.2a42tv	Anisacanthus quadrifidus (Vahl) Standl.
2020-12-21	10.15468/dl.ypanuv	Hibbertia grossulariifolia (Salisb.) Salisb.
2020-12-21	10.15468/dl.4u4kzj	Hymenophyllum bivalve (G.Forst.) Sw.
2020-12-21	10.15468/dl.e6c5zz	Cryptogramma acrostichoides R.Br.
2020-12-21	10.15468/dl.gdtm3j	Illicium parviflorum Michx.
2020-12-21	10.15468/dl.96nsq5	Geranium maculatum L.
2020-12-21	10.15468/dl.n5v4pt	Elaeocarpus sylvestris (Lour.) Poir.
2020-12-21	10.15468/dl.57qmqg	Oenothera grandis (Britton) Rydb.
2020-12-21	10.15468/dl.gh9tqz	Prorocentrum micans Ehrenberg, 1833
2020-12-21	10.15468/dl.evyn89	Stereodon subimponens (Lesq.) Broth.
2020-12-21	10.15468/dl.h4fqrm	Gomortega keule (Molina) Gunckel
2020-12-21	10.15468/dl.upfb3h	Picochlorum atomus (Butcher) W.J.Henley, J.L.Hironaka, L.Guillou, M.A.Buchheim, J.A.Buchheim, M.W.Fawley & K.P.Fawley
2020-12-21	10.15468/dl.py3dzb	Schlegelia violacea Griseb.
2020-12-21	10.15468/dl.rm7fca	Uncarina grandidieri (Baill.) Stapf
2020-12-21	10.15468/dl.r7xf26	Senecio rowleyanus M.Jacobs, 1968
2020-12-21	10.15468/dl.hu66cd	Linum macraei Benth.
2020-12-21	10.15468/dl.j6gsux	Schlegelia parasitica (Sw.) Griseb.
2020-12-21	10.15468/dl.4vfcjk	Exocarpos cupressiformis Labill.
2020-12-21	10.15468/dl.tbzk7b	Chlorella minutissima (Gickelh.) Bourr.
2020-12-21	10.15468/dl.9mtkzb	Linum strictum L.
2020-12-21	10.15468/dl.evgyu5	Neurachne alopecuroidea R.Br.
2020-12-21	10.15468/dl.evyh8k	Lennoa madreporoides Lex.
2020-12-21	10.15468/dl.s2d6jn	Dichroa febrifuga Lour.
2020-12-21	10.15468/dl.nqtmyz	Hilleria latifolia (Lam.) H.Walter
2020-12-21	10.15468/dl.5h42m6	Tetrastigma obtectum (Wall. ex M.A.Lawson) Planch. ex Franch.
2020-12-21	10.15468/dl.2xeyxc	Lindsaea linearis Sw.
2020-12-21	10.15468/dl.9gpj4x	Planotaenium (Ohtani) Petlovany & Palamar-Mordvintseva, 2009
2020-12-21	10.15468/dl.j89q8m	Leonurus japonicus Houtt.
2020-12-21	10.15468/dl.mnfsxn	Anthoceros angustus Steph.
2020-12-21	10.15468/dl.vhgnyz	Grateloupia filicina (J.V.Lamour.) C.Agardh
2020-12-21	10.15468/dl.hyqxwm	Pinguicula agnata Casper
2020-12-21	10.15468/dl.dxmbdn	Salix ×dasyclados Wimm.
2020-12-21	10.15468/dl.fmxfuy	Kirkia wilmsii Engl.
2020-12-21	10.15468/dl.b3vy33	Daphne giraldii Nitsche
2020-12-21	10.15468/dl.gmrjsj	Edgeworthia papyrifera (Siebold) Siebold & Zucc.
2020-12-21	10.15468/dl.bezfzs	Olea europaea L.
2020-12-21	10.15468/dl.re4s8s	Ilex vomitoria Sol. ex Aiton
2020-12-21	10.15468/dl.deaub4	Myristica fragrans Houtt.
2020-12-21	10.15468/dl.ezdzcd	Dombeya burgessiae Gerrard ex Harv. & Sond.
2020-12-21	10.15468/dl.n5b84y	Tragopogon castellanus Leresche & Levier
2020-12-21	10.15468/dl.s3y4mg	Tragopogon pratensis L.
2020-12-21	10.15468/dl.3d5xnp	Saururus cernuus L.
2020-12-21	10.15468/dl.ybb49g	Amaranthus tricolor L.
2020-12-21	10.15468/dl.prrh42	Amaranthus palmeri S.Watson
2020-12-21	10.15468/dl.r45gx9	Lophophora williamsii (Lem. ex Salm-Dyck) J.M.Coult.
2020-12-21	10.15468/dl.upm73k	Bischofia javanica Blume
2020-12-21	10.15468/dl.cvt8mj	Arabis alpina L.
2020-12-21	10.15468/dl.nmtyj7	Cochlearia officinalis L.
2020-12-21	10.15468/dl.v2kxzn	Salix eriocephala Michx.
2020-12-21	10.15468/dl.tsnbdk	Nandina domestica Thunb.
2020-12-21	10.15468/dl.w58mgv	Kerria japonica (L.) DC.
2020-12-21	10.15468/dl.kbwgtv	Geum quellyon Sweet
2020-12-21	10.15468/dl.7kkmck	Itea virginica L.
2020-12-21	10.15468/dl.myn3ha	Ulmus alata Michx.
2020-12-21	10.15468/dl.49ph35	Cannabis sativa L.
2020-12-21	10.15468/dl.sg8vjn	Myriophyllum aquaticum (Vell.) Verdc.
2020-12-21	10.15468/dl.4882pj	Brugmansia sanguinea (Ruiz & Pav.) D.Don
2020-12-21	10.15468/dl.p5a3ee	Melissa officinalis L.
2020-12-21	10.15468/dl.xd9xk7	Thymus vulgaris L.
2020-12-21	10.15468/dl.kekfym	Scutellaria montana Chapm.
2020-12-21	10.15468/dl.4jr9p7	Limnanthes douglasii R.Br.
2020-12-21	10.15468/dl.qb5kt5	Dendropemon caribaeus Krug & Urb.
2020-12-21	10.15468/dl.x2reme	Castanea crenata Siebold & Zucc.
2020-12-21	10.15468/dl.2aemtu	Castanea pumila (L.) Mill.
2020-12-21	10.15468/dl.e8vnxq	Amaryllis belladonna L.
2020-12-21	10.15468/dl.bkj773	Oncidium sphacelatum Lindl.
2020-12-21	10.15468/dl.p82669	Joinvillea ascendens Gaudich. ex Brongn. & Gris
2020-12-21	10.15468/dl.v4a9rq	Chondropetalum tectorum (L.f.) Raf.
2020-12-21	10.15468/dl.kwmk68	Typha latifolia L.
2020-12-21	10.15468/dl.br2hjr	Brocchinia reducta Baker
2020-12-21	10.15468/dl.vkvs9u	Lunularia cruciata (L.) Dumort. ex Lindb.
2020-12-21	10.15468/dl.5wcrrp	Dacrydium balansae Brongn. & Gris
2020-12-21	10.15468/dl.pcacfb	Podocarpus coriaceus Rich.
2020-12-21	10.15468/dl.x3yudf	Pinus radiata D.Don
2020-12-21	10.15468/dl.cpaa3q	Pinus ponderosa Douglas ex C.Lawson
2020-12-21	10.15468/dl.74phbz	Torreya taxifolia Arn.
2020-12-21	10.15468/dl.2374pf	Phyllocladus hypophyllus Hook.f.
2020-12-21	10.15468/dl.49q27k	Agathis robusta (C.Moore ex F.Muell.) F.M.Bailey
2020-12-21	10.15468/dl.jaxzda	Cryptomeria japonica (Thunb. ex L.f.) D.Don
2020-12-21	10.15468/dl.h7huup	Anomodon attenuatus Hübener, 1833
2020-12-21	10.15468/dl.8dyrkj	Ceratodon purpureus Bridel, 1826
2020-12-21	10.15468/dl.ek5bgd	Encalypta streptocarpa Hedwig, 1801
2020-12-21	10.15468/dl.qr29tv	Dumontia simplex A.D.Cotton, 1906
2020-12-21	10.15468/dl.bvafsn	Pteris vittata L.
2020-12-21	10.15468/dl.8uu597	Woodsia scopulina D.C.Eaton
2020-12-21	10.15468/dl.bku9rz	Woodsia ilvensis (L.) R.Br.
2020-12-21	10.15468/dl.dnymgq	Angiopteris evecta (G.Forst.) Hoffm.
2020-12-21	10.15468/dl.zswp7t	Penium exiguum W.West
2020-12-21	10.15468/dl.acnqux	Penium margaritaceum Bréb.
2020-12-21	10.15468/dl.y5ax6q	Onychonema laeve Nordst.
2020-12-21	10.15468/dl.5vmu8j	Pirula salina (P.A.Dangeard) Printz, 1927
2020-12-21	10.15468/dl.mc3rcx	Trentepohlia annulata F.Brand, 1902
2020-12-21	10.15468/dl.2wuc4g	Chlorococcum Meneghini, 1842
2020-12-21	10.15468/dl.j74p5r	Nannochloris atomus Butcher, 1952
2020-12-21	10.15468/dl.m5pkmu	Glaucosphaera vacuolata Korshikov
2020-12-21	10.15468/dl.8ph39d	Haematococcus pluvialis Flot.
2020-12-21	10.15468/dl.c99h4w	Parachlorella L.Krienitz, E.H.Hegewald, D.Hepperle, V.A.R.Huss, T.Rohr & M.Wolf, 2004
2020-12-21	10.15468/dl.7jcs2h	Dryas octopetala L.
2020-12-21	10.15468/dl.6wcdch	Phaeoceros carolinianus (Michx.) Prosk.
2020-12-21	10.15468/dl.6jy78c	Staurodesmus omearii (Archer) Teil.
2020-12-21	10.15468/dl.s6nnex	Leucostegia immersa (Wall. ex Hook.) C.Presl
2020-12-21	10.15468/dl.sfxp83	Austrobaileya scandens C.White
2020-12-21	10.15468/dl.8udcj2	Thyrsopteris elegans Kunze
2020-12-21	10.15468/dl.gbxf2r	Trochodendron aralioides Siebold & Zucc.
2020-12-21	10.15468/dl.jkdh2m	Pittosporum sahnianum Gowda
2020-12-21	10.15468/dl.tvy3gt	Neurachne minor S.T.Blake
2020-12-21	10.15468/dl.9q2dxp	Neurachne munroi (F.Muell.) F.Muell.
2020-12-21	10.15468/dl.2pr4nb	Thyridolepis multiculmis (Pilg.) S.T.Blake
2020-12-21	10.15468/dl.gq64uq	Dipteris conjugata Reinw.
2020-12-21	10.15468/dl.fzrfae	Limonium spectabile (Svent.) Kunkel & Sunding
2020-12-21	10.15468/dl.rch9zv	Heliotropium karwinskyi I.M.Johnst.
2020-12-21	10.15468/dl.xmafy5	Heliotropium mendocinum Phil.
2020-12-21	10.15468/dl.6xfrm6	Didymochlaena truncatula (Sw.) J.Sm.
2020-12-21	10.15468/dl.p23rzu	Homalosorus pycnocarpos (Spreng.) Pic.Serm.
2020-12-21	10.15468/dl.s7c6c8	Diplazium wichurae (Mett.) Diels
2020-12-21	10.15468/dl.ewwzk7	Bolbitis repanda (Blume) Schott
2020-12-21	10.15468/dl.hswfjc	Hakea prostrata R.Br.
2020-12-21	10.15468/dl.ag24hd	Pseudolycopodiella caroliniana (L.) Holub
2020-12-21	10.15468/dl.ju725f	Lycopodium deuterodensum Herter
2020-12-21	10.15468/dl.gxgxc4	Huperzia squarrosa (G.Forst.) Trevis.
2020-12-21	10.15468/dl.suvsbj	Hoheria angustifolia Raoul
2020-12-21	10.15468/dl.h9pfy9	Souroubea exauriculata Delponte
2020-12-21	10.15468/dl.pa75gm	Idiospermum australiense (Diels) S.T.Blake
2020-12-21	10.15468/dl.s63e98	Pilularia globulifera L.
2020-12-21	10.15468/dl.auczyd	Poliomintha bustamanta B.L.Turner
2020-12-21	10.15468/dl.gsaj9y	Solenostemon scutellarioides (L.) Codd
2020-12-21	10.15468/dl.8vp4fh	Cocculus laurifolius DC.
2020-12-21	10.15468/dl.bbpz6t	Sticherus lobatus Wakef.
2020-12-21	10.15468/dl.d67r3g	Santalum acuminatum (R.Br.) A.DC.
2020-12-21	10.15468/dl.qw38qj	Peltoboykinia watanabei (Yatabe) Hara
2020-12-21	10.15468/dl.ccm4gh	Tellima breviflora Rydb.
2020-12-21	10.15468/dl.dqakd2	Myriopteris rufa Fée
2020-12-21	10.15468/dl.cee4mb	Paulownia fargesii Franch.
2020-12-21	10.15468/dl.smyhcj	Delosperma echinatum (Lam.) Schwantes
2020-12-21	10.15468/dl.8phqjs	Akania lucens (F.Muell.) Airy Shaw
2020-12-21	10.15468/dl.gnx59h	Aerva persica (Burm.fil.) Merr.
2020-12-21	10.15468/dl.9we76s	Amborella trichopoda Baill.
2020-12-21	10.15468/dl.abs7ca	Oenothera nana Griseb.
2020-12-21	10.15468/dl.j4u4uy	Oenothera villaricae W.Dietr.
2020-12-21	10.15468/dl.xs7stf	Oncotheca balansae Baill.
2020-12-21	10.15468/dl.ht7vk4	Ancistrocladus tectorius Merr.
2020-12-21	10.15468/dl.a2ngwq	Diselma archeri Hook.f.
2020-12-21	10.15468/dl.djmav9	Dennstaedtia davallioides (R.Br.) Moore
2020-12-21	10.15468/dl.qapr5q	Cyathea spinulosa Wall.
2020-12-21	10.15468/dl.ryq72b	Pyrenacantha malvifolia Engl.
2020-12-21	10.15468/dl.56cck3	Saruma henryi Oliv.
2020-12-21	10.15468/dl.6q75nj	Hemiselmis virescens Droop, 1955
2020-12-21	10.15468/dl.qyqnbn	Monomastix opisthostigma Scherff.
2020-12-21	10.15468/dl.256vm8	Colpomenia sinuosa (Mert. ex Roth) Derbès & Solier
2020-12-21	10.15468/dl.7yeeg6	Petalonia fascia (O.F.Müll.) Kuntze
2020-12-21	10.15468/dl.4yq5c9	Sargassum thunbergii (Montagne ex Roth) O.Kuntze, 1893
2020-12-21	10.15468/dl.a8bc85	Sargassum hemiphyllum (Turner) C.Agardh
2020-12-21	10.15468/dl.yquyc4	Mallomonas Perty, 1852
2020-12-21	10.15468/dl.p3msje	Azadirachta indica A.Juss.
2020-12-21	10.15468/dl.s69x83	Acer negundo L.
2020-12-21	10.15468/dl.cvffqt	Garcinia livingstonei T.Anderson
2020-12-21	10.15468/dl.ef2crt	Oenothera affinis Cambess.
2020-12-21	10.15468/dl.jgcesy	Chamerion angustifolium (L.) Holub
2020-12-21	10.15468/dl.nzq7w6	Syzygium micranthum Thwaites
2020-12-21	10.15468/dl.vvyq5r	Orobanche fasciculata Nutt.
2020-12-21	10.15468/dl.9t6nes	Utricularia L.
2020-12-21	10.15468/dl.y67q62	Ligustrum sinense Lour.
2020-12-21	10.15468/dl.ujf7hq	Antirrhinum L.
2020-12-21	10.15468/dl.cj4pdw	Bacopa caroliniana (Walter) B.L.Rob.
2020-12-21	10.15468/dl.3zezcs	Catharanthus roseus (L.) G.Don
2020-12-21	10.15468/dl.9equvp	Rauvolfia tetraphylla L.
2020-12-21	10.15468/dl.nd7h8m	Ardisia Sw.
2020-12-21	10.15468/dl.2grcm6	Platycodon grandiflorus (Jacq.) A.DC.
2020-12-21	10.15468/dl.6zv9dm	Scaevola L.
2020-12-21	10.15468/dl.77rpnc	Liquidambar styraciflua L.
2020-12-21	10.15468/dl.45afrx	Platanus occidentalis L.
2020-12-21	10.15468/dl.phykk4	Hibiscus cannabinus L.
2020-12-21	10.15468/dl.vt9mxf	Lactuca graminifolia Michx.
2020-12-21	10.15468/dl.vj7pzm	Cicerbita plumieri (L.) Kirschl.
2020-12-21	10.15468/dl.sfpy4w	Tanacetum parthenium (L.) Sch.Bip.
2020-12-21	10.15468/dl.3wgdsp	Matricaria matricarioides (Less.) Porter, 1894
2020-12-21	10.15468/dl.gzu7ca	Flaveria vaginata B.L.Rob. & Greenm.
2020-12-21	10.15468/dl.dk39dt	Flaveria pubescens Rydb.
2020-12-21	10.15468/dl.y7fxqy	Flaveria sonorensis A.M.Powell
2020-12-21	10.15468/dl.zwxasm	Flaveria trinervia (Spreng.) C.Mohr
2020-12-21	10.15468/dl.mgnmkg	Flaveria pringlei Gand.
2020-12-21	10.15468/dl.rtmwmb	Flaveria brownii A.M.Powell
2020-12-21	10.15468/dl.mmvgxs	Rhizophora mangle L.
2020-12-21	10.15468/dl.rh3mv7	Piper auritum Kunth
2020-12-21	10.15468/dl.ypgfnz	Alternanthera sessilis (L.) DC.
2020-12-21	10.15468/dl.94c29v	Alternanthera Forssk.
2020-12-21	10.15468/dl.9hwwc9	Cypselea humifusa Turpin
2020-12-21	10.15468/dl.3ghvvb	Portulaca suffrutescens Engelm.
2020-12-21	10.15468/dl.mvcuw6	Portulaca amilis Speg.
2020-12-21	10.15468/dl.yn55sr	Mollugo nudicaulis Lam.
2020-12-21	10.15468/dl.s958eu	Mollugo L.
2020-12-21	10.15468/dl.wtyjt2	Petiveria alliacea L.
2020-12-21	10.15468/dl.9cj78s	Chenopodium quinoa Willd.
2020-12-21	10.15468/dl.udnbe4	Atriplex prostrata DC.
2020-12-21	10.15468/dl.7v3c2j	Atriplex hortensis L.
2020-12-21	10.15468/dl.cpewu9	Paeonia lactiflora Pall.
2020-12-21	10.15468/dl.qex3n5	Plumbago auriculata Lam.
2020-12-21	10.15468/dl.tb86s2	Camptotheca acuminata Decne.
2020-12-21	10.15468/dl.2yqmam	Euphorbia mesembryanthemifolia Jacq.
2020-12-21	10.15468/dl.b8j7gj	Manihot grahamii Hook.
2020-12-21	10.15468/dl.4mvxx6	Carya glabra (Mill.) Sweet
2020-12-21	10.15468/dl.mx3aj5	Koeberlinia spinosa Zucc.
2020-12-21	10.15468/dl.pzx79c	Sinapis alba L.
2020-12-21	10.15468/dl.mpt3fj	Brassica nigra (L.) W.D.J.Koch
2020-12-21	10.15468/dl.hkz9r4	Hydrocotyle umbellata L.
2020-12-21	10.15468/dl.c8raay	Cassytha filiformis L.
2020-12-21	10.15468/dl.jfkrfq	Aucuba japonica Thunb.
2020-12-21	10.15468/dl.ukg7gs	Sanguisorba minor Scop.
2020-12-21	10.15468/dl.nnky6k	Cotoneaster transcaucasicus Pojark.
2020-12-21	10.15468/dl.wx4v7x	Humulus lupulus L.
2020-12-21	10.15468/dl.9u76k7	Codariocalyx motorius (Houtt.) H.Ohashi
2020-12-21	10.15468/dl.mbcy5d	Glycyrrhiza glabra L.
2020-12-21	10.15468/dl.z3vkgs	Gompholobium polymorphum R.Br.
2020-12-21	10.15468/dl.g2w7uy	Solanum sisymbriifolium Lam.
2020-12-21	10.15468/dl.auttmj	Verbascum L.
2020-12-21	10.15468/dl.rd7cmc	Lycium L.
2020-12-21	10.15468/dl.abmmuj	Ipomoea purpurea (L.) Roth
2020-12-21	10.15468/dl.3q2m8x	Ipomoea quamoclit L.
2020-12-21	10.15468/dl.vq356n	Phlox L.
2020-12-21	10.15468/dl.gr9ydd	Lavandula angustifolia Mill.
2020-12-21	10.15468/dl.exnnf3	Heliotropium greggii Torr.
2020-12-21	10.15468/dl.vrwp23	Galium boreale L.
2020-12-21	10.15468/dl.xb9mhk	Psychotria marginata Sw.
2020-12-21	10.15468/dl.p7uwnq	Geranium carolinianum L.
2020-12-21	10.15468/dl.sf8gst	Argemone mexicana L.
2020-12-21	10.15468/dl.9tgaan	Manilkara zapota (L.) P.Royen
2020-12-21	10.15468/dl.tjmtse	Fagus sylvatica L.
2020-12-21	10.15468/dl.63z4us	Bixa orellana L.
2020-12-21	10.15468/dl.xb9swx	Passiflora edulis Sims
2020-12-21	10.15468/dl.zuqjwp	Passiflora L.
2020-12-21	10.15468/dl.hw4ezn	Aristolochia elegans Mast.
2020-12-21	10.15468/dl.gypa2e	Linum lewisii Pursh
2020-12-21	10.15468/dl.gd6yac	Pistia stratiotes L.
2020-12-21	10.15468/dl.wdy656	Triglochin maritima L.
2020-12-21	10.15468/dl.vmsbhu	Freycinetia multiflora Merr.
2020-12-21	10.15468/dl.t9qpu4	Cyanastrum cordifolium Oliv.
2020-12-21	10.15468/dl.srpgta	Borya sphaerocephala R.Br.
2020-12-21	10.15468/dl.wmq3kj	Zephyranthes treatiae S.Watson
2020-12-21	10.15468/dl.darqr8	Allium sativum L.
2020-12-21	10.15468/dl.yb4d7v	Phycella cyrtanthoides (Sims) Lindl.
2020-12-21	10.15468/dl.jrkpwf	Drakaea elastica Lindl.
2020-12-21	10.15468/dl.h5a8r5	Vanilla planifolia Andrews
2020-12-21	10.15468/dl.heh5rc	Platanthera clavellata (Michx.) Luer
2020-12-21	10.15468/dl.2bqwvm	Aloe vera (L.) Burm.f.
2020-12-21	10.15468/dl.en6km7	Urginea maritima (L.) Baker
2020-12-21	10.15468/dl.e6ag2h	Chlorogalum pomeridianum (DC.) Kunth
2020-12-21	10.15468/dl.h2bjeg	Lomandra longifolia Labill.
2020-12-21	10.15468/dl.2wzen3	Sansevieria trifasciata Prain
2020-12-21	10.15468/dl.gb9xfm	Asparagus densiflorus (Kunth) Jessop
2020-12-21	10.15468/dl.3q6e36	Strelitzia reginae Banks
2020-12-21	10.15468/dl.vn7k42	Orchidantha maxillarioides (Ridl.) K.Schum.
2020-12-21	10.15468/dl.xxjwap	Gloriosa superba L.
2020-12-21	10.15468/dl.jp4vf6	Colchicum autumnale L.
2020-12-21	10.15468/dl.gj6arf	Nypa fruticans Wurmb
2020-12-21	10.15468/dl.me4h3v	Sabal bermudana L.H.Bailey
2020-12-21	10.15468/dl.j7q7nu	Cyperus papyrus L.
2020-12-21	10.15468/dl.8wycyf	Eleusine coracana (L.) Gaertn.
2020-12-21	10.15468/dl.xzyent	Cymbopogon nardus (L.) Rendle
2020-12-21	10.15468/dl.8dfqna	Anthoceros agrestis Paton
2020-12-21	10.15468/dl.p7w9g7	Barbilophozia barbata (Schmidel ex Schreb.) Loeske
2020-12-21	10.15468/dl.q2sbj5	Ricciocarpos natans (L.) Corda
2020-12-21	10.15468/dl.qrtksp	Marchantia paleacea Bertol.
2020-12-21	10.15468/dl.3bwjsh	Lycopodium annotinum L.
2020-12-21	10.15468/dl.3cxbma	Selaginella wallacei Hieron.
2020-12-21	10.15468/dl.8q6s65	Selaginella willdenowii (Desv.) Bak.
2020-12-21	10.15468/dl.wqyh5u	Selaginella selaginoides (L.) Schrank & C.F.P.Mart.
2020-12-21	10.15468/dl.t6uapw	Selaginella kraussiana (Kunze) A.Braun
2020-12-21	10.15468/dl.vstx8h	Pseudoscourfieldia marina (Throndsen) Manton, 1975
2020-12-21	10.15468/dl.r9vruk	Mantoniella squamata (Manton & Parke) Desikachary, 1972
2020-12-21	10.15468/dl.d64rke	Bathycoccus prasinos Eikrem & Throndsen
2020-12-21	10.15468/dl.4jeeew	Scourfieldia G.S.West, 1912
2020-12-21	10.15468/dl.syv7kq	Nephroselmis olivacea F.Stein
2020-12-21	10.15468/dl.745m4e	Spermatozopsis exsultans Korshikov
2020-12-21	10.15468/dl.hgzrf4	Glaucocystis nostochinearum Itzigs. & Rabenh.
2020-12-21	10.15468/dl.wgxxn6	Nageia nagi (Thunb.) Kuntze
2020-12-21	10.15468/dl.nweu72	Manoao colensoi (Hook.) Molloy
2020-12-21	10.15468/dl.k4h6ut	Acmopyle pancheri (Brongn. & Gris) Pilg.
2020-12-21	10.15468/dl.b7f9vm	Prumnopitys andina (Poepp. ex Endl.) de Laub.
2020-12-21	10.15468/dl.33mr92	Tsuga heterophylla (Raf.) Sarg.
2020-12-21	10.15468/dl.9ka3xr	Amentotaxus argotaenia (Hance) Pilg.
2020-12-21	10.15468/dl.7nwu8g	Microbiota decussata Kom.
2020-12-21	10.15468/dl.zz8uu2	Austrocedrus chilensis (D.Don) Pic.Serm. & Bizzarri
2020-12-21	10.15468/dl.wydse7	Juniperus scopulorum Sarg.
2020-12-21	10.15468/dl.x6mnq5	Taxodium distichum (L.) Rich.
2020-12-21	10.15468/dl.wb4g3u	Tetraclinis Mast.
2020-12-21	10.15468/dl.afq2x2	Cupressus dupreziana A.Camus
2020-12-21	10.15468/dl.typsbv	Calocedrus decurrens (Torr.) Florin
2020-12-21	10.15468/dl.9w9aqd	Sequoia sempervirens (D.Don) Endl.
2020-12-21	10.15468/dl.fkc56n	Diphyscium foliosum D.Mohr, 1803
2020-12-21	10.15468/dl.ve2dr7	Atrichum angustatum Bruch & W.P.Schimper, 1844
2020-12-21	10.15468/dl.vt2h4y	Calliergon cordifolium Kindberg, 1894
2020-12-21	10.15468/dl.2kaesd	Rosulabryum capillare Spence, 1996
2020-12-21	10.15468/dl.8bbagc	Philonotis fontana Bridel, 1827
2020-12-21	10.15468/dl.9ymfzz	Aulacomnium heterostichum Bruch & W.P.Schimper, 1841
2020-12-21	10.15468/dl.5ezu3q	Racomitrium elongatum Ehrhart ex Frisvoll, 1983
2020-12-21	10.15468/dl.gavbyn	Physcomitrium Brid.
2020-12-21	10.15468/dl.q5shsf	Fontinalis antipyretica Hedwig, 1801
2020-12-21	10.15468/dl.xmpvrx	Sphagnum lescurii Sullivant, 1856
2020-12-21	10.15468/dl.hq7et9	Kappaphycus alvarezii (Doty) Doty ex P.C.Silva
2020-12-21	10.15468/dl.cwv3u4	Gloiopeltis furcata (Postels & Ruprecht) J.Agardh
2020-12-21	10.15468/dl.75jdnd	Ahnfeltiopsis flabelliformis (Harvey) Masuda, 1993
2020-12-21	10.15468/dl.dsukvb	Grateloupia catenata
2020-12-21	10.15468/dl.he8fux	Porphyridium purpureum (Bory de Saint-Vincent) K.M.Drew & R.Ross
2020-12-21	10.15468/dl.88vmgs	Rhodella violacea (Kornmann) Wehrmeyer
2020-12-21	10.15468/dl.6fhmq6	Adiantum raddianum C.Presl
2020-12-21	10.15468/dl.dr7tey	Ceratopteris thalictroides (L.) Brongn.
2020-12-21	10.15468/dl.kuphs4	Onoclea sensibilis L.
2020-12-21	10.15468/dl.y7h829	Asplenium nidus L.
2020-12-21	10.15468/dl.4mahu9	Pleopeltis polypodioides (L.) E.G.Andrews & Windham
2020-12-21	10.15468/dl.ap6a3j	Staurodesmus convergens (Ehrenb.) Teiling
2020-12-21	10.15468/dl.knjt9x	Zygnema C.Agardh, 1817
2020-12-21	10.15468/dl.4nk7z7	Botryococcus terribilis Komárek & Marvan
2020-12-21	10.15468/dl.kctjdb	Pediastrum duplex Meyen
2020-12-21	10.15468/dl.n6j5ys	Hafniomonas Ettl & Moestrup, 1980
2020-12-21	10.15468/dl.vjrg5p	Marrubium vulgare L.
2020-12-21	10.15468/dl.e6rubr	Salvia L.
2020-12-21	10.15468/dl.4gekr7	Grevillea robusta A.Cunn. ex R.Br.
2020-12-21	10.15468/dl.agc645	Eschscholzia californica Cham.
2020-12-21	10.15468/dl.9tbqb6	Nymphaea L.
2020-12-21	10.15468/dl.nmpkhw	Quercus shumardii Buckley
2020-12-21	10.15468/dl.a7w7t8	Linum perenne L.
2020-12-21	10.15468/dl.fsmd4n	Acorus americanus (Raf.) Raf.
2020-12-21	10.15468/dl.wwnj6n	Cyanella orchidiformis Jacq.
2020-12-21	10.15468/dl.zprj67	Allium commutatum Guss.
2020-12-21	10.15468/dl.q26b5u	Haemaria discolor (Ker Gawl.) Lindl.
2020-12-21	10.15468/dl.c4r5wu	Nolina atopocarpa Bartlett
2020-12-21	10.15468/dl.ft5nkj	Maranta leuconeura É.Morren
2020-12-21	10.15468/dl.7vxzyp	Canna L.
2020-12-21	10.15468/dl.8u2syc	Aristida stricta Michx.
2020-12-21	10.15468/dl.eedjkv	Bazzania trilobata (L.) Gray
2020-12-21	10.15468/dl.2r8su8	Frullania Raddi
2020-12-21	10.15468/dl.t4ejym	Ptilidium pulcherrimum (Weber) Vain.
2020-12-21	10.15468/dl.5y7bfd	Isoetes tegetiformans Rury
2020-12-21	10.15468/dl.auuc2e	Prasinococcus H.Miyashita & M.Chihara, 1993
2020-12-21	10.15468/dl.vyhm8j	Pycnococcus R.R.L.Guillard, 1991
2020-12-21	10.15468/dl.7gfmn5	Nephroselmis pyriformis (N.Carter) Ettl
2020-12-21	10.15468/dl.255whj	Dunaliella salina (Dunal) Teodoresco, 1905
2020-12-21	10.15468/dl.y4jdwv	Dunaliella Teodoresco, 1905
2020-12-21	10.15468/dl.vwnnkw	Microcachrys tetragona (Hook.) Hook.f.
2020-12-21	10.15468/dl.g5z3m4	Retrophyllum minus (Carrière) C.N.Page
2020-12-21	10.15468/dl.xj8sge	Parasitaxus usta (Vieill.) de Laub.
2020-12-21	10.15468/dl.2vf8be	Keteleeria evelyniana Mast.
2020-12-21	10.15468/dl.es97de	Nothotsuga longibracteata (W.C.Cheng) H.H.Hu ex C.N.Page
2020-12-21	10.15468/dl.nezg8d	Wollemia nobilis W.G.Jones et al.
2020-12-21	10.15468/dl.w8yhde	Callitris gracilis R.T.Baker
2020-12-21	10.15468/dl.dueqn8	Widdringtonia cedarbergensis J.A.Marsh
2020-12-21	10.15468/dl.yp2pmf	Buxbaumia aphylla Hedwig, 1801
2020-12-21	10.15468/dl.2qudj7	Pseudotaxiphyllum elegans Iwatsuki, 1987
2020-12-21	10.15468/dl.bnxb6q	Racomitrium varium Jaeger, 1874
2020-12-21	10.15468/dl.3mtkkv	Scouleria aquatica W.J.Hooker, 1828
2020-12-21	10.15468/dl.kqmefd	Microthamnion kuetzingianum Nägeli
2020-12-21	10.15468/dl.97nw38	Rhodochaete Thuret ex Bornet, 1892
2020-12-21	10.15468/dl.6pryy5	Deparia Hook. & Grev.
2020-12-21	10.15468/dl.n9meey	Nephrolepis exaltata (L.) Schott
2020-12-21	10.15468/dl.qvaeqp	Gymnocarpium dryopteris (L.) Newman
2020-12-21	10.15468/dl.ah423u	Vittaria appalachiana Farrar & Mickel
2020-12-21	10.15468/dl.rj8szz	Azolla caroliniana Willd.
2020-12-21	10.15468/dl.ghpk8p	Bambusina borreri (Ralfs) Cleve
2020-12-21	10.15468/dl.ut6zsu	Mesotaenium caldariorum (Lagerh.) Hansg.
2020-12-21	10.15468/dl.rth26s	Cylindrocystis brebissonii (Menegh. ex Ralfs) de Bary
2020-12-21	10.15468/dl.8z2bc3	Netrium digitus (Ehrenberg ex Ralfs) Itzigsohn & Rothe
2020-12-21	10.15468/dl.pu2q8u	Golenkinia Chodat, 1894
2020-12-21	10.15468/dl.seun2y	Stigeoclonium helveticum Vischer
2020-12-21	10.15468/dl.amhuz5	Chlorosarcinopsis Herndon, 1958
2020-12-21	10.15468/dl.uzb6qn	Bolbocoleon piliferum Pringsh.
2020-12-21	10.15468/dl.6urypc	Stephanosphaera pluvialis Cohn
2020-12-21	10.15468/dl.snsarr	Pteromonas angulosa Lemmerm.
2020-12-21	10.15468/dl.edwgtr	Synura Ehrenberg, 1834
2020-12-21	10.15468/dl.w57g8x	Pyramimonas Schmarda, 1849
2020-12-21	10.15468/dl.a3suxu	Chloromonas C.Gobi, 1899-1900
2020-12-21	10.15468/dl.acsqne	Pholisma arenarium Nutt.
2020-12-21	10.15468/dl.fnwhz3	Hedera helix L.
2020-12-21	10.15468/dl.97hzzh	Culcita macrocarpa C.Presl
2020-12-21	10.15468/dl.g7m9nr	Drimia altissima (L.f.) Ker Gawl.
2020-12-21	10.15468/dl.8pwmpz	Cylindrocystis Meneghini ex De Bary, 1858
2020-12-21	10.15468/dl.jua5mc	Elaeagnus pungens Thunb. ex A.Murray
2020-12-21	10.15468/dl.yprr6m	Phymatodocis nordstedtiana Wolle
2020-12-21	10.15468/dl.zd4fns	Gunnera manicata Linden
2020-12-21	10.15468/dl.ftqttv	Osmunda regalis L.
2020-12-21	10.15468/dl.72c7km	Lindsaea microphylla Sw.
2020-12-21	10.15468/dl.msd2vm	Buddleja lindleyana Fortune ex Lindl.
2020-12-21	10.15468/dl.mczvxa	Botrypus virginianus (L.) Michx.
2020-12-21	10.15468/dl.3r2y8g	Mougeotia C.A.Agardh, 1824
2020-12-21	10.15468/dl.jtvnz2	Tetrastigma voinierianum (Baltet) Pierre ex Gagnep.
2020-12-21	10.15468/dl.88t8qg	Spergularia media (L.) C.Presl
2020-12-21	10.15468/dl.2n2w8d	Gracilaria lemaneiformis (Bory) Weber-van Bosse
2020-12-21	10.15468/dl.ds5eqw	Agastache rugosa (Fisch. & C.A.Mey.) Kuntze
2020-12-21	10.15468/dl.whmtt8	Akebia trifoliata (Thunb.) Koidz.
2020-12-21	10.15468/dl.p42vdx	Athyrium filix
2020-12-21	10.15468/dl.mfdrj2	Frankenia laevis L.
2020-12-21	10.15468/dl.qexhys	Balanophora fungosa J.R.Forst. & G.Forst.
2020-12-21	10.15468/dl.v86jen	Chelidonium majus L.
2020-12-21	10.15468/dl.b6e476	Betula pendula Roth
2020-12-21	10.15468/dl.q2pfxf	Viola tricolor L.
2020-12-21	10.15468/dl.s7bzja	Talbotia elegans Balf.
2020-12-21	10.15468/dl.sdg42g	Xerophyllum asphodeloides (L.) Nutt.
2020-12-21	10.15468/dl.9aapkn	Smilax bonii Gagnep.
2020-12-21	10.15468/dl.h8djrv	Mapania palustris (Hassk. ex Steud.) Fern.-Vill.
2020-12-21	10.15468/dl.max7y9	Porella pinnata L.
2020-12-21	10.15468/dl.pmw74y	Picea engelmannii Parry ex Engelm.
2020-12-21	10.15468/dl.33whbt	Taxus baccata L.
2020-12-21	10.15468/dl.acd3s6	Torreya nucifera (L.) Siebold & Zucc.
2020-12-21	10.15468/dl.xr8jn2	Tetraphis pellucida Hedwig, 1801
2020-12-21	10.15468/dl.f248gq	Hedwigia ciliata Palisot de Beauvois, 1805
2020-12-21	10.15468/dl.2zctrv	Leucodon brachypus Bridel, 1827
2020-12-21	10.15468/dl.4ad658	Gracilaria vermiculophylla (Ohmi) Papenfuss
2020-12-21	10.15468/dl.v4hjjs	Neosiphonia japonica (Harvey) M.S.Kim & I.K.Lee, 1999
2020-12-21	10.15468/dl.jf9vuc	Ceramium kondoi
2020-12-21	10.15468/dl.2dth8c	Polypodium amorphum Suksd.
2020-12-21	10.15468/dl.95v66t	Polypodium glycyrrhiza D.C.Eaton
2020-12-21	10.15468/dl.2bn9jm	Danaea nodosa (L.) Sm.
2020-12-21	10.15468/dl.js5f9k	Cosmarium subtumidum Nordst.
2020-12-21	10.15468/dl.k3jugt	Cosmarium tinctum Ralfs
2020-12-21	10.15468/dl.ya422s	Roya obtusa (Bréb.) West & G.S.West
2020-12-21	10.15468/dl.kjrzrd	Blastophysa rhizopus Reinke
2020-12-21	10.15468/dl.t8up58	Chlorococcum oleofaciens Trainor & Bold
2020-12-21	10.15468/dl.k34sef	Chlamydomonas Ehrenberg, 1833
2020-12-21	10.15468/dl.rrrpbs	Kaliphora madagascariensis Hook.fil.
2020-12-21	10.15468/dl.su6jwx	Cyanoptyche Pascher, 1929
2020-12-21	10.15468/dl.rvbqkt	Rhynchostegium serrulatum (Hedw.) A.Jaeger
2020-12-21	10.15468/dl.8gwp6b	Scapania nemorosa Dumort.
2020-12-21	10.15468/dl.v6789u	Odontoschisma prostratum (Sw.) Trevis.
2020-12-21	10.15468/dl.g364v5	Aextoxicon punctatum Ruiz & Pav.
2020-12-21	10.15468/dl.rtscqt	Ribes giraldii Jancz.
2020-12-21	10.15468/dl.eztkkb	Larix speciosa W.C.Cheng & Y.W.Law
2020-12-21	10.15468/dl.3fcev4	Neurachne tenuifolia S.T.Blake
2020-12-21	10.15468/dl.36s4e3	Paraneurachne muelleri (Hack.) S.T.Blake
2020-12-21	10.15468/dl.xvzref	Neurachne annularis T.D.Macfarl.
2020-12-21	10.15468/dl.8uudve	Heliotropium filiforme (Lehm.) Kunth
2020-12-21	10.15468/dl.wmjyw5	Phymatosorus grossus (Langsd. & Fisch.) Brownlie
2020-12-21	10.15468/dl.6p7yyk	Caiophora chuquitensis (Meyen) Urb. & Gilg
2020-12-21	10.15468/dl.wu6n4s	Tmesipteris parva Wakef.
2020-12-21	10.15468/dl.9gasae	Platyspermation crassifolium Guillaumin
2020-12-21	10.15468/dl.uzhd7a	Corokia cotoneaster Raoul
2020-12-21	10.15468/dl.zfh5wj	Euptelea pleiosperma Hook.fil. & Thomson
2020-12-21	10.15468/dl.hxapu7	Vitex agnus Stokes
2020-12-21	10.15468/dl.a7wkd6	Canella winterana (L.) Gaertn.
2020-12-21	10.15468/dl.p45xvz	Atropa belladonna L.
2020-12-21	10.15468/dl.jzc2rd	Laurelia sempervirens (Ruiz & Pav.) Tul.
2020-12-21	10.15468/dl.mukf8g	Astilbe chinensis (Maxim.) Knoll
2020-12-21	10.15468/dl.grmd7y	Greyia sutherlandii Hook. & Harv.
2020-12-21	10.15468/dl.pkrjbf	Anticharis glandulosa Asch.
2020-12-21	10.15468/dl.2bd8qy	Eucommia ulmoides Oliv.
2020-12-21	10.15468/dl.tjn53y	Coriaria nepalensis Wall.
2020-12-21	10.15468/dl.u6kjx6	Boerhavia burbidgeana Hewson
2020-12-21	10.15468/dl.z65m25	Ochna mossambicensis Klotzsch
2020-12-21	10.15468/dl.nmv6a5	Oenothera elata subsp. hookeri (Torr. & A.Gray) W.Dietr. & W.L.Wagner
2020-12-21	10.15468/dl.8tz25r	Oenothera filiformis (Small) W.L.Wagner & Hoch
2020-12-21	10.15468/dl.rwrj99	Oenothera longituba W.Dietr.
2020-12-21	10.15468/dl.yc9nrv	Osmunda javanica Blume
2020-12-21	10.15468/dl.upv4kg	Aphanopetalum resinosum Endl.
2020-12-21	10.15468/dl.sy2t9u	Crepidomanes venosum (R.Br.) Bostock
2020-12-21	10.15468/dl.kab4m2	Cistus inflatus Pourr. ex Demoly
2020-12-21	10.15468/dl.f8hbxr	Bergenia Moench
2020-12-21	10.15468/dl.gxtk7x	Punctaria latifolia Grev.
2020-12-21	10.15468/dl.kyfh86	Sargassum muticum (Yendo) Fensholt
2020-12-21	10.15468/dl.nqe5wa	Sargassum horneri (Turner) C.Agardh, 1820
2020-12-21	10.15468/dl.gd92v2	Galphimia gracilis Bartl.
2020-12-21	10.15468/dl.hvvwrw	Citrus paradisii Macfad.
2020-12-21	10.15468/dl.3vm4q3	Pilostyles thurberi A.Gray
2020-12-21	10.15468/dl.ua6rxf	Ochna serrulata (Hochst.) Walp.
2020-12-21	10.15468/dl.c4dufg	Hypericum perforatum L.
2020-12-21	10.15468/dl.kpgmpz	Oenothera serrulata Nutt.
2020-12-21	10.15468/dl.8w6gn9	Oenothera elata Kunth
2020-12-21	10.15468/dl.x9b8sf	Oenothera rhombipetala Nutt. ex Torr. & A.Gray
2020-12-21	10.15468/dl.awu3xj	Lagerstroemia indica L.
2020-12-21	10.15468/dl.mh8dna	Epifagus virginiana (L.) Barton
2020-12-21	10.15468/dl.2sxfuh	Conopholis americana (L.) Wallr.
2020-12-21	10.15468/dl.hqyxqa	Mansoa alliacea (Desv. ex Beauv.) A.H.Gentry
2020-12-21	10.15468/dl.x8z4su	Asclepias syriaca L.
2020-12-21	10.15468/dl.7h5kzj	Apocynum androsaemifolium L.
2020-12-21	10.15468/dl.efk2dp	Silybum marianum (L.) Gaertn.
2020-12-21	10.15468/dl.fkhwxf	Leontopodium R.Br. ex Cass.
2020-12-21	10.15468/dl.zrm5ws	Flaveria kochiana B.L.Turner
2020-12-21	10.15468/dl.awusvr	Dianthus caryophyllus L.
2020-12-21	10.15468/dl.agrs67	Alternanthera caracasana Kunth
2020-12-21	10.15468/dl.3xnwnm	Mollugo verticillata L.
2020-12-21	10.15468/dl.xwwvvf	Phytolacca americana L.
2020-12-21	10.15468/dl.x7prez	Cornus florida L.
2020-12-21	10.15468/dl.cjdtsy	Moringa oleifera Lam.
2020-12-21	10.15468/dl.j9yb6g	Heracleum lanatum Michx.
2020-12-21	10.15468/dl.5v3cg5	Hydrastis canadensis L.
2020-12-21	10.15468/dl.dhnq3t	Rosa palustris Marshall
2020-12-21	10.15468/dl.6unug3	Acacia pycnantha Benth.
2020-12-21	10.15468/dl.n8wz8w	Lupinus polyphyllus Lindl.
2020-12-21	10.15468/dl.s5jq6z	Bauhinia tomentosa L.
2020-12-21	10.15468/dl.c4zkmy	Solanum L.
2020-12-21	10.15468/dl.xc3wuw	Lycium barbarum L.
2020-12-21	10.15468/dl.zxfmqd	Ipomoea indica (Burm.) Merr.
2020-12-21	10.15468/dl.x6n2tk	Phacelia campanularia A.Gray
2020-12-21	10.15468/dl.bg5bp9	Cuscuta pentagona Engelm.
2020-12-21	10.15468/dl.hcdbwc	Pycnanthemum tenuifolium Schrad.
2020-12-21	10.15468/dl.mg23g4	Heliotropium racemosum Rose & Standl.
2020-12-21	10.15468/dl.58anzs	Verbena hastata L.
2020-12-21	10.15468/dl.5hz8x3	Ximenia americana L.
2020-12-21	10.15468/dl.89bjge	Papaver somniferum L.
2020-12-21	10.15468/dl.ajjkt2	Ledum Ruppius ex L.
2020-12-21	10.15468/dl.ubhr9a	Tamarix chinensis Lour.
2020-12-21	10.15468/dl.43ckyj	Linum usitatissimum L.
2020-12-21	10.15468/dl.pd8w2g	Stemona tuberosa Lour.
2020-12-21	10.15468/dl.kvkwj5	Agapanthus africanus (L.) Hoffmanns.
2020-12-21	10.15468/dl.pyv5me	Goodyera pubescens (Willd.) R.Br.
2020-12-21	10.15468/dl.9a6ucs	Yucca filamentosa L.
2020-12-21	10.15468/dl.t82xf8	Hesperaloe parviflora (Torr.) J.M.Coult.
2020-12-21	10.15468/dl.wzfkwc	Ruscus L.
2020-12-21	10.15468/dl.8hn2a3	Curcuma longa L.
2020-12-21	10.15468/dl.25mny2	Lilium sargentiae E.H.Wilson
2020-12-21	10.15468/dl.gg5ccm	Curculigo Gaertn.
2020-12-21	10.15468/dl.rqnxk4	Panicum miliaceum L.
2020-12-21	10.15468/dl.7gp7cq	Uniola paniculata L.
2020-12-21	10.15468/dl.2ktujj	Pellia neesiana (Gottsche) Limpr.
2020-12-21	10.15468/dl.ntb4vw	Diphasiastrum digitatum (Dill. ex A.Braun) Holub
2020-12-21	10.15468/dl.vdtevx	Lycopodiella appressa (Chapm.) Cranfill
2020-12-21	10.15468/dl.5drp3c	Isoetes L.
2020-12-21	10.15468/dl.jnxxk6	Psilotum nudum (L.) P.Beauv.
2020-12-21	10.15468/dl.d6dteu	Asteromonas gracilis Artari
2020-12-21	10.15468/dl.3cff9q	Tetraselmis F.Stein, 1878
2020-12-21	10.15468/dl.93dnnw	Spermatozopsis Korshikov, 1913
2020-12-21	10.15468/dl.wnysva	Cyanophora Korshikov, 1924
2020-12-21	10.15468/dl.8w6563	Sundacarpus amarus (Blume) C.N.Page
2020-12-21	10.15468/dl.tmd67y	Dacrycarpus compactus (Wasscher) de Laub.
2020-12-21	10.15468/dl.r59z26	Saxegothaea conspicua Lindl.
2020-12-21	10.15468/dl.m5rayg	Lagarostrobos franklinii (Hook.f.) Quinn
2020-12-21	10.15468/dl.nw3kuh	Halocarpus bidwillii (Hook.f. ex Kirk) Quinn
2020-12-21	10.15468/dl.69ud5z	Pseudolarix amabilis (J.Nelson) Rehd.
2020-12-21	10.15468/dl.qdfame	Pseudotsuga wilsoniana Hayata
2020-12-21	10.15468/dl.2r3hxd	Abies lasiocarpa (Hook.) Nutt.
2020-12-21	10.15468/dl.vughph	Austrotaxus spicata R.H.Compton
2020-12-21	10.15468/dl.qu4tth	Araucaria rulei F.Muell.
2020-12-21	10.15468/dl.c8qbkb	Fokienia hodginsii (Dunn) A.Henry & H.H.Thomas
2020-12-21	10.15468/dl.df5tgv	Platycladus orientalis (L.) Franco
2020-12-21	10.15468/dl.y8jgnp	Callitris macleayana (F.Muell.) F.Muell.
2020-12-21	10.15468/dl.2kkg2r	Pilgerodendron uviferum (D.Don) Florin
2020-12-21	10.15468/dl.ed6n8v	Thuja plicata Donn ex D.Don
2020-12-21	10.15468/dl.chs782	Glyptostrobus pensilis (Staunton ex D.Don) K.Koch
2020-12-21	10.15468/dl.uc9g72	Cycas micholitzii Dyer
2020-12-21	10.15468/dl.hsaebw	Dioon edule Lindl.
2020-12-21	10.15468/dl.tkbv4j	Polytrichum commune Hedwig, 1801
2020-12-21	10.15468/dl.3pu36k	Neckera douglasii W.J.Hooker, 1829
2020-12-21	10.15468/dl.6dkw6w	Climacium dendroides Weber & D.Mohr, 1804
2020-12-21	10.15468/dl.nyapny	Bryum argenteum Hedwig, 1801
2020-12-21	10.15468/dl.wvgcq4	Orthotrichum lyellii W.J.Hooker & Taylor, 1818
2020-12-21	10.15468/dl.6pwz5c	Syntrichia princeps Mitten, 1859
2020-12-21	10.15468/dl.nyvjps	Sphagnum palustre L., 1753
2020-12-21	10.15468/dl.eb7atd	Mazzaella japonica
2020-12-21	10.15468/dl.9vfcuk	Gracilaria Greville, 1830
2020-12-21	10.15468/dl.na5anf	Heterosiphonia Montagne, 1842
2020-12-21	10.15468/dl.ydn8uw	Oogamochlamys T.Pröschold, B.Marin, U.W.Schlösser & M.Melkonian, 2001
2020-12-21	10.15468/dl.rs6p8d	Polystichum acrostichoides (Michx.) Schott
2020-12-21	10.15468/dl.zvd99w	Cystopteris fragilis (L.) Bernh.
2020-12-21	10.15468/dl.fz7cm6	Cystopteris reevesiana Lellinger
2020-12-21	10.15468/dl.85bwhw	Osmunda L.
2020-12-21	10.15468/dl.ujtx6v	Ophioglossum petiolatum Hook.
2020-12-21	10.15468/dl.bnss7v	Gonatozygon kinahanii (W.Archer) Rabenh.
2020-12-21	10.15468/dl.49nmav	Pleurotaenium trabecula (Ehrenb.) Nägeli, 1849
2020-12-21	10.15468/dl.hzj26j	Micrasterias fimbriata Ralfs
2020-12-21	10.15468/dl.rgvfg5	Spirogyra Link, 1820
2020-12-21	10.15468/dl.5zef84	Mesotaenium kramstae Lemmerm.
2020-12-21	10.15468/dl.tknrjp	Mesotaenium endlicherianum Nägeli
2020-12-21	10.15468/dl.t6tnfz	Spirotaenia minuta Thur.
2020-12-21	10.15468/dl.xmcuyv	Acrosiphonia J.Agardh, 1846
2020-12-21	10.15468/dl.22b8xx	Neochloris Starr, 1955
2020-12-21	10.15468/dl.j9y8ar	Scenedesmus Meyen, 1829
2020-12-21	10.15468/dl.nwyhs5	Neochlorosarcina S.Watanabe, 1983
2020-12-21	10.15468/dl.g2p8x7	Ignatius H.C.Bold & F.J.MacEntee, 1974
2020-12-21	10.15468/dl.p4u4xr	Leptosira A.Borzì, 1883
2020-12-21	10.15468/dl.2whxfs	Entocladia Reinke, 1879
2020-12-21	10.15468/dl.6rfc22	Helicodictyon planctonicum Whitford & Schumacher
2020-12-21	10.15468/dl.whx3pu	Planophila Gerneck, 1907
2020-12-21	10.15468/dl.ruw3gs	Coleochaete irregularis Pringsh.
2020-12-21	10.15468/dl.uzbanc	Chlorokybus L.Geitler, 1942
2020-12-21	10.15468/dl.gkp9y6	Marattia Kaulf.
2020-12-21	10.15468/dl.xj8cqj	Cryptomonas curvata Ehrenb.
2020-12-21	10.15468/dl.zyz9sm	Gyrocarpus americanus Jacq.
2020-12-21	10.15468/dl.5n7rfa	Gaga arizonica (Maxon) Fay W.Li & Windham
2020-12-21	10.15468/dl.meuayq	Sarcandra glabra (Thunb.) Nakai
2020-12-21	10.15468/dl.5w9eut	Osmundastrum cinnamomeum (L.) C.Presl
2020-12-21	10.15468/dl.x5waup	Ceratocapnos Durieu
2020-12-21	10.15468/dl.2sg7j2	Oresitrophe rupifraga Bunge
2020-12-21	10.15468/dl.ue5af9	Daphniphyllum macropodum Miq.
2020-12-21	10.15468/dl.7hx9yk	Zaleya pentandra (L.) C.Jeffrey
2020-12-21	10.15468/dl.ukyjgw	Oxera neriifolia (Montrouz.) Beauvis.
2020-12-21	10.15468/dl.85haqm	Argyrochosma nivea (Poir.) Windham
2020-12-21	10.15468/dl.2d5a3v	Stylidium adnatum R.Br.
2020-12-21	10.15468/dl.wt76hx	Loropetalum chinense (R.Br.) Oliv.
2020-12-21	10.15468/dl.kneajy	Helwingia japonica (Thunb.) F.Dietr.
2020-12-21	10.15468/dl.gdx9zw	Oenothera picensis Phil.
2020-12-21	10.15468/dl.94h5qr	Maesa lanceolata Forssk.
2020-12-21	10.15468/dl.k6z2mn	Thladiantha villosula Cogn.
2020-12-21	10.15468/dl.w8jj4h	Peperomia fraseri C.DC.
2020-12-21	10.15468/dl.n8umuz	Tapiscia sinensis Oliv.
2020-12-21	10.15468/dl.gak4cq	Stachyurus praecox Siebold & Zucc.
2020-12-21	10.15468/dl.96zk5c	Alangium chinense (Lour.) Harms
2020-12-21	10.15468/dl.56d733	Eremosphaera viridis de Bary
2020-12-21	10.15468/dl.8apbbp	Fritschiella Iyengar, 1932
2020-12-21	10.15468/dl.uack8t	Vitreochlamys A.Batko, 1970
2020-12-21	10.15468/dl.6eypud	Aphanochaete repens A.Braun
2020-12-21	10.15468/dl.xf49e5	Phacotus lenticularis (Ehrenb.) F.Stein
2020-12-21	10.15468/dl.hmp8nt	Heterochlamydomonas E.R.Cox & T.R.Deason, 1969
2020-12-21	10.15468/dl.rxk9mz	Coleochaete scutata Bréb.
2020-12-21	10.15468/dl.x4aeyc	Pteromonas Seligo, 1887
2020-12-21	10.15468/dl.z5v9nk	Cylindrocapsa geminella Wolle
2020-12-21	10.15468/dl.vgmuxy	Halochlorococcum marinum P.J.L.Dang., 1965
2020-12-21	10.15468/dl.6j33cc	Gonium pectorale O.F.Müll.
2020-12-21	10.15468/dl.2g9na4	Brachiomonas submarina Bohlin, 1897
2020-12-21	10.15468/dl.x8qu9x	Chaetosphaeridium globosum (Nordst.) Kleb.
2020-12-21	10.15468/dl.9cg9ku	Lobomonas rostrata Hazen, 1922
2020-12-21	10.15468/dl.k5eu6t	Trebouxia arboricola Puym.
2020-12-21	10.15468/dl.362m2p	Stichococcus bacillaris Nägeli
2020-12-21	10.15468/dl.7hny76	Mesostigma viride Lauterborn
2020-12-21	10.15468/dl.zzhgb5	Klebsormidium subtile (Kütz.) Tracanna ex Tell

## Sheet: climatic_variable_AUCG_397
Label	5'UTR_A	5'UTR_U	5'UTR_C	5'UTR_G	CDS_A	CDS_U	CDS_C	CDS_G	3'UTR_A	3'UTR_U	3'UTR_C	3'UTR_G	BIO1	BIO2	BIO3	BIO4	BIO5	BIO6	BIO7	BIO8	BIO9	BIO10	BIO11	BIO12	BIO13	BIO14	BIO15	BIO16	BIO17	BIO18	BIO19
PWSG	0.26949	0.274024	0.262503	0.192886	0.27695	0.263712	0.212398	0.24694	0.287436	0.348768	0.156244	0.206525	25.1928	10.2981	82.2932	41.6692	31.8872	19.3717	12.5156	24.872	25.232	25.7443	24.7462	1761.5	226.5	66.75	33.4271	580	216.75	399	515.75
FDMM	0.274972	0.276564	0.241692	0.200313	0.269193	0.253834	0.219002	0.257971	0.270879	0.325851	0.179636	0.21869	13.9773	12.5351	40.1902	664.377	31.6945	0.502062	31.1924	14.5926	22.6087	22.6163	6.49224	384	49	12	35.6628	125.75	59	60.5	81.5
DDRL	0.288331	0.296267	0.234941	0.179201	0.293062	0.26912	0.201568	0.23625	0.300874	0.344568	0.147994	0.204995	11.4334	8.76844	33.3735	642.349	26.2453	-0.02775	26.273	11.743	3.85542	19.5683	3.85542	853.25	96.75	51.25	21.4206	263.75	163.5	205.5	163.5
PUCW	0.280864	0.29929	0.229334	0.189587	0.275396	0.262546	0.210848	0.25121	0.280857	0.34495	0.168967	0.204516	7.12078	7.58462	30.943	640.071	21.2357	-3.27806	24.5138	9.317	2.1267	15.3184	-0.319406	661.25	66.75	38	19.0924	194.25	123	186.75	152.25
ZHEE	0.29086	0.294082	0.224463	0.188347	0.28179	0.269423	0.208291	0.240496	0.286448	0.336307	0.174675	0.199803	10.8529	8.60926	33.2911	635.085	25.2696	-0.590602	25.8602	8.35853	18.9073	18.9073	3.4256	1605.75	244.25	57.25	37.6638	584	240	240	402.75
UCNM	0.285173	0.297834	0.227795	0.188253	0.278881	0.265863	0.207656	0.2476	0.281412	0.340359	0.168827	0.208253	9.91384	8.3834	34.3041	609.577	23.8452	-0.592813	24.4381	17.5875	5.82269	17.5875	2.68691	776	78.5	50.25	13.6166	215	164	215	205.25
PYHZ	0.271009	0.285017	0.217171	0.226334	0.288258	0.27674	0.194203	0.240799	0.299429	0.308292	0.184766	0.206953	13.5797	8.9492	36.4709	569.477	27.1654	2.63269	24.5327	10.6781	20.8521	20.8634	7.13045	805.5	110.5	17.25	36.6205	288.25	106.5	118.25	238
VYGG	0.284212	0.291549	0.240004	0.180535	0.278211	0.265895	0.20879	0.247104	0.283458	0.348051	0.162775	0.200158	10.4397	10.0871	31.5042	791.805	26.1904	-5.82831	32.0187	20.1313	0.835969	20.1313	0.835969	1621.25	252.5	37.75	54.8226	672.5	137.75	672.5	137.75
GKCZ	0.295055	0.290097	0.192141	0.221699	0.291765	0.275201	0.191079	0.241955	0.303505	0.32724	0.168718	0.199423	8.60995	9.36283	50.425	326.978	19.1684	0.607437	18.561	5.09629	12.5938	12.6131	4.5966	1348.25	147.25	75.25	20.9369	427.25	246.5	257.75	391.25
FRPM	0.29247	0.284839	0.197406	0.22426	0.290049	0.272393	0.194177	0.243381	0.302057	0.32354	0.172954	0.200143	4.36378	15.075	46.0694	635.788	23.1368	-9.58606	32.7228	-2.22952	12.2894	12.9733	-2.30943	752	131.5	14.25	71.6395	355.75	46	54.75	355.75
GIOY	0.274838	0.277828	0.255601	0.189251	0.262904	0.259906	0.226083	0.251107	0.269268	0.330752	0.183521	0.213124	8.16682	11.1075	48.7473	429.782	20.3458	-2.44281	22.7886	5.21513	12.3518	13.2913	2.70356	1597.25	173.5	78.5	18.7299	481	309	332.25	437.75
XKPS	0.26167	0.286972	0.23252	0.214309	0.282491	0.259603	0.206592	0.251314	0.284259	0.328707	0.177453	0.204291	27.9336	12.7239	59.3017	220.597	38.6107	17.1522	21.4584	26.0595	26.7514	31.2201	26.0595	889.5	236	0	115.789	602.75	2	120.25	602.75
NJLF	0.280539	0.302308	0.237732	0.178026	0.278004	0.271054	0.206027	0.244916	0.284454	0.332513	0.174085	0.206873	8.12714	11.4197	29.615	1005.19	28.1913	-10.3693	38.5605	15.2229	-4.00104	20.2297	-4.59771	830.25	98.25	34.75	27.0564	262.75	135.25	245.75	135.5
YGCX	0.267242	0.280989	0.238709	0.209522	0.272767	0.24592	0.223167	0.258145	0.29102	0.317087	0.179059	0.206898	10.229	9.7803	27.8386	930.941	28.1608	-6.93169	35.0925	21.4117	-0.710875	21.4117	-1.33714	923.75	92	53	17.0814	268.25	179	268.25	183.25
GSZA	0.293628	0.298938	0.229706	0.176142	0.284452	0.266819	0.20714	0.241589	0.285578	0.334991	0.171073	0.206116	16.2131	9.13482	38.9478	527.861	29.1467	5.73031	23.4164	14.322	22.8024	23.1792	10.5533	710.25	102.5	13.75	45.8822	272.5	65.5	113.25	208.75
FCHS	0.259466	0.255097	0.244764	0.236214	0.273253	0.259892	0.211588	0.255267	0.280625	0.292426	0.198488	0.224503	20.5117	5.71012	29.566	495.853	30.3373	11.0342	19.3031	24.6116	15.9145	26.3339	14.346	2955.75	365.5	175.5	24.3881	975.25	576.75	798.25	589.25
AEPI	0.263152	0.293039	0.254529	0.188764	0.273282	0.25767	0.21568	0.253368	0.283696	0.319594	0.177318	0.218714	10.427	9.13159	36.7012	587.049	24.8063	-0.0729375	24.8792	17.4276	6.39697	17.8318	3.4215	627.75	60.25	37.5	13.1205	176.25	125.75	172	153.5
LRRR	0.274744	0.285792	0.23148	0.20425	0.275607	0.261825	0.210958	0.25161	0.278839	0.322177	0.181531	0.213762	9.21273	9.19676	34.1325	643.547	24.3368	-2.60169	26.9385	9.73361	13.3146	17.3335	1.62907	1120	118.5	65.75	17.4053	339	236.25	238.75	254.25
BHYC	0.263034	0.294103	0.251499	0.190713	0.272955	0.258434	0.215288	0.253323	0.283952	0.319794	0.177113	0.218298	7.18237	15.6406	38.5557	892.924	29.0787	-11.5045	40.5832	17.7996	6.16952	18.4541	-3.56639	287	33	16.5	23.5194	95	57.5	82.75	62
AIGO	0.292662	0.287465	0.196324	0.223117	0.290352	0.272866	0.194155	0.242628	0.304482	0.330231	0.166841	0.197997	9.0544	7.33584	38.0221	444.693	20.0581	0.764187	19.2939	4.89628	9.13628	14.7277	3.9816	966.75	100.5	62.75	16.8787	295.5	203.5	225.25	264.25
ORJE	0.252422	0.2594	0.245658	0.241524	0.270569	0.26198	0.208118	0.259333	0.280859	0.30084	0.189069	0.228086	19.0474	7.48336	66.1495	124.941	24.4741	13.1834	11.2907	17.7976	20.0017	20.5272	17.5421	1829.75	238.5	68.5	39.1309	634.5	269.25	324.5	611.25
VQFW	0.269025	0.294647	0.223636	0.210185	0.276345	0.262535	0.209104	0.252016	0.277415	0.341066	0.167072	0.212031	11.7941	13.0459	36.6476	862.89	29.6389	-5.95919	35.5981	20.1993	0.803562	22.1699	0.803562	1138.25	125	79.25	13.4249	328	250.75	327	250.75
WHNV	0.274525	0.29674	0.234434	0.19341	0.27419	0.259243	0.215066	0.251502	0.284137	0.340175	0.169024	0.20561	14.2589	11.7039	41.7282	595.752	29.8904	1.85331	28.0371	15.2808	11.6078	21.9904	7.59428	415.75	56.25	18	31.9346	135.75	73.5	88.5	88
RMWJ	0.282852	0.279386	0.244144	0.190902	0.282572	0.250932	0.216775	0.249722	0.290042	0.341993	0.168717	0.191284	11.8123	8.22721	26.5224	856.231	28.0168	-3.00219	31.0189	22.1336	4.06597	22.3911	1.53065	1715.75	255.75	75.75	42.6496	646.75	248.25	633.5	254.5
MHGD	0.292467	0.286687	0.201928	0.218615	0.287685	0.271739	0.195964	0.244612	0.303103	0.329864	0.166494	0.200189	8.35177	8.49423	48.604	318.984	18.2434	0.769063	17.4743	4.91915	12.2334	12.2351	4.41202	1698.75	188.5	94	21.8885	544.5	301.75	309.75	503.75
IZLO	0.279473	0.287959	0.24142	0.19014	0.278539	0.269172	0.206115	0.246174	0.281429	0.332563	0.174306	0.210699	9.68157	10.4569	27.9325	997.028	28.8597	-8.5715	37.4312	21.7067	-1.65888	21.7067	-2.95614	854	91.75	44.25	20.9772	258.5	155.75	258.5	157.5
FCEL	0.289032	0.272218	0.241168	0.191006	0.276472	0.262842	0.210042	0.250644	0.291599	0.341897	0.159278	0.203613	9.66728	8.91134	47.0545	354.714	19.3217	0.36973	18.952	9.523	5.22953	13.961	5.22953	3098.25	359.25	195	21.0211	988.5	615.25	685	615.25
EQYT	0.255464	0.277031	0.261238	0.20402	0.268703	0.248526	0.225201	0.25757	0.278338	0.323546	0.174263	0.221667	18.2554	13.3801	37.7322	803.785	35.5298	0.0726875	35.4571	22.2924	9.19283	27.9757	8.12301	833	123	43.75	33.8964	296	142.25	193	143.5
LTZF	0.282531	0.265383	0.253293	0.195962	0.275634	0.255545	0.218022	0.250798	0.294826	0.312319	0.175246	0.214328	10.0981	12.0274	34.7694	856.533	27.4819	-7.10956	34.5914	18.4272	-0.772031	20.3907	-0.772031	1199.25	125.25	78	14.8819	354.25	257.5	350	257.5
LDME	0.297738	0.263609	0.230242	0.201267	0.275992	0.256979	0.20933	0.257699	0.280966	0.340732	0.162407	0.211525	16.5639	5.15336	38.3729	290.224	24.1948	10.7724	13.4223	15.2828	19.6773	20.5609	13.4574	1020	129.667	33.6667	37.6268	368.333	131.333	176	300
SGTW	0.280509	0.280981	0.203708	0.225511	0.286212	0.269738	0.195523	0.248527	0.284074	0.333707	0.169254	0.205888	10.4791	8.6332	33.122	670.663	25.2037	-0.861125	26.0648	17.3206	6.3512	18.9169	2.4116	763.25	79.25	51.75	16.4873	233.75	159.25	207.5	180
DXQW	0.263531	0.292867	0.245316	0.196609	0.278712	0.266055	0.210598	0.244635	0.274579	0.332852	0.17921	0.210683	7.93623	10.6359	29.3132	942.735	26.5138	-9.769	36.2828	18.5606	-3.09753	19.3024	-3.92839	946.25	99.25	53.75	18.5902	275.75	174.75	275.25	180
QFAE	0.292472	0.278507	0.203847	0.223691	0.286274	0.268369	0.199572	0.245785	0.296464	0.319835	0.180195	0.20118	10.2073	7.21776	39.1633	419.788	20.6634	2.2377	18.4257	6.44802	11.9215	15.5729	5.50628	882.25	98.5	56.75	20.587	284	173.25	184	267.5
DFYF	0.278169	0.300109	0.226267	0.193466	0.283711	0.271085	0.200527	0.244677	0.281005	0.334514	0.171888	0.210341	11.1726	8.20462	35.2577	566.208	24.5629	1.29237	23.2705	16.597	7.25103	18.3214	4.49125	636.5	61.25	44.75	9.42155	174.5	144.5	158.25	154
KRJP	0.275417	0.285568	0.239396	0.197539	0.274181	0.261169	0.215397	0.249253	0.280541	0.334337	0.172952	0.209852	15.5924	11.4269	52.315	392.712	27.6664	5.81756	21.8489	11.3119	19.9956	20.4614	10.7537	450	123.5	2	113.551	302.5	8	8	296.75
MTGC	0.25549	0.25478	0.246718	0.239694	0.270621	0.260187	0.211064	0.258128	0.274486	0.307967	0.192989	0.222775	14.5589	10.9242	51.047	379.139	24.9931	3.599	21.3941	19.0676	10.4386	19.0711	9.6903	897.5	111.5	42.5	26.5512	291.75	147.75	285.75	165.5
OLXF	0.276835	0.291442	0.235834	0.187771	0.277594	0.262464	0.212444	0.247498	0.2807	0.314493	0.180724	0.215469	27.9336	12.7239	59.3017	220.597	38.6107	17.1522	21.4584	26.0595	26.7514	31.2201	26.0595	889.5	236	0	115.789	602.75	2	120.25	602.75
WQRD	0.274304	0.281046	0.241586	0.200439	0.273469	0.263148	0.210944	0.252438	0.283089	0.324222	0.176378	0.212769	6.48414	7.10422	28.1315	664.265	20.5044	-4.74744	25.2518	6.98827	1.14058	14.9703	-1.2562	789	86.25	44.5	22.7314	251.75	140.5	210.25	184.25
ACFP	0.286917	0.26144	0.244752	0.19863	0.261235	0.243795	0.231229	0.26374	0.278103	0.33744	0.171167	0.207172	15.32	7.0543	25.1002	760.518	28.8844	0.794303	28.0901	21.3923	5.84249	24.6259	5.84249	2126.33	329.667	55	52.7042	845.667	200.333	726	200.333
EZZT	0.272835	0.296165	0.22825	0.201441	0.279376	0.266321	0.206557	0.247745	0.277919	0.330254	0.183101	0.207404	16.7209	9.76636	47.2286	403.864	26.4914	5.81275	20.6786	21.2912	12.2484	21.4006	11.3996	1175	205.25	43	50.722	490.75	139.5	490.25	158.75
GAMH	0.282896	0.278971	0.209504	0.228345	0.28529	0.268758	0.199394	0.246558	0.298645	0.330922	0.170083	0.199924	8.69173	7.27305	38.7527	424.989	19.2165	0.449392	18.7671	7.3831	10.7384	14.1506	3.90476	892.75	97.5	57	18.2905	275.5	181.75	199.5	233.5
ZZEI	0.260371	0.273539	0.226293	0.237148	0.271737	0.259982	0.218183	0.250097	0.280838	0.314651	0.194426	0.20776	12.3195	9.35779	43.4069	418.146	25.0165	3.47125	21.5453	8.44709	17.5762	17.5762	7.2523	1220	138	57.25	24.3938	386.75	200	200	375.25
DZQM	0.281587	0.27952	0.208326	0.229656	0.285139	0.26971	0.198214	0.246937	0.295138	0.32709	0.17294	0.203829	11.8029	9.20057	77.7681	36.3562	17.6326	5.81075	11.8218	11.6632	11.7355	12.2868	11.3977	1470.25	206.5	35.5	42.9971	561	157	404	520.25
QVMR	0.246067	0.280473	0.219401	0.243641	0.278372	0.276163	0.195281	0.250184	0.283109	0.328008	0.172079	0.209967	24.5827	15.2494	50.6378	544.934	38.2576	8.15319	30.1044	30.1979	19.1827	30.3943	17.1938	369.75	84.5	3.5	89.5488	214.25	19	214.25	21
WRPP	0.271465	0.304386	0.22071	0.202275	0.278785	0.26696	0.207582	0.246673	0.28094	0.342275	0.167923	0.207446	27.1124	8.62605	69.918	131.776	34.1282	21.7884	12.3398	27.3644	27.6034	28.7021	25.413	1040.5	184.5	7	64.9172	453.25	49.5	234.25	302
HAEU	0.280205	0.295491	0.231637	0.190969	0.277948	0.266063	0.20901	0.246979	0.277792	0.34483	0.169314	0.206322	13.1	10.7242	46.9257	450.448	24.4076	1.59263	22.815	18.3554	7.69968	18.4221	7.26721	1007.5	149.25	31.5	44.0877	399	128.5	397.75	133.75
SERM	0.272519	0.288831	0.242977	0.194343	0.279026	0.267831	0.20942	0.243722	0.27181	0.335468	0.180738	0.210226	4.49806	14.6801	44.3604	674.834	23.6541	-9.43912	33.0932	-2.87084	12.9329	13.4498	-2.87084	779	136	13.75	69.867	367.25	51.5	55.25	367.25
MFTM	0.28238	0.280006	0.208373	0.228485	0.2862	0.269609	0.197831	0.24636	0.296451	0.325184	0.173201	0.204013	6.31408	14.8167	45.9917	633.578	24.8688	-7.34756	32.2164	-0.163344	14.2443	14.9089	-0.290417	680.5	120.25	10.75	72.98	326.25	35.25	46.25	324.75
BKQU	0.287559	0.289798	0.228427	0.190961	0.2797	0.267695	0.205173	0.247431	0.282113	0.340343	0.168348	0.207402	12.5715	10.1805	40.3727	564.769	26.6664	1.45006	25.2164	10.6332	19.6043	19.6335	5.96725	893	88.5	55.75	13.2671	245.5	183.5	184	238.5
ZQWM	0.291715	0.290508	0.197775	0.219729	0.288847	0.274441	0.192481	0.244231	0.300964	0.332722	0.164682	0.201398	10.8522	7.40789	48.871	268.78	19.476	4.32296	15.153	8.05071	14.1798	14.1798	7.56143	2071.5	215.5	98	22.3553	626.75	361.5	361.5	621.75
KAYP	0.276975	0.271415	0.25774	0.191516	0.252796	0.248402	0.248819	0.249983	0.26502	0.331098	0.186936	0.212835	10.9114	11.6528	32.4237	910.604	29.3307	-6.60656	35.9373	18.7466	-0.565823	21.9345	-0.565823	1061	106	70.75	12.6594	302.25	226	280.75	226
WAFT	0.26886	0.279405	0.207862	0.24158	0.280877	0.2692	0.202052	0.247871	0.292073	0.315206	0.184391	0.206904	10.0981	12.0274	34.7694	856.533	27.4819	-7.10956	34.5914	18.4272	-0.772031	20.3907	-0.772031	1199.25	125.25	78	14.8819	354.25	257.5	350	257.5
RCUX	0.278095	0.272932	0.240898	0.204938	0.27387	0.257891	0.21581	0.252428	0.285985	0.321244	0.179623	0.208682	7.92687	7.13874	31.4899	594.39	20.7898	-1.87605	22.6659	11.8965	2.95422	15.4314	1.08313	580.25	61.75	29.75	22.9486	180.25	99	167	121.75
VTUS	0.238424	0.274392	0.265424	0.220466	0.273863	0.269976	0.212689	0.243472	0.281458	0.330572	0.181046	0.205774	11.1983	12.9389	37.1942	835.27	28.5099	-6.27131	34.7812	20.7597	0.596333	21.2277	0.596333	1245.75	138	82.75	14.7905	369	267.5	368.5	267.5
IYDF	0.264418	0.284301	0.24202	0.20622	0.269816	0.25243	0.22176	0.255994	0.281012	0.322689	0.183761	0.208989	13.5734	10.6433	36.4664	666.04	29.7694	0.587813	29.1816	14.0288	22.0763	22.0763	5.68422	753	110	26.5	32.1796	259.25	122	122	181.75
FQGQ	0.25696	0.261816	0.248849	0.229964	0.270291	0.262981	0.213939	0.252789	0.279329	0.296565	0.201847	0.220328	11.3289	12.0877	33.9457	878.242	29.4199	-6.18875	35.6087	19.8763	0.23476	21.9579	0.23476	969.75	98.75	61.25	14.2185	284.25	192.5	269.25	192.5
HBGV	0.28799	0.278423	0.20374	0.227647	0.289848	0.267599	0.194598	0.247955	0.298361	0.31872	0.175531	0.203862	14.8724	11.5559	52.7987	403.937	26.8243	4.88715	21.9372	10.2449	19.23	19.6756	9.80781	599.25	126.25	1.25	91.8418	325.75	7.25	11.5	324
YZRI	0.254409	0.282922	0.243537	0.218056	0.271805	0.262773	0.21364	0.251782	0.275315	0.323048	0.183192	0.217963	22.2438	10.0181	89.6179	35.7597	28.0414	16.8602	11.1812	21.9409	22.513	22.5543	21.7233	1631.5	215.25	73	32.6917	519.5	288.5	292	509.75
ETCJ	0.294393	0.290551	0.194183	0.220624	0.291561	0.274804	0.191665	0.241969	0.304375	0.329863	0.168201	0.19728	9.05612	8.2816	52.4204	268.222	18.0768	2.2753	15.8015	6.05879	12.4751	12.4751	5.89937	1910.75	298.5	54	54.9662	824	203.5	203.5	823.75
WKCY	0.288551	0.281629	0.232351	0.195253	0.257076	0.235252	0.24131	0.266363	0.283806	0.337445	0.173622	0.201315	9.87428	8.60827	36.5178	564.79	23.1226	-0.450313	23.5729	12.643	5.7965	16.9163	3.12689	766	75.5	48	12.6509	210.75	162.5	207	187.75
ZJUL	0.267389	0.288049	0.233303	0.209236	0.282439	0.264327	0.205857	0.247377	0.291162	0.30959	0.194247	0.203107	-0.646247	5.66928	24.7047	639.859	12.052	-10.8871	22.9391	-3.50787	1.4699	7.64107	-7.67065	1532.5	176.25	63.5	29.5506	505.75	232	337	410.75
FALI	0.271939	0.30204	0.224944	0.199991	0.278537	0.2691	0.207594	0.244769	0.28372	0.340206	0.171858	0.203461	10.6785	12.6221	40.4513	706.486	26.0357	-5.14619	31.1819	6.51352	13.7084	19.1728	1.78364	1622.5	166.25	106	10.7395	442.5	360.75	409	409.5
LSJW	0.270671	0.274254	0.25098	0.202709	0.269736	0.25827	0.216769	0.255226	0.279717	0.330291	0.17394	0.214512	12.09	9.52566	38.8244	560.301	25.9248	1.38994	24.5349	10.1934	19.1536	19.1536	5.53015	906.5	89.25	57	12.6492	250	195.5	195.5	231.75
GKAG	0.271064	0.281264	0.212275	0.234151	0.283137	0.270269	0.200983	0.245612	0.294866	0.313139	0.185343	0.205141	6.5432	9.77946	26.2048	1009.02	25.7983	-11.521	37.3193	18.0529	-5.58558	18.5689	-6.02832	839.25	82.75	49.75	16.6145	243.5	162.25	240.75	168
AFPO	0.258196	0.260259	0.247072	0.233757	0.269088	0.262536	0.212308	0.256068	0.279611	0.310022	0.190901	0.218934	9.53409	8.39812	35.0296	587.343	22.9876	-0.9855	23.9731	16.8993	5.34407	16.8993	2.48311	759.75	81.75	42.25	18.2956	230	146.25	230	186
OQBM	0.269619	0.292997	0.227264	0.207651	0.277354	0.263419	0.209792	0.249434	0.286873	0.338231	0.174754	0.197934	23.5412	6.71134	36.4822	433.303	31.5886	13.206	18.3826	28.0956	19.0899	28.0956	17.6314	1828.75	406.25	17.25	96.9942	1125.75	64.5	1125.75	89.75
EEAQ	0.252217	0.272087	0.256107	0.219191	0.27719	0.268862	0.202313	0.251634	0.287857	0.310459	0.184609	0.216565	10.431	11.9884	33.3504	902.508	28.7152	-7.23088	35.9461	19.2755	-1.00364	21.3043	-1.00364	967	101.25	58	18.0657	301.25	195.5	289.25	195.5
OCTM	0.250935	0.307984	0.225214	0.211539	0.28369	0.268786	0.204546	0.242978	0.287232	0.327749	0.17425	0.206441	24.1474	11.3724	78.03	83.1573	31.6956	17.1213	14.5743	23.6946	24.5512	25.1682	23.2298	1184.25	293.75	3	109.177	762.75	11.5	57.5	229
JOIS	0.306288	0.266259	0.233059	0.192757	0.274706	0.246188	0.217336	0.261771	0.270329	0.332178	0.179603	0.214196	17.9777	18.0041	47.2593	782.455	36.3826	-1.71475	38.0973	26.4662	9.97741	27.4519	8.17736	314.25	66.25	8	69.0409	156	30.5	128.5	35.5
FUPX	0.287492	0.295491	0.237439	0.178494	0.292801	0.267837	0.202132	0.23723	0.299544	0.343981	0.147904	0.207406	9.75262	8.39993	34.0589	616.155	23.8387	-0.825688	24.6644	3.97289	8.50297	17.5041	2.41256	799.75	83.75	51	12.6262	227.5	177	197	220.75
WQML	0.259291	0.260723	0.244003	0.234989	0.270624	0.266099	0.208689	0.254588	0.278506	0.301483	0.195977	0.223117	7.90207	10.7851	38.4652	608.024	24.7251	-3.31569	28.0408	1.3818	15.3565	15.5863	0.715792	1855.75	307.75	24.5	66.414	886.75	125.75	136.75	831.75
ZETY	0.288607	0.294015	0.228115	0.187204	0.2817	0.265345	0.207665	0.24529	0.281047	0.339199	0.168582	0.208892	15.1579	12.859	38.7488	780.106	31.6436	-1.54119	33.1848	6.85134	20.7935	24.5796	5.30596	1436.5	163	83.75	18.735	427.5	284	305	403
KGJF	0.290478	0.296119	0.23361	0.178176	0.293414	0.267621	0.201165	0.237799	0.301271	0.347033	0.14572	0.204578	13.5734	10.6433	36.4664	666.04	29.7694	0.587813	29.1816	14.0288	22.0763	22.0763	5.68422	753	110	26.5	32.1796	259.25	122	122	181.75
FAMO	0.293309	0.30133	0.21111	0.191264	0.283775	0.272831	0.199872	0.243522	0.287446	0.331929	0.169086	0.208394	11.2662	12.1916	34.1607	889.889	29.1452	-6.54344	35.6887	20.4493	-0.084875	21.9534	-0.084875	1016.5	109	64.25	16.9735	305.75	206	304.75	206
MYVH	0.261415	0.28279	0.262785	0.191163	0.269997	0.252092	0.219115	0.258796	0.276931	0.31931	0.179538	0.222153	7.87073	7.11311	31.3451	584.862	20.5706	-2.11575	22.6863	1.729	10.4463	15.1891	0.931385	998.25	99	66.5	11.799	285	220	238.5	278.25
CDFR	0.289099	0.284045	0.20618	0.220397	0.287445	0.270391	0.195958	0.246206	0.303602	0.333387	0.164063	0.198711	4.95461	8.56556	42.4292	414.31	15.6836	-4.58087	20.2645	3.98358	2.1287	9.92502	-0.265771	3600	410.25	218.75	21.4684	1103.75	721.75	864	725
SBZH	0.289131	0.298183	0.223571	0.187446	0.279968	0.268435	0.207864	0.243733	0.280639	0.334799	0.176712	0.206142	9.03349	10.1312	49.0115	375.651	19.8383	-0.834625	20.6729	9.9997	6.61701	13.574	4.3372	3108.75	360.25	193.25	20.439	973.5	636.5	661.75	638.25
BCGB	0.272079	0.284754	0.246207	0.195062	0.275473	0.260729	0.214557	0.249241	0.275034	0.329925	0.177871	0.214759	17.625	10.9281	49.1722	422.945	28.2157	6.02134	22.1944	22.3104	13.0254	22.6511	12.1214	927.25	115.75	41	31.1928	331.5	139.5	293	160.75
JBND	0.282645	0.279111	0.208632	0.228877	0.285868	0.269379	0.198198	0.246556	0.29669	0.328014	0.171734	0.20258	10.6811	17.7903	46.3216	772.776	31.0276	-7.37063	38.3982	20.2465	13.211	20.3154	1.52848	425.5	71	10	51.5797	183.5	40.75	157.25	97.75
WXVX	0.269049	0.282602	0.245837	0.199443	0.275131	0.263043	0.209731	0.252096	0.268451	0.335502	0.174128	0.219832	3.69208	8.30519	25.3307	863.586	21.3574	-11.4292	32.7866	12.9602	-2.87894	14.7491	-6.60064	609	82.25	30	34.4172	222.75	96.5	217.5	117.25
XHKT	0.290525	0.305597	0.209358	0.192284	0.287559	0.270972	0.200625	0.240844	0.290608	0.323493	0.175034	0.20805	9.56823	11.8666	32.2619	924.982	28.3556	-8.42544	36.7811	18.5593	-1.6299	20.6506	-2.20928	986.5	105.25	49.75	20.6508	302.75	184	296.75	184.5
BLAJ	0.288275	0.27604	0.244247	0.188612	0.278529	0.266182	0.207687	0.247601	0.28561	0.33283	0.167787	0.210123	9.73772	7.89744	32.2366	632.098	23.3974	-1.09956	24.497	5.14761	5.68193	17.62	2.1577	868.75	82.5	58.5	11.0085	241.25	190.75	207.25	228.75
XVJB	0.28485	0.297674	0.230989	0.184028	0.275352	0.262841	0.213179	0.248629	0.284723	0.343075	0.168433	0.201285	8.53458	9.29527	34.1636	650.051	23.7921	-3.38806	27.1802	8.09844	16.7263	16.7263	0.879094	1155	123	67.25	15.9746	346.5	244	244	282.5
FHST	0.29663	0.287208	0.193598	0.221573	0.290919	0.273877	0.192994	0.24221	0.303162	0.32835	0.169326	0.197851	13.1093	11.297	32.937	863.062	30.5134	-3.7857	34.2991	23.0213	8.91506	23.608	2.3067	1121.25	109.25	76.25	11.6383	312.25	250.25	307	258.25
CPLT	0.276601	0.29379	0.247301	0.180416	0.270335	0.260765	0.212113	0.256788	0.271633	0.332629	0.174499	0.219835	25.8282	7.50987	69.6	117.755	30.8696	20.0822	10.7874	26.7355	24.4335	27.0692	24.2789	1543.33	191.333	58	34.9314	549.333	210	476	219
QSLH	0.270226	0.2948	0.227523	0.205311	0.277872	0.264671	0.208701	0.248756	0.28758	0.338679	0.174177	0.197854	16.1476	12.4147	38.6778	750.431	31.9175	-0.17904	32.0966	25.2138	12.0281	25.2138	6.69389	1270.5	150.75	76	22.6636	416.25	242.5	416.25	289.25
PHCE	0.268577	0.300616	0.243162	0.186985	0.271684	0.258785	0.219143	0.250388	0.283168	0.341397	0.17196	0.202552	9.24102	7.72305	33.8582	561.639	22.1188	-0.691625	22.8104	11.8432	5.24504	16.2671	2.55616	845.75	79.25	59.75	8.66897	227.75	188.25	223.5	207.75
XMGP	0.292373	0.279834	0.195265	0.22847	0.292723	0.26803	0.190396	0.248851	0.302465	0.325859	0.165386	0.201045	4.50467	14.7152	36.3969	921.606	26.4469	-14.0769	40.5238	8.37166	-5.4707	16.0813	-6.62706	310.75	51	14.75	40.5396	121	48.5	73.75	50.5
FYSJ	0.266635	0.281243	0.244008	0.204092	0.27753	0.26017	0.211233	0.251066	0.282878	0.331857	0.167546	0.213763	4.00668	8.03322	23.3576	961.955	22.1114	-12.2805	34.3919	15.792	-2.02909	15.792	-7.94105	637.25	86	30	33.3976	231.5	97	231.5	115.25
XFFT	0.281227	0.289744	0.240995	0.186364	0.277096	0.266247	0.213315	0.243341	0.280166	0.339879	0.175339	0.202216	7.9205	16.3289	42.6717	790.39	29.5176	-8.73219	38.2497	6.06439	17.8703	18.1123	-1.09716	276.5	32	18	17.6922	88	59.25	60.5	65.75
LNER	0.257374	0.286376	0.238451	0.216152	0.276232	0.261842	0.209676	0.25225	0.27629	0.329871	0.180578	0.211216	26.8971	5.18776	70.5479	69.3178	31.0571	23.704	7.35317	27.0255	26.1247	27.811	26.0214	2286.67	371	84.6667	43.8951	931.333	311.333	509	356.333
CJNT	0.257854	0.259684	0.24487	0.23668	0.270039	0.261138	0.210718	0.258105	0.282386	0.293499	0.196225	0.227071	10.0591	9.9496	43.5341	480.717	23.6651	0.813218	22.8519	4.84495	16.0086	16.1193	4.47586	1391.25	230	25.5	64.3113	649.5	102.25	112	599.75
FYUH	0.278971	0.289981	0.228051	0.200335	0.274858	0.259171	0.2143	0.25167	0.282395	0.328854	0.177834	0.208874	9.73036	10.3336	37.4308	628.175	25.3609	-2.23106	27.5919	7.30268	17.7506	17.7506	2.53132	920.75	109.5	42	22.9197	296	173.5	173.5	232.5
YBML	0.264461	0.26648	0.261558	0.205505	0.27121	0.255539	0.218294	0.254957	0.28026	0.311199	0.183137	0.22315	20.2962	17.0883	43.3331	846.458	41.2176	1.78438	39.4332	15.3756	23.432	30.8	10.329	109	17	1	51.0957	41	7.25	28.5	41
ZTLR	0.284376	0.288745	0.223338	0.20193	0.281888	0.266289	0.206532	0.245291	0.273689	0.334311	0.18201	0.208413	26.4618	6.51658	73.3376	84.5203	30.6807	21.7947	8.88597	26.887	25.7028	27.2745	25.3113	1948.25	256.75	76	42.0446	728.75	253.5	621.75	277.5
ZBVT	0.265696	0.291045	0.24129	0.200983	0.274343	0.266612	0.209185	0.24986	0.28139	0.32719	0.181862	0.209037	26.4987	10.4667	66.9828	84.0993	33.4446	17.8128	15.6319	26.135	25.8268	27.4099	25.4664	2290.25	709.5	0	135.253	1754.75	1	239	4.75
ZPKK	0.284154	0.269806	0.26038	0.184279	0.266662	0.254882	0.228028	0.250427	0.271241	0.334434	0.18372	0.208693	9.07275	8.64917	32.6273	675.76	23.8127	-2.69356	26.5062	17.4529	2.82543	17.4529	0.851135	1059	117	66.25	17.2519	328.25	218.75	328.25	242
XNXF	0.265654	0.279038	0.212025	0.240829	0.282377	0.268203	0.200238	0.249182	0.294729	0.306157	0.185881	0.209892	7.74985	10.9479	29.871	949.918	26.4541	-10.1958	36.6499	16.9967	-3.35274	19.1635	-4.21452	1023.25	101.5	63.25	13.8452	292.25	206.75	285.75	208.75
FNEN	0.267765	0.283188	0.247973	0.198613	0.277369	0.260566	0.212617	0.249448	0.277462	0.334888	0.170399	0.214765	9.90816	11.4783	27.8229	1091.54	29.8813	-11.3735	41.2548	22.7059	-4.38731	22.7059	-4.38731	921	109.25	27.5	39.0058	321.75	107.25	321.75	107.25
IANR	0.275565	0.292101	0.242617	0.189158	0.278951	0.266727	0.208019	0.246303	0.287379	0.334845	0.171772	0.205665	9.96826	8.56866	25.8755	901.285	27.0006	-6.10094	33.1016	20.6184	-0.941125	20.7579	-1.00707	930.75	92	49	18.2206	266.75	171.25	265.25	174
OWFC	0.28865	0.281144	0.206333	0.223197	0.287968	0.270179	0.195902	0.245952	0.302106	0.326442	0.169493	0.201108	6.48645	10.2733	46.7625	420.372	18.3629	-3.60688	21.9697	5.07469	11.1103	11.5068	1.21105	2757.5	291.75	167.75	17.1593	805.5	573.25	583.75	638.75
WVMY	0.270001	0.257401	0.259583	0.208608	0.272289	0.246401	0.227592	0.253717	0.272259	0.327462	0.177236	0.219254	19.6271	12.5249	39.2186	708.001	35.1344	3.19975	31.9346	22.999	12.0724	27.9358	10.5652	917.75	123.25	48.25	32.1294	294.25	178.25	200	183.5
CAQZ	0.294134	0.299867	0.221268	0.179819	0.283982	0.26507	0.205649	0.245299	0.288966	0.338107	0.162587	0.204105	9.69432	7.00382	33.3719	516.848	21.3021	0.320529	20.9815	10.6371	6.99966	16.0506	3.59182	832.75	94.75	46.5	23.4369	273.25	159	201.25	199.25
SXCE	0.282668	0.28629	0.248214	0.181373	0.275827	0.263776	0.215189	0.245208	0.276246	0.33819	0.179567	0.20407	8.51826	9.07682	34.0135	678.692	23.4139	-3.27106	26.685	15.4625	4.14268	16.976	0.315771	693.5	77.75	44.5	17.382	213.5	142.5	207.25	161.5
AWQB	0.281699	0.277973	0.211209	0.228552	0.285274	0.268227	0.199587	0.246912	0.297375	0.32947	0.170963	0.201522	2.82686	15.6725	40.171	853.877	24.2872	-14.7396	39.0268	-3.19473	11.6133	13.3746	-7.55018	572	55.5	42	9.14995	157.75	131.25	135	145
JEXA	0.268549	0.299098	0.231218	0.199702	0.284705	0.267736	0.205639	0.241919	0.295918	0.337379	0.167879	0.196879	8.66035	7.71856	31.8707	627.237	22.2767	-1.93569	24.2124	15.0186	4.46821	16.5588	1.1504	737.5	74	49.5	12.1152	209.25	159.75	198.75	176
TZNS	0.243674	0.279808	0.252505	0.22222	0.278222	0.264169	0.212977	0.244632	0.29233	0.331888	0.173274	0.200452	25.1588	10.8227	69.9895	88.0356	33.2989	17.8341	15.4647	24.4066	25.1658	26.4592	24.4066	1508.5	233.75	17.5	61.4011	645.25	69	239	645.25
GRRW	0.263156	0.30264	0.216243	0.2147	0.27743	0.270147	0.205804	0.246619	0.272523	0.332719	0.176252	0.215292	17.8238	12.2561	49.1088	479.135	32.2	7.24319	24.9568	12.3927	23.6996	23.9484	12.3927	693	135.75	9.25	81.7243	374.25	35.25	43	374.25
ENQF	0.264472	0.280634	0.211073	0.241668	0.279339	0.269408	0.203005	0.248248	0.291258	0.318556	0.184169	0.20429	6.57842	7.04471	28.3974	655.878	20.3459	-4.45963	24.8055	7.15207	3.26693	14.9481	-1.06642	835	90.25	47.5	22.0361	264.5	151.25	216.75	202.25
CLMX	0.272767	0.273297	0.256415	0.196107	0.274256	0.258493	0.21293	0.254322	0.272068	0.325754	0.18437	0.216185	8.98333	6.40952	38.4132	389.286	18.3857	1.7	16.6857	7.09524	12.5476	13.881	4.44762	834	94	50	23.8695	275	153	172	231
ALUC	0.268881	0.29412	0.22871	0.206124	0.277069	0.263102	0.210023	0.249807	0.288538	0.340425	0.17379	0.195618	23.6239	10.6226	52.1117	380.419	32.9912	12.614	20.3772	27.8111	19.5759	27.9379	18.7424	1302.33	229.333	39.6667	70.0759	648.333	135.667	609	136.667
ASMV	0.278231	0.301714	0.225606	0.192564	0.283973	0.271181	0.200663	0.244183	0.279591	0.330783	0.173689	0.213787	19.4246	12.0237	39.3533	692.968	34.2699	3.72106	30.5488	22.9266	14.5675	27.6172	10.5581	1167	134	75.5	18.9091	337	248	273.75	270.25
OSIP	0.313404	0.270883	0.233915	0.178711	0.276281	0.265445	0.208418	0.249856	0.278097	0.338023	0.172073	0.20737	26.5921	11.6459	64.5462	174.26	36.2663	18.2204	18.0458	24.6114	26.8989	29.0402	24.6114	1159.5	261.25	0.25	99.6357	714.25	6.75	100	714.25
PTLU	0.280936	0.295719	0.235607	0.185348	0.281812	0.265853	0.207178	0.245157	0.287123	0.327416	0.175867	0.20647	9.66611	10.6856	29.5879	940.414	27.9419	-8.17156	36.1135	18.8136	-1.73096	20.9237	-2.31328	974.75	98.5	55.5	17.2356	285.5	192	283.25	192.75
RQZP	0.281571	0.267409	0.245388	0.203326	0.270295	0.25516	0.217416	0.257129	0.283174	0.328398	0.174594	0.211763	19.3072	16.4737	45.0941	763.09	39.2052	2.66519	36.5401	15.1964	22.0043	28.9378	10.4778	166	23.5	1	48.7799	62.25	11.5	36.25	62
EGLZ	0.281267	0.275545	0.209312	0.231966	0.283733	0.266627	0.200032	0.249609	0.296795	0.323163	0.171412	0.206611	7.11399	12.9718	52.7383	442.518	21.674	-2.92406	24.5981	2.55942	12.7348	12.7348	1.76001	1506	283.25	25.5	75.8877	792.75	104.5	104.5	745
NRXL	0.295578	0.286934	0.194	0.223257	0.289958	0.273294	0.194075	0.242673	0.304341	0.328073	0.168363	0.198897	9.93753	7.4399	34.2884	531.302	22.081	0.385	21.696	10.674	5.84599	16.5046	3.62858	837.25	90	47.5	19.2084	256.75	167.75	210.5	200.5
EQDA	0.279031	0.288514	0.238944	0.192079	0.268838	0.252971	0.220618	0.257573	0.277462	0.333942	0.176709	0.20995	3.50262	8.03992	31.862	631.096	17.8451	-7.36106	25.2062	-0.106802	11.4376	11.4949	-3.61394	1388.5	153.5	75	18.6422	425.75	267.25	268	388
NHAG	0.269038	0.293477	0.228756	0.205967	0.276955	0.261504	0.210904	0.250637	0.287523	0.340776	0.173578	0.196304	22.1178	6.14701	30.728	516.259	31.0417	11.0473	19.9944	27.7271	16.9249	27.7271	15.2865	2035.25	362.75	26.5	77.4404	1024.75	93	1024.75	105.25
VFYZ	0.290128	0.286713	0.194097	0.226844	0.287567	0.273473	0.193876	0.245084	0.298464	0.329914	0.168886	0.20077	10.2347	6.37743	35.5914	428.09	20.1883	2.27069	17.9176	6.46166	11.4176	15.6803	5.43014	1115.67	128.667	64	25.198	371.667	199.333	228	327.333
UWFU	0.282842	0.301015	0.225868	0.187628	0.281934	0.271857	0.200606	0.245603	0.283452	0.346017	0.163108	0.204869	15.4772	11.9272	37.4756	755.229	31.2398	-0.586375	31.8262	7.51694	17.2387	24.6007	5.91042	1393.25	155.5	89.5	16.7151	420	284.25	324.75	387.25
DHPO	0.26483	0.280397	0.24297	0.209006	0.271617	0.259315	0.216198	0.25287	0.275254	0.323548	0.180334	0.2189	18.0572	10.0922	49.9926	377.911	27.4637	7.29288	20.1708	22.202	13.8001	22.3647	13.0461	1546.5	222.75	44.25	47.8047	620.75	160.25	582.75	198.5
BBDD	0.28741	0.280867	0.208511	0.222142	0.285611	0.269015	0.198835	0.246538	0.297291	0.324877	0.173777	0.202496	10.0078	8.53654	46.2583	348.309	19.2873	0.813674	18.4736	10.6866	6.17191	14.2146	5.61595	3163.75	342.5	189	18.6242	908	660	805.75	679.75
ATFX	0.262206	0.305164	0.233868	0.198354	0.278898	0.268084	0.207299	0.245719	0.281112	0.331621	0.182794	0.203954	27.5495	8.65289	84.8314	39.5917	32.3933	22.1836	10.2097	27.6099	27.1649	27.969	27.0224	1153.25	225	7	72.1377	518.5	26.5	342.25	59.25
KWGC	0.270923	0.276648	0.242757	0.206564	0.279753	0.264137	0.207106	0.249004	0.288484	0.307331	0.197447	0.204428	15.8959	11.7283	56.5966	324.019	26.3421	5.56437	20.7777	17.0714	12.5654	19.8445	11.9387	499	56.5	30.25	17.2219	150	101.75	123.5	105.5
GGEA	0.281034	0.274955	0.205838	0.23427	0.288913	0.263366	0.196297	0.251424	0.296923	0.313312	0.172985	0.210392	10.5291	8.078	37.9677	489.711	22.8587	1.58306	21.2757	6.40048	6.73163	16.862	4.99423	640.25	64.25	41	15.5055	189	135	146.75	167.25
QNOC	0.266405	0.278716	0.257998	0.194053	0.273159	0.263373	0.217048	0.246421	0.276468	0.32564	0.184405	0.208421	10.452	8.22007	32.8168	639.128	24.4895	-0.558875	25.0484	8.57126	6.43976	18.4179	2.76181	884.25	87.5	60	11.8521	244.75	192.25	209.75	219.5
OODC	0.276165	0.262873	0.263461	0.194766	0.266761	0.242952	0.225862	0.264425	0.28055	0.325202	0.176361	0.216076	12.6837	9.86293	41.2292	525.555	25.4357	1.51525	23.9205	7.15447	19.2056	19.2089	6.51246	1164.75	121.5	65.25	16.1136	345.75	230.25	233	332.75
POPJ	0.254757	0.258514	0.249844	0.235079	0.269717	0.264587	0.209147	0.256549	0.274981	0.296447	0.196702	0.230054	12.6495	6.55907	29.5347	578.502	24.8173	2.61744	22.1998	11.5522	20.0535	20.0583	6.153	838	119.75	22.25	37.0234	300.75	110.25	118.5	220
LPGY	0.275059	0.297457	0.236926	0.188888	0.279514	0.269144	0.20601	0.245332	0.29045	0.315871	0.182738	0.209085	8.66029	5.85833	27.5752	591.751	20.403	-0.839226	21.2422	9.58147	6.52336	15.998	1.74477	818	101	41.75	30.1057	290.5	141.5	192	193
RSPO	0.266482	0.291459	0.233479	0.207774	0.272801	0.256283	0.216462	0.254453	0.273622	0.337983	0.177904	0.209671	17.5172	11.4891	49.2044	442.402	29.9716	6.62541	23.3462	12.8242	21.3294	22.8808	12.0136	274.25	29.75	16.25	18.9544	82.75	55.75	58	78
ODDO	0.286321	0.300294	0.224605	0.188305	0.278581	0.267083	0.206491	0.247846	0.285209	0.350304	0.161238	0.202644	24.6798	8.8561	59.3789	142.186	32.5516	17.6271	14.9245	23.6099	24.634	26.8832	23.4951	5386.5	1910	1	142.201	4340.25	10	255.75	3693.75
CPKP	0.26516	0.289674	0.237421	0.204528	0.2731	0.264845	0.210388	0.251667	0.267559	0.323015	0.183727	0.22233	16.6448	14.8681	60.9493	350.372	28.2429	3.81306	24.4298	19.7635	14.5142	20.4108	11.9523	404.25	70	9	61.9238	190	39.5	163	49.75
WCLG	0.254338	0.255814	0.2509	0.237169	0.271473	0.261822	0.210198	0.256507	0.278726	0.286337	0.203728	0.229157	8.24494	13.7077	46.3525	580.589	26.7538	-2.81831	29.5721	2.27655	15.5979	15.8269	1.92198	1390.75	233.25	17.75	67.7432	669.25	86	93	606
MFEA	0.273663	0.3032	0.204588	0.215684	0.274749	0.257513	0.20239	0.265348	0.285693	0.334768	0.17699	0.200569	14.6724	9.60374	45.8785	390.049	26.5961	5.66112	20.935	12.9566	19.5055	19.5055	9.89655	830.25	82	48.25	15.0016	239	163.25	163.25	213
BUWV	0.293347	0.286426	0.195795	0.223648	0.291271	0.272811	0.193237	0.242681	0.303737	0.326874	0.170203	0.19809	4.94126	8.23885	32.5407	628.237	19.1088	-6.20331	25.3121	-0.363521	12.7738	12.8316	-2.26215	1389	146	84.25	16.4073	418	276.5	279	397.5
WIGA	0.275611	0.277831	0.251559	0.192652	0.273819	0.25302	0.220438	0.252722	0.280401	0.333885	0.173745	0.208816	19.8252	11.1245	39.315	655.986	33.2731	4.97962	28.2934	26.1501	16.0145	27.5588	11.4714	1425	151	92	16.7825	413.25	279.25	381.75	343.25
TJQY	0.282946	0.280731	0.249748	0.184576	0.276939	0.263688	0.213522	0.24585	0.279842	0.333305	0.177848	0.206896	9.20797	7.95834	32.1032	642.28	23.2563	-1.52444	24.7808	15.6847	4.39754	17.2816	1.50073	581.25	61.75	38.25	15.9094	176.25	117.75	166.5	130
HQOM	0.293289	0.275421	0.199367	0.226741	0.291489	0.266269	0.192515	0.249727	0.300377	0.330377	0.163874	0.20186	11.8123	8.22721	26.5224	856.231	28.0168	-3.00219	31.0189	22.1336	4.06597	22.3911	1.53065	1715.75	255.75	75.75	42.6496	646.75	248.25	633.5	254.5
CPOC	0.279886	0.29173	0.232858	0.194002	0.278566	0.264652	0.210814	0.245968	0.291365	0.322967	0.180467	0.203126	10.3518	9.54663	37.6112	591.199	24.9632	-0.419438	25.3826	17.721	6.28843	17.8358	3.34116	628	63.25	42.25	12.814	177.25	129.25	177	148
NCVK	0.280836	0.284153	0.248597	0.183636	0.272637	0.26286	0.219571	0.244932	0.275725	0.338318	0.177696	0.204398	12.7682	14.1687	40.8706	725.366	33.1608	-1.50144	34.6622	8.59469	22.1484	22.3258	4.70718	436.25	50	7.5	41.8989	147.25	40	43	137.25
NUZN	0.27943	0.301177	0.230471	0.187091	0.278563	0.268447	0.206558	0.246431	0.277256	0.340129	0.171983	0.208079	8.20525	8.7136	32.4371	693.162	23.1491	-3.70556	26.8547	15.2142	1.00576	16.8024	-0.242417	774.5	89.75	49.75	20.6811	252	151.25	246.5	164.5
BEGM	0.248942	0.273219	0.260686	0.215745	0.273977	0.269182	0.205591	0.251249	0.280362	0.304943	0.194772	0.217555	6.47079	10.2719	26.4159	1030.5	25.9312	-12.9488	38.88	8.39996	-3.42562	18.7404	-6.60398	908.25	94.25	53.25	15.7992	265.75	183.5	230.25	201
PBUU	0.251785	0.25113	0.256079	0.237663	0.272158	0.258358	0.214432	0.255052	0.283724	0.293589	0.200476	0.219151	19.9359	10.542	38.9703	629.742	32.7698	5.72751	27.0423	27.0259	18.5678	27.3232	11.9542	1566.5	163.75	77.5	16.7571	455	325.25	443.25	412
ABSS	0.273901	0.284454	0.247791	0.19179	0.275103	0.258823	0.21832	0.247754	0.279791	0.327002	0.181025	0.208756	10.7603	12.7243	35.3156	878.126	29.1139	-6.90056	36.0145	19.3459	-0.33299	21.3618	-0.33299	939.75	96.25	59	14.92	277.25	188.5	266.5	188.5
BEFC	0.271552	0.302742	0.220586	0.203212	0.281175	0.270243	0.203132	0.24545	0.278638	0.33844	0.169221	0.211422	25.6327	13.418	66.6438	208.286	35.7806	15.6444	20.1361	26.4008	23.6918	27.8156	22.8003	1076.5	209	20.25	71.2993	508.75	77.75	295.75	91
CLNU	0.271564	0.27457	0.25325	0.198828	0.273738	0.260939	0.213364	0.25196	0.274695	0.321348	0.188	0.213988	11.1588	8.16641	75.547	50.5657	16.6576	5.85206	10.8056	10.7964	11.2956	11.6727	10.6249	1646.5	267.25	19.25	59.4234	728.5	102.75	263.75	710.5
IWIS	0.275243	0.292515	0.248501	0.181869	0.268974	0.259977	0.213686	0.257363	0.27245	0.336685	0.171925	0.217774	24.8701	16.021	51.0752	558.162	38.9025	7.53694	31.3656	30.1142	17.2981	30.9119	17.2981	347.25	87.5	4	94.0791	211	19	200.5	19
SQCF	0.280604	0.289068	0.244291	0.184495	0.275933	0.266012	0.213988	0.244066	0.28306	0.340863	0.171311	0.202434	1.25448	6.8709	28.9923	613.437	14.6693	-8.96181	23.6311	-4.0809	9.16796	9.16796	-5.48283	1465.5	153.75	85	17.5212	439	279.75	279.75	410.25
MUNP	0.258986	0.280944	0.234801	0.221925	0.277829	0.26489	0.206825	0.250456	0.282972	0.334876	0.173903	0.205209	26.3636	9.35402	60.8944	216.009	34.317	18.9559	15.361	26.4462	27.3825	28.509	23.3098	1774	329.5	41.5	59.5721	798.5	140.5	336	391
CZPV	0.265586	0.304268	0.222279	0.20579	0.279968	0.268672	0.204055	0.247305	0.280445	0.3338	0.174924	0.209283	26.7217	11.2607	65.0732	163.008	36.1384	18.8334	17.305	24.7717	26.6063	28.9934	24.7717	1077	213	1.5	88.5587	595.25	10.25	123.75	595.25
VSRH	0.282792	0.279005	0.209962	0.227937	0.285756	0.268412	0.199379	0.246454	0.298753	0.327169	0.172122	0.201435	5.96584	13.0837	36.5237	810.933	27.0026	-8.8205	35.8231	9.50416	1.3171	16.1623	-3.78971	438	55	27.25	24.3275	142.25	92	115	106.5
LRTN	0.274962	0.285612	0.237331	0.199595	0.280018	0.268813	0.209401	0.241769	0.27729	0.325069	0.185405	0.209801	6.83153	11.5254	31.0801	950.96	25.8441	-11.2334	37.0774	18.2275	-4.31782	18.2275	-5.16606	984.75	111.25	53.25	20.6058	293.75	175.75	293.75	187.5
ERWT	0.266711	0.288966	0.234599	0.20674	0.276816	0.262668	0.210275	0.250241	0.28486	0.339869	0.175259	0.197913	29.3033	13.8252	56.0061	307.41	41.0185	16.333	24.6855	28.9324	25.726	33.1222	25.3264	410.25	143	0	142.973	325.75	0	78.75	0
PQTO	0.263898	0.284907	0.214381	0.236324	0.279898	0.269898	0.204361	0.245843	0.29451	0.316041	0.186068	0.203086	14.6878	8.36104	46.1162	348.784	24.2309	6.10245	18.1285	11.0773	18.9424	18.9424	10.3355	1002.5	105.5	59.5	15.0813	297.5	202	202	275
ADHK	0.269459	0.284714	0.242117	0.202169	0.274205	0.263513	0.213294	0.248988	0.269021	0.33844	0.178534	0.211941	12.5433	12.9515	40.0087	738.58	28.5391	-3.83075	32.3699	8.40833	10.779	21.499	3.24642	1336.25	135.5	94.25	10.8343	360	300.25	353.5	321.75
CFRN	0.287673	0.294378	0.233938	0.181005	0.280562	0.258915	0.210487	0.250036	0.29679	0.327294	0.16709	0.203908	13.6779	7.25051	30.2746	643.733	26.5547	2.61991	23.9348	8.11599	19.9813	21.6722	6.10809	761.25	120.5	26.75	46.7291	313.75	95.75	98	233.75
SIZE	0.269746	0.302719	0.225355	0.201014	0.279005	0.267644	0.20673	0.246621	0.28057	0.329596	0.181611	0.207162	14.9524	8.73806	36.3737	565.599	28.5128	4.48884	24.024	13.2798	22.1941	22.1941	8.57121	612.667	97	8.33333	43.3906	222	68.6667	68.6667	178.333
FEDW	0.263325	0.285795	0.244602	0.201502	0.275739	0.253721	0.220891	0.249649	0.288162	0.318967	0.176159	0.208916	9.34365	7.98776	38.5597	468.942	21.2604	0.546375	20.7141	4.90054	7.70076	15.3601	3.97815	638.5	64	42.75	11.6996	180.5	142.25	157.25	168.5
QAUE	0.27272	0.295094	0.232698	0.196976	0.278627	0.266239	0.208457	0.246677	0.279608	0.335733	0.173464	0.209068	9.10653	8.08356	32.3167	648.226	23.2034	-1.80963	25.013	15.7144	4.93732	17.2241	1.27648	699.75	70.75	45	13.9691	201.75	145.25	192.5	167.25
MUMD	0.285576	0.270847	0.240204	0.198968	0.275963	0.263638	0.208205	0.252193	0.286338	0.337035	0.16627	0.207239	13.3246	11.2642	47.621	456.025	25.4864	1.83613	23.6503	18.5353	8.45186	18.8702	7.53069	831.5	89.75	46.25	17.8355	256	162.25	232	174.5
AHRN	0.268177	0.282283	0.23427	0.211318	0.276017	0.262037	0.21229	0.249656	0.283622	0.325932	0.184166	0.203393	10.0052	9.2639	33.8476	664.988	25.2953	-2.07088	27.3662	10.2683	5.10935	18.3488	1.97067	1086	107.75	74.5	13.0345	318	245.25	249.5	265
DZTK	0.251352	0.289536	0.238573	0.219199	0.277379	0.258402	0.211174	0.253045	0.275187	0.31053	0.194027	0.219205	22.7002	14.5922	51.8451	538.024	37.0009	8.8621	28.1388	29.471	23.9258	29.471	16.3114	207	58.25	0	108.347	135.5	1.75	135.5	45
CVDF	0.273783	0.300147	0.225503	0.199057	0.275589	0.265403	0.208331	0.250677	0.285742	0.334189	0.168398	0.209401	21.913	17.4091	47.8235	725.464	41.4049	5.00981	36.3951	14.6357	27.9986	31.1228	13.5034	153.5	28.5	1.5	69.826	78.5	8.25	21.25	75.75
COCP	0.276586	0.271901	0.248679	0.20018	0.278619	0.258718	0.215553	0.24711	0.287285	0.322686	0.181552	0.204935	8.66029	5.85833	27.5752	591.751	20.403	-0.839226	21.2422	9.58147	6.52336	15.998	1.74477	818	101	41.75	30.1057	290.5	141.5	192	193
YHFG	0.288085	0.294379	0.231135	0.184836	0.286187	0.270817	0.200621	0.242375	0.28558	0.330074	0.171943	0.210968	17.8901	12.5828	40.4439	719.785	32.9852	1.87375	31.1114	10.3514	23.0321	26.4913	8.76859	1392	167.25	70	21.5022	433	271.75	329	397.25
IWMW	0.268761	0.300203	0.215787	0.21324	0.280624	0.268335	0.204664	0.246377	0.284324	0.331762	0.175096	0.206599	10.7263	10.0782	35.7969	652.351	26.7055	-1.44525	28.1508	11.1981	19.0666	19.0666	3.11813	997.75	123.5	47.75	24.576	327.5	189.75	189.75	225.5
HBHB	0.288239	0.31325	0.20591	0.189903	0.28394	0.262995	0.2033	0.249766	0.287911	0.335055	0.169084	0.204271	17.9305	12.4928	38.7481	755.257	33.623	1.38169	32.2413	17.9353	26.3938	27.014	8.38903	1369.25	142.25	78.5	17.999	394.75	261.5	278	391
QIAD	0.216212	0.272661	0.267797	0.241023	0.262496	0.264317	0.212612	0.260575	0.279762	0.326132	0.179034	0.214068	9.44557	8.49534	45.4336	358.176	19.2158	0.518153	18.6977	10.2638	9.36498	13.818	4.99115	2966.75	331.25	172.25	19.8317	931	604.25	626.25	643.25
BMJR	0.256655	0.26295	0.24361	0.236039	0.27111	0.265568	0.208191	0.25513	0.277863	0.297288	0.194901	0.229174	9.76091	8.05804	35.1092	561.375	22.7385	-0.212125	22.9506	4.15015	5.65516	16.7929	3.09079	777	76	46	14.5787	217.75	162.5	198	194.25
FUMQ	0.28438	0.296285	0.228168	0.189555	0.276376	0.263034	0.211222	0.249368	0.289276	0.328541	0.174362	0.206029	9.81195	7.66261	33.6768	569.704	22.5163	-0.233063	22.7493	16.1484	5.70167	16.9145	2.99913	810.5	81	53.75	11.6261	227	176.25	225.75	194
TAGM	0.283689	0.29005	0.235507	0.189047	0.273086	0.259046	0.214902	0.252966	0.285192	0.346212	0.166661	0.200898	9.8579	8.45716	34.0938	606.719	24.1523	-0.65175	24.8041	2.69382	5.77949	17.5229	2.69382	797.75	79.75	52.25	14.4365	218	173	208.25	218
JTQQ	0.281844	0.294972	0.236913	0.185598	0.281895	0.268426	0.208159	0.24152	0.285789	0.344296	0.167804	0.201526	6.38377	15.412	35.6336	980.062	29.3912	-13.8644	43.2556	10.6676	-5.53097	18.7406	-5.53097	324.25	49.75	13.75	42.8235	132	46.75	87	46.75
VYLQ	0.241094	0.286304	0.245309	0.227013	0.270154	0.264514	0.215144	0.250188	0.27025	0.344257	0.178747	0.206443	27.1846	13.1198	57.3114	307.62	37.8572	14.9646	22.8926	29.1489	23.656	30.4765	22.8085	905.75	217	0.5	112.836	609.75	4.75	364.75	6
ZUHO	0.299212	0.284121	0.229347	0.184442	0.289402	0.274232	0.196348	0.240019	0.288288	0.325683	0.174176	0.208363	8.02969	5.52868	24.8436	636.192	20.2913	-1.96384	22.2551	10.63	2.77331	16.0399	0.620043	529	57.5	27	19.8611	158.25	97.75	146.75	117.25
ZSAB	0.297878	0.310483	0.210087	0.17935	0.28306	0.272327	0.205827	0.238786	0.295212	0.333267	0.173726	0.195749	11.7187	10.6323	49.7708	396.344	22.6972	1.33714	21.3601	8.06654	15.206	16.4339	6.66031	728	77	49.25	14.8225	211.75	161.75	162	210.75
ZQRI	0.238002	0.276951	0.211041	0.273149	0.262718	0.247715	0.222936	0.26663	0.271651	0.299418	0.202046	0.22619	2.70732	7.77416	26.2131	808.84	19.3574	-10.2996	29.657	13.0153	-2.64749	13.0153	-6.96942	739	87.25	32.5	32.09	251.25	113.75	251.25	125.75
ZHMB	0.246169	0.277587	0.248337	0.22562	0.268372	0.257322	0.217435	0.256871	0.274095	0.327641	0.182846	0.213327	18.2554	13.3801	37.7322	803.785	35.5298	0.0726875	35.4571	22.2924	9.19283	27.9757	8.12301	833	123	43.75	33.8964	296	142.25	193	143.5
ZENX	0.228398	0.242784	0.281436	0.244805	0.261888	0.24025	0.233796	0.264067	0.262054	0.307771	0.19752	0.229859	15.8598	9.99302	50.8842	354.029	26.7352	7.11521	19.62	11.5291	20.11	20.187	11.5291	479	66.25	16.75	43.3002	191	61.25	61.75	191
ZCDJ	0.25859	0.310929	0.240961	0.188886	0.283998	0.272381	0.203479	0.240142	0.284831	0.343886	0.168743	0.201796	15.4553	12.5336	50.0014	464.504	29.9074	4.85862	25.0488	10.5078	21.0058	21.2108	9.81408	451.25	56.25	18	36.1366	164.5	62.25	64	160.5
YWNF	0.218908	0.257109	0.233858	0.28927	0.247832	0.227931	0.241698	0.282539	0.265634	0.293271	0.207232	0.233059	6.48414	7.10422	28.1315	664.265	20.5044	-4.74744	25.2518	6.98827	1.14058	14.9703	-1.2562	789	86.25	44.5	22.7314	251.75	140.5	210.25	184.25
YRHD	0.31388	0.299738	0.218425	0.166954	0.283354	0.270673	0.200676	0.245297	0.284082	0.345901	0.16095	0.207977	10.8849	8.81274	35.0485	593.634	24.9931	-0.1335	25.1266	7.72579	18.4532	18.4532	4.10002	802.5	89.25	36.75	20.5632	239.5	150.25	150.25	218.25
YQIJ	0.309503	0.293517	0.219597	0.175587	0.287173	0.272498	0.200941	0.239388	0.291467	0.340363	0.167506	0.199018	19.7054	17.1154	47.3992	722.33	39.2206	3.1035	36.1171	11.6997	22.0485	28.74	11.3211	190.25	30.75	1.25	57.8531	83.25	14.5	32.75	83
YPIC	0.233604	0.243353	0.283219	0.238146	0.26145	0.240837	0.236201	0.261511	0.267414	0.308402	0.195542	0.227063	9.17754	11.1942	32.223	879.644	26.7656	-7.95831	34.7239	17.7094	-1.97513	19.7215	-1.97513	1010.25	100.25	65.75	13.5421	293.75	208.75	281.75	208.75
YKZB	0.286541	0.29654	0.238963	0.176204	0.280709	0.269116	0.204152	0.246023	0.288953	0.328263	0.170262	0.210447	8.76443	5.16284	25.1583	589.875	19.8459	-0.674872	20.5208	9.8835	10.9752	16.0324	1.88871	797.667	100	37.6667	32.4131	290.667	133.333	181.333	190.667
YJUG	0.248901	0.25567	0.272384	0.22078	0.26239	0.245251	0.230094	0.262264	0.276941	0.319005	0.182233	0.218738	27.0877	12.4736	56.9712	218.072	38.0811	16.1868	21.8943	25.7044	25.4877	30.3866	25.2473	1071.5	249.75	0	103.91	658.25	0	184	3.25
YIXP	0.255685	0.254826	0.235202	0.253181	0.262938	0.254398	0.210415	0.272249	0.272176	0.301822	0.190776	0.234568	17.5551	9.29772	47.0773	387.814	26.6954	6.97565	19.7198	21.9369	13.2759	22.1057	12.4822	1188.5	141.5	63	26.777	401.75	205.25	341	248
YFGP	0.249325	0.267541	0.227528	0.254744	0.265117	0.256762	0.219534	0.258587	0.277441	0.297875	0.194774	0.229229	9.61182	7.44874	34.5253	527.162	21.6815	0.11025	21.5712	9.55006	5.50876	16.1187	3.34498	820.5	88.75	45.75	19.749	253.75	161	203.25	199.25
YEPO	0.23563	0.276434	0.217439	0.269192	0.26339	0.246227	0.224272	0.266111	0.270579	0.299141	0.205481	0.223881	9.74742	7.77435	35.151	534.752	22.204	0.08875	22.1153	7.01492	5.68217	16.3956	3.41357	804.5	83	46.75	16.4459	238.25	167.5	198.75	197
YADI	0.293415	0.326935	0.191115	0.187554	0.293632	0.28216	0.19039	0.233818	0.305973	0.336873	0.173228	0.182429	8.80523	10.1984	28.3752	944.926	27.3687	-8.57569	35.9444	17.3868	-2.21587	20.3026	-2.97031	903.25	93.75	48	20.0396	263	158.5	261.25	169
XXYA	0.306003	0.311596	0.210953	0.170371	0.289292	0.27326	0.198387	0.239062	0.293011	0.357399	0.148115	0.20048	9.41759	8.35947	33.978	619.061	23.2115	-1.39081	24.6023	12.3195	5.33889	17.17	2.00428	786.25	79	49.25	12.7887	218	166.25	214.25	205.5
XUAB	0.211682	0.22388	0.308448	0.254567	0.252048	0.233768	0.244394	0.269791	0.257784	0.302053	0.203589	0.234661	24.7863	14.4563	49.1072	551.096	37.8432	8.40537	29.4378	30.643	17.3466	30.643	17.3466	341.5	94.75	2	102.305	222.5	10	222.5	10
XRCX	0.315504	0.301135	0.213217	0.167545	0.290073	0.277255	0.196737	0.235936	0.293498	0.330024	0.170721	0.203407	8.84851	10.5388	27.8607	1018.04	26.3186	-11.5083	37.8269	20.2336	-4.31923	20.8671	-4.31923	1311.75	321	24.75	89.2999	752.75	85.25	738.75	85.25
XOOE	0.251939	0.296347	0.256782	0.193322	0.277073	0.265012	0.213654	0.244261	0.272061	0.343902	0.176692	0.205194	18.095	12.3943	35.4431	829.668	35.1607	0.193	34.9677	22.2096	7.62533	28.1217	7.62533	979.25	143	48.5	33.4672	338.25	168.75	217	168.75
XMVD	0.295757	0.313472	0.208998	0.181134	0.290162	0.276115	0.196439	0.237284	0.293836	0.338227	0.166734	0.200548	10.1377	8.80482	36.1153	587.804	24.1122	-0.262875	24.3751	6.72168	6.09379	17.5638	3.18923	774.25	75.75	52.25	9.41059	212.75	170.5	197	197
XIRK	0.298963	0.29173	0.191779	0.217183	0.291741	0.275648	0.191355	0.241256	0.306306	0.333489	0.164548	0.195423	15.4214	13.1886	45.6643	591.512	31.2798	2.40094	28.8789	10.3479	21.8549	22.8388	8.26924	631	64.25	37.5	16.4186	184.75	127.5	137.25	173.5
XGFU	0.242495	0.284843	0.248448	0.223384	0.261492	0.251345	0.225937	0.261226	0.260709	0.317547	0.195729	0.224311	9.24777	9.53849	42.0258	472.431	21.9724	-0.704312	22.6767	4.67009	15.0807	15.0807	3.46638	1118	129	59	20.5764	344.5	211.25	211.25	338
XFJG	0.271721	0.261176	0.265167	0.199518	0.262943	0.250562	0.228631	0.257864	0.280433	0.318693	0.180801	0.217004	4.64544	12.0333	29.3606	1047.6	24.5662	-16.4181	40.9844	16.0775	-5.38194	17.0159	-8.76829	1121.5	115.5	63.75	17.6399	342.75	218.5	328.75	230.25
XBKS	0.220664	0.23545	0.296862	0.245156	0.261544	0.239518	0.234917	0.264021	0.260945	0.309961	0.19693	0.230934	17.497	12.7596	44.3058	607.643	32.4549	3.65856	28.7963	24.7951	9.89548	24.9191	9.89548	450.75	53.5	29.75	18.8061	138.5	94	138	94
WZYK	0.246025	0.248687	0.221929	0.282351	0.261187	0.243978	0.225991	0.268844	0.270565	0.279322	0.208837	0.239877	7.35978	4.88365	25.8974	522.989	17.4423	-1.41538	18.8577	5.25064	9.10449	13.8256	1.35449	1623	209	76	33.8413	580	239	310	452
WTKZ	0.251693	0.268332	0.249491	0.22784	0.273767	0.261657	0.212511	0.252064	0.270238	0.315453	0.19265	0.218293	14.1443	13.4723	39.3139	788.507	31.1441	-3.12381	34.2679	21.8803	7.57622	23.7556	4.24848	1222.75	118.5	88	9.69325	333.75	274.75	326	286
WSPM	0.225312	0.266717	0.230161	0.276249	0.251966	0.240197	0.230327	0.27751	0.263044	0.294078	0.203861	0.237443	8.31215	6.876	38.1418	423.215	18.4524	0.425573	18.0269	3.97993	12.4127	13.7143	3.35196	1170.75	130.25	67.5	25.7325	386.25	208.25	226	344.75
WOGB	0.245096	0.273416	0.221313	0.259004	0.261735	0.246465	0.226577	0.265223	0.269209	0.289924	0.209502	0.230306	5.9516	7.21027	37.8379	435.092	16.8116	-2.24444	19.0561	1.91544	8.76408	11.628	1.10816	1051	123.5	64.75	23.2541	331.75	198.5	208.25	307.5
WMLW	0.299886	0.320466	0.214965	0.161212	0.289416	0.283787	0.190803	0.235994	0.292241	0.348982	0.161401	0.194725	10.0302	8.86725	35.2824	598.496	24.5186	-0.614063	25.1326	3.7889	5.95625	17.6129	2.95876	811.5	78.25	55	10.4748	224.25	180.5	195.75	219.5
WJLO	0.249828	0.248867	0.213552	0.286238	0.262415	0.245201	0.222393	0.269991	0.266904	0.27518	0.212395	0.244221	8.6474	8.50613	30.614	726.711	23.7924	-3.993	27.7854	17.4492	0.564562	17.4492	-0.44476	492.5	75.25	19.5	47.8008	208.5	66	208.5	66.25
WFBF	0.284252	0.277158	0.260802	0.175537	0.283698	0.272107	0.203442	0.240754	0.281441	0.338229	0.167929	0.210174	10.079	11.5145	31.8641	921.202	28.4199	-7.717	36.1369	19.0598	-1.70155	21.1093	-1.70155	979	109.5	57	20.3744	305.5	188	302.75	188
WEQK	0.29053	0.314202	0.216516	0.177738	0.28722	0.276079	0.198756	0.237945	0.29049	0.346225	0.165746	0.196614	16.9745	11.6246	50.3933	420.922	27.7146	4.66513	23.0494	21.6592	12.4103	21.9515	11.4811	909	115.25	39.5	33.1721	338.5	143.75	304.5	149.75
WBOD	0.271901	0.284523	0.229372	0.209495	0.271646	0.256502	0.217719	0.254133	0.273853	0.321775	0.18005	0.220228	17.1799	14.2374	42.62	737.077	33.7175	0.312563	33.4049	9.4229	17.7739	26.113	7.89044	1184	121.75	70	16.4657	346.25	227.75	325.5	321
VXOD	0.249515	0.27393	0.267041	0.208693	0.262268	0.249574	0.22502	0.263139	0.271609	0.312734	0.190428	0.224514	10.805	8.44453	33.1902	640.452	25.1427	-0.29975	25.4424	10.9903	6.18988	18.8362	3.09974	832.75	87	50.75	14.6446	233.25	173.25	205.75	192.75
VMNH	0.296769	0.296864	0.212958	0.189162	0.28536	0.256326	0.210939	0.247374	0.298356	0.3435	0.167825	0.187216	10.1377	8.80482	36.1153	587.804	24.1122	-0.262875	24.3751	6.72168	6.09379	17.5638	3.18923	774.25	75.75	52.25	9.41059	212.75	170.5	197	197
VGHH	0.299876	0.314295	0.205733	0.178541	0.291463	0.279535	0.19291	0.236093	0.290092	0.335341	0.168979	0.20414	11.4123	11.4801	31.3781	927.043	29.5349	-7.05119	36.5861	11.0497	-0.571677	22.4639	-0.571677	1106.5	120.75	66.75	18.514	328.5	218.5	303.25	218.5
VFFP	0.302907	0.313423	0.210898	0.171793	0.287408	0.275359	0.198983	0.23825	0.297534	0.3486	0.159544	0.193198	10.5698	10.0723	39.4518	588.36	25.1399	-0.38975	25.5297	16.2123	6.54379	18.0173	3.6075	750.75	82.25	46	18.8889	216.75	146	215.25	166
UZWG	0.302564	0.297074	0.225249	0.173571	0.285301	0.273144	0.201753	0.239801	0.291303	0.347994	0.161696	0.198052	12.1863	12.4295	40.0224	705.055	27.4734	-3.57162	31.0451	6.26826	16.2071	20.7165	3.3266	1812.75	179.25	132.5	7.8701	474.75	431	457.25	448.25
UVDC	0.294126	0.306904	0.217236	0.180535	0.287616	0.272898	0.198545	0.240942	0.29105	0.346957	0.164781	0.195765	27.1348	13.4924	59.9445	248.611	37.2736	14.7605	22.5131	28.2451	23.5232	29.7234	23.5232	1232	302	1	114.558	814.25	5.75	355	5.75
UUHD	0.253143	0.257142	0.219601	0.269355	0.269565	0.254549	0.220923	0.254964	0.278714	0.290054	0.203064	0.227442	9.98276	6.26049	37.8303	383.657	19.0897	2.54371	16.546	6.76569	11.9593	14.8933	5.75719	1056.25	123.5	58.25	27.0254	361.75	187.25	231	315.25
UPOG	0.290313	0.282444	0.239776	0.185427	0.28468	0.273674	0.200686	0.24096	0.284655	0.323693	0.177211	0.212164	9.88329	7.66068	33.1666	580.1	22.7847	-0.30325	23.0879	16.3795	6.89367	17.1408	2.96354	726.5	73.25	49.75	12.4751	211.25	161.75	211	168.5
UOYN	0.283587	0.297082	0.221152	0.193485	0.28885	0.277796	0.194719	0.238634	0.286744	0.342205	0.168538	0.199686	18.1743	12.4597	80.7439	89.8197	26.0873	10.6581	15.4292	18.9827	17.0722	19.1444	16.8989	890.75	163	22	55.9462	369.25	86.25	367.75	88.5
UOMY	0.234768	0.266697	0.262644	0.235456	0.267658	0.260041	0.213618	0.258683	0.27688	0.308426	0.188626	0.225729	10.384	7.62081	34.0435	552.426	22.9287	0.543063	22.3856	7.33131	6.37511	17.2752	3.80755	790	76	49.75	13.4714	221.5	164.25	207.25	189.75
UOEL	0.243556	0.266111	0.257945	0.229147	0.274218	0.257746	0.21839	0.249646	0.283557	0.330917	0.177432	0.204713	16.9778	9.58133	39.462	546.427	30.4477	6.16772	24.28	14.7195	23.87	24.1187	10.9318	454.5	70.5	6	48.9436	182.5	40	75.5	137.5
UHLI	0.255336	0.265421	0.211072	0.266488	0.268343	0.253573	0.218126	0.259958	0.281014	0.296379	0.202672	0.218496	8.03187	6.59485	38.0733	406.024	17.7727	0.451025	17.3216	5.32509	9.17627	13.2062	3.47731	1509.5	171.75	84.25	24.4391	496.75	273.25	305	438
UDUT	0.299675	0.286905	0.220798	0.182875	0.286954	0.272788	0.19506	0.245199	0.281676	0.341387	0.165	0.2039	18.7805	15.1732	43.9852	769.411	36.7275	2.237	34.4905	27.8019	22.0689	28.2826	9.6572	446.5	66.75	6	49.8406	166.5	29	131.25	134
UDHA	0.288692	0.302617	0.214613	0.192741	0.291941	0.275097	0.196548	0.236413	0.296183	0.313806	0.18288	0.205492	9.39905	8.02639	35.4046	558.25	22.2191	-0.451063	22.6701	4.42221	5.35342	16.3348	2.71911	861.25	87	51.75	15.0311	249	180.75	215.5	219.25
UBLN	0.313404	0.301846	0.227256	0.156754	0.293333	0.276471	0.194735	0.235461	0.299423	0.337124	0.157925	0.204686	16.425	8.48552	37.1661	528.586	28.9028	6.07325	22.8295	11.7106	22.8488	23.296	10.4639	863	146.5	4	65.8392	399.5	36.5	55	388.5
TZWR	0.287673	0.309147	0.222101	0.18015	0.287707	0.26978	0.201098	0.241415	0.294012	0.330411	0.175581	0.198423	1.38163	6.65676	28.8264	600.688	14.4191	-8.60306	23.0222	-3.86678	9.10356	9.10546	-5.21832	1554.25	160.75	97.5	16.2946	464.5	304.5	308.5	439
TXVB	0.259059	0.256104	0.206096	0.278233	0.266457	0.250673	0.219876	0.262994	0.273137	0.285263	0.210019	0.231061	9.54194	7.72954	38.5452	455.539	20.9933	0.938563	20.0547	5.29054	6.48036	15.337	4.32953	773.75	78.25	51.25	14.8692	226.75	166.5	187.5	207.25
TXMP	0.250332	0.269254	0.274357	0.205337	0.258644	0.245397	0.231105	0.264855	0.270163	0.315303	0.189428	0.224321	5.40109	8.78581	34.4831	607.456	20.1694	-5.31138	25.4808	2.65904	13.3499	13.3499	-1.22273	1219	133	60.75	20.9905	377.25	228	228	321.5
TVSH	0.290994	0.307398	0.213402	0.186761	0.286889	0.270613	0.205629	0.236869	0.295286	0.348205	0.165178	0.189833	14.6	9.51116	35.3866	628.161	29.4247	2.58525	26.8395	15.1901	22.614	22.614	7.27515	647.75	99.25	19.25	35.6754	226.5	94.5	94.5	162.5
TTRG	0.300247	0.323803	0.210069	0.163997	0.295574	0.277275	0.195196	0.231955	0.301738	0.357063	0.154851	0.184965	14.4903	8.63855	37.1855	536.366	27.5082	4.27693	23.2313	11.9759	21.3474	21.4015	8.51565	727.25	108.75	10.25	43.0976	272	80.25	97.75	226.25
TQKZ	0.307607	0.311369	0.214204	0.166028	0.290724	0.280349	0.191782	0.237145	0.297392	0.343029	0.162181	0.196433	7.84277	5.84178	27.1998	587.894	19.7501	-1.72627	21.4764	8.88241	2.79016	15.2503	1.09114	663	75.3333	34	24.9523	217.667	112.667	179	142.333
TOXE	0.275309	0.284262	0.214736	0.224623	0.290958	0.27069	0.197998	0.240353	0.294119	0.317651	0.182391	0.204438	20.1185	13.4942	70.9109	205.178	28.9641	9.93488	19.0292	22.6076	17.6384	22.6076	17.5834	39.75	14.75	0	108.751	31.25	0	31.25	0.75
TORX	0.296828	0.304388	0.21618	0.180858	0.289964	0.272642	0.197892	0.239501	0.29017	0.337755	0.168477	0.201355	14.429	10.1393	35.9483	662.467	30.6131	2.42216	28.1909	7.53071	22.9085	22.9787	6.9116	774.75	127.5	6	59.6755	341.75	44.25	53.25	340.5
TOKV	0.29588	0.311539	0.207849	0.183337	0.285598	0.270919	0.200288	0.243194	0.292523	0.340584	0.16935	0.196194	16.4291	9.98508	47.7883	408.953	26.3261	5.43837	20.8877	21.0005	11.9593	21.2718	11.1136	1018.25	127.5	45.5	32.4974	374.75	154.5	331	171.5
THDM	0.257505	0.286942	0.226418	0.225054	0.268811	0.260418	0.218964	0.251807	0.277338	0.341195	0.173359	0.206499	24.2402	6.97174	68.3701	116.393	28.9656	18.7693	10.1963	25.3157	23.153	25.4491	22.6948	1576.5	194	64.5	33.4019	558.5	226.5	531.5	237.5
TEZA	0.319908	0.299519	0.210878	0.167417	0.293867	0.279978	0.190477	0.235678	0.294567	0.340097	0.160492	0.202795	8.97596	8.67079	33.0956	670.164	23.7419	-2.45719	26.1991	12.3365	4.69801	17.3784	0.905073	690.25	72	47.25	13.351	194.5	149.5	189.5	176.75
SZYG	0.25347	0.257377	0.212398	0.265299	0.27065	0.250002	0.21501	0.264338	0.277316	0.300971	0.19308	0.22427	9.51959	5.61581	28.8412	510.995	20.0754	0.607989	19.4674	10.8841	10.9845	15.8288	3.52875	798.667	103.333	40.3333	32.8102	295	136.667	211.333	193
SVVG	0.297819	0.301829	0.221778	0.177089	0.284067	0.273482	0.201586	0.240865	0.290149	0.34507	0.163981	0.199185	8.89215	7.63937	32.2349	612.363	22.3005	-1.39706	23.6976	3.2046	4.75672	16.5598	1.56906	838.25	88.25	56	12.9939	244.75	184.75	196	228
SOHV	0.231228	0.24999	0.274064	0.242005	0.267585	0.247112	0.226944	0.258359	0.263597	0.305116	0.198862	0.230575	10.0201	8.21505	35.594	565.775	22.9593	-0.117813	23.0771	15.6511	5.94944	17.0918	3.26874	726.25	74	44.25	13.1024	201.25	154.25	196.25	177.5
RVGH	0.269935	0.300165	0.231975	0.196175	0.282817	0.269871	0.203145	0.244167	0.278429	0.341324	0.172421	0.205852	16.9469	10.7307	48.8453	419.94	27.3689	5.40169	21.9673	21.6722	12.2816	21.7417	11.3695	1090.75	150.25	33.5	44.6014	423.5	126.5	423.25	137.75
RTMU	0.249845	0.248123	0.246004	0.254998	0.255595	0.240348	0.244364	0.259694	0.264069	0.267468	0.222488	0.244923	9.29617	7.74564	38.2279	454.323	20.9902	0.731687	20.2586	5.03329	13.5841	15.153	4.10257	779	86	45.25	18.9886	243.75	156.75	166.5	228.75
RMVB	0.254118	0.26215	0.245594	0.22984	0.271931	0.243555	0.224227	0.260287	0.260999	0.31458	0.191424	0.228046	9.41911	8.08176	32.9713	607.091	23.5154	-0.991188	24.5066	5.67405	5.34885	17.0561	2.23388	829.75	82.25	56	12.4187	220.5	181.75	206	217.75
RKFX	0.275367	0.298766	0.234531	0.189505	0.287283	0.271398	0.201287	0.240032	0.284695	0.343028	0.171259	0.199121	14.1869	13.0306	37.9042	815.802	31.4014	-2.97688	34.3782	13.831	20.0501	24.0496	3.82146	1392	144.75	86.75	13.9606	389.75	292.5	334.5	357.75
RJNQ	0.239514	0.260552	0.274231	0.225104	0.254313	0.240343	0.239596	0.265749	0.26485	0.301985	0.202658	0.22994	24.3235	6.79607	41.4055	346.982	31.3968	14.9886	16.4082	27.9526	20.6477	27.9526	19.5332	2658	697.25	14.25	110.15	1738	55.5	1738	59.75
RGKI	0.213229	0.253576	0.244735	0.286932	0.251666	0.239286	0.23465	0.274398	0.264178	0.29901	0.20651	0.229087	9.57918	7.41443	34.4025	545.533	21.7179	0.167563	21.5503	10.2417	5.7427	16.3054	2.94918	813.75	83.5	45.5	17.983	239.75	156.25	214.5	195
RCBT	0.258092	0.265284	0.212637	0.261915	0.266998	0.252895	0.221846	0.258262	0.281344	0.291816	0.204432	0.220643	9.51959	5.61581	28.8412	510.995	20.0754	0.607989	19.4674	10.8841	10.9845	15.8288	3.52875	798.667	103.333	40.3333	32.8102	295	136.667	211.333	193
RBYC	0.291491	0.314572	0.217022	0.175647	0.294942	0.279496	0.192963	0.232599	0.296328	0.34331	0.162161	0.196003	5.1005	9.48155	35.2702	630.047	20.7227	-6.16306	26.8858	3.27108	9.79124	13.3436	-1.81939	1201.25	129.5	66.75	18.7629	358.5	234.25	239	303.25
QZXQ	0.278239	0.299026	0.226119	0.193449	0.288185	0.266664	0.201968	0.243183	0.288214	0.347566	0.166151	0.196004	9.90473	9.23366	25.7096	978.714	28.0472	-7.84794	35.8951	21.7009	-1.4152	21.7009	-2.38898	885	97.75	43.5	23.5309	279.5	157.25	279.5	160
QMWB	0.226123	0.267211	0.229318	0.275598	0.252405	0.240908	0.230342	0.276346	0.262827	0.293626	0.203707	0.238195	6.56327	7.24144	28.0913	674.476	21.0543	-4.70319	25.7574	14.4453	-0.119771	15.3218	-1.07279	534.25	63.25	24.75	28.5687	180.75	87.25	176	100.25
QKQO	0.227141	0.270193	0.229278	0.272751	0.249782	0.241761	0.231006	0.27745	0.264056	0.299658	0.201694	0.233916	9.12351	7.84347	39.2152	453.352	20.6019	0.603937	19.998	5.80685	5.60754	14.944	3.95189	698.5	69.25	45.75	13.9068	201	148.5	174.5	177.25
QICX	0.305986	0.301314	0.207287	0.182913	0.289043	0.272778	0.198298	0.23988	0.291988	0.343183	0.168009	0.194815	11.0396	8.5422	32.7781	653.212	25.5317	-0.526875	26.0586	11.2818	4.45231	19.207	3.13502	962	99.25	63.5	15.5222	285.75	204	223.75	216.75
QEHE	0.275907	0.30514	0.21467	0.201055	0.285359	0.275286	0.197363	0.241992	0.283365	0.327964	0.1797	0.205663	27.1661	10.8998	75.5873	82.3164	34.151	19.7401	14.4109	27.6017	26.0843	28.1455	26.0843	1066	247	2.66667	109.286	609.667	11.3333	343	11.3333
QACK	0.298385	0.292681	0.23006	0.176531	0.286276	0.272884	0.200299	0.240541	0.286874	0.33543	0.167162	0.208135	11.8123	8.22721	26.5224	856.231	28.0168	-3.00219	31.0189	22.1336	4.06597	22.3911	1.53065	1715.75	255.75	75.75	42.6496	646.75	248.25	633.5	254.5
PZRT	0.238205	0.269734	0.244701	0.244412	0.268976	0.259483	0.216105	0.255435	0.266012	0.313267	0.195063	0.222483	8.95738	7.55045	34.165	550.099	21.4694	-0.621625	22.091	7.91283	4.79067	15.758	2.37894	813.5	85.25	46.25	18.1603	239.75	157	213	197.75
PXYR	0.287871	0.314957	0.214777	0.179184	0.289236	0.275495	0.19518	0.240089	0.299118	0.335428	0.162924	0.198771	12.1243	10.1331	29.3977	915.591	28.4206	-6.048	34.4686	23.0459	0.507271	23.0459	0.507271	1317	280	18.25	82.8529	728.75	79.5	728.75	79.5
PTBJ	0.291461	0.297908	0.232723	0.17688	0.28066	0.272464	0.201803	0.245073	0.289138	0.327259	0.173478	0.20886	18.6356	10.5008	37.1791	662.55	32.0886	3.84586	28.2427	26.4383	15.171	26.5292	10.24	1272.67	187	65.3333	35.2002	474.667	221.333	474	260.333
PSKY	0.23551	0.247019	0.262754	0.252904	0.259126	0.242503	0.225748	0.272623	0.260642	0.28796	0.208082	0.241727	26.6606	8.96685	89.139	36.0731	31.9119	21.8534	10.0586	26.3885	26.6318	27.136	26.242	2060.75	263.25	108.25	28.9789	701	376	551.25	579.75
PSHB	0.284694	0.291491	0.223111	0.197777	0.282116	0.263744	0.207939	0.246201	0.281993	0.346967	0.16509	0.203684	22.2079	14.0558	50.8601	502.753	34.5067	6.87063	27.6361	27.6825	17.0778	27.6825	15.454	542.75	93.5	11.75	60.0117	257.5	56.75	257.5	64.5
PPQR	0.251343	0.27733	0.248768	0.220822	0.272846	0.259217	0.215107	0.252831	0.281749	0.33423	0.178604	0.204025	9.37151	7.75553	35.2967	549.775	21.8272	-0.14475	21.972	6.33115	5.47157	16.1721	2.71645	828	83.75	48.75	16.6195	240.5	164.75	216.25	204.25
PLBZ	0.26432	0.270208	0.25476	0.208346	0.268272	0.255197	0.221539	0.254991	0.275293	0.320589	0.181086	0.220944	14.8724	11.5559	52.7987	403.937	26.8243	4.88715	21.9372	10.2449	19.23	19.6756	9.80781	599.25	126.25	1.25	91.8418	325.75	7.25	11.5	324
PIUF	0.231598	0.259827	0.223761	0.28406	0.259651	0.256477	0.217296	0.266576	0.261619	0.29629	0.202043	0.239491	9.21417	8.04496	40.32	442.768	20.5861	0.633375	19.9527	6.49444	7.65469	14.9367	4.18271	712.25	72	47.5	14.3533	209.5	152.5	167.75	184
PEZP	0.282272	0.297726	0.233194	0.1858	0.283142	0.269003	0.206858	0.240997	0.286163	0.348432	0.165621	0.198966	14.6	9.51116	35.3866	628.161	29.4247	2.58525	26.8395	15.1901	22.614	22.614	7.27515	647.75	99.25	19.25	35.6754	226.5	94.5	94.5	162.5
PAZJ	0.308377	0.313144	0.204237	0.17206	0.292016	0.275831	0.194363	0.237789	0.294585	0.346395	0.163953	0.193139	26.5003	14.3202	45.2555	637.672	40.5829	8.94094	31.6419	32.9464	18.8054	32.9883	17.8074	25.25	8.5	0	84.8525	16.5	0	11	0
OSMU	0.312517	0.311477	0.203867	0.1705	0.29217	0.277743	0.192902	0.237185	0.287768	0.345716	0.166143	0.199169	16.2301	13.1757	53.6212	424.478	30.0224	5.44969	24.5728	12.2688	21.1933	21.4595	11.0138	370	43.25	15.5	31.4003	125	54.25	56	123.25
ORKS	0.227563	0.268661	0.232708	0.270783	0.253849	0.239437	0.231858	0.274856	0.271358	0.302213	0.197334	0.228788	7.16454	6.50567	36.7954	430.364	17.1892	-0.491563	17.6807	3.90327	8.76064	12.6608	2.20121	1705	191.75	95.25	26.6642	564.75	293.75	326	517.5
OPDF	0.242136	0.269741	0.260592	0.224761	0.274387	0.25895	0.21342	0.253243	0.27969	0.336713	0.17244	0.209993	12.5433	12.9515	40.0087	738.58	28.5391	-3.83075	32.3699	8.40833	10.779	21.499	3.24642	1336.25	135.5	94.25	10.8343	360	300.25	353.5	321.75
OINM	0.316136	0.288246	0.217053	0.177487	0.287377	0.274145	0.19852	0.239958	0.292752	0.343963	0.164415	0.197651	20.2507	12.9076	47.1561	550.723	32.8704	5.49925	27.3712	26.6011	17.2712	26.6011	13.1416	1313.5	196.25	58	43.0364	534.75	191.75	534.75	262.25
OHAE	0.26925	0.300875	0.22787	0.199972	0.282244	0.270805	0.20377	0.243181	0.280252	0.320788	0.184983	0.211908	20.1224	10.9204	40.8675	587.072	32.5502	5.85456	26.6957	26.7852	16.9144	26.9886	12.5961	1322.5	179.75	60.5	37.2665	506.25	216	485.25	257
OCWZ	0.243978	0.268452	0.257395	0.221334	0.269151	0.262054	0.218277	0.250518	0.275813	0.324733	0.184551	0.209413	11.7478	12.6623	34.9959	890.204	29.7403	-6.44156	36.1818	20.3266	6.62524	22.3877	0.360302	1054.5	110.75	67.5	16.9746	315.75	223	308.75	226
NXOH	0.291745	0.291296	0.233221	0.182121	0.285997	0.266004	0.205835	0.242164	0.287634	0.357121	0.160357	0.193343	7.5104	10.7472	29.911	940.074	26.0001	-9.92475	35.9249	16.1923	-3.44895	18.8015	-4.35819	1146.75	118.75	62.5	17.7605	332.5	215	329	231.25
NSPR	0.232425	0.248669	0.270562	0.245317	0.269909	0.248191	0.221609	0.260292	0.275641	0.318503	0.187929	0.21139	26.0605	8.79593	78.1833	91.2755	31.5334	20.2847	11.2487	24.8358	26.6335	26.8722	24.743	3333.25	401	158.75	27.6453	1142	569.25	603.75	1055.75
NPND	0.29383	0.300007	0.201971	0.199485	0.30496	0.269443	0.193064	0.232533	0.304695	0.322766	0.18042	0.185517	9.61182	7.44874	34.5253	527.162	21.6815	0.11025	21.5712	9.55006	5.50876	16.1187	3.34498	820.5	88.75	45.75	19.749	253.75	161	203.25	199.25
NOKI	0.254486	0.26056	0.25052	0.233531	0.260747	0.254074	0.222079	0.2631	0.270959	0.294377	0.203606	0.230359	14.8762	11.2013	52.1394	370.254	25.424	3.96031	21.4637	18.6575	10.8403	19.312	10.131	853.25	106.5	41.75	25.4011	268.5	141.5	257.75	156.25
NMGG	0.291123	0.296619	0.21822	0.192637	0.283884	0.268212	0.202808	0.245096	0.290949	0.319975	0.183655	0.204639	15.1	7.93421	34.0317	556.799	27.8767	4.57086	23.3059	12.1879	22.2536	22.2536	8.7478	531.5	74	12.5	34.2545	180.5	75	75	155.5
NMDZ	0.295428	0.308816	0.205868	0.18554	0.290708	0.275219	0.194662	0.23941	0.292638	0.339491	0.168089	0.195785	14.3415	10.485	47.6187	424.146	25.3014	3.29119	22.0103	19.1647	9.51485	19.4494	8.90777	1166.5	159.25	49.75	37.2335	453.75	176	412	178.75
NHUA	0.301295	0.295972	0.222031	0.178588	0.285616	0.273233	0.200758	0.240393	0.289265	0.339151	0.166142	0.203785	8.78659	9.82588	30.3573	817.337	24.9096	-7.45244	32.3621	18.7976	-1.07029	18.7976	-1.0736	1573.5	254.25	30	59.9586	687.5	115.5	687.5	130.75
NHIX	0.227944	0.2298	0.289669	0.238564	0.267908	0.252956	0.219048	0.260088	0.268247	0.313836	0.18546	0.224617	7.74421	7.82385	32.3683	617.712	21.2162	-2.94412	24.1604	1.37574	3.41603	15.4649	0.400229	1186	121.75	83	11.9282	338.25	266.5	281.75	324.5
NGTD	0.222304	0.251978	0.240963	0.284431	0.249096	0.235017	0.235657	0.28023	0.267112	0.291727	0.205376	0.235517	9.61811	6.41057	31.7296	510.216	20.6801	0.479076	20.201	10.7308	9.79536	15.8627	3.58633	828.5	100.5	43.5	28.2487	289.5	150	204.5	199.5
MZLD	0.296696	0.308006	0.211872	0.182707	0.290004	0.273725	0.197763	0.238508	0.296006	0.331595	0.170283	0.200946	16.8018	9.20972	46.793	388.982	25.9443	6.28087	19.6634	21.2073	12.5159	21.3791	11.7282	1158.75	139.5	54.5	30.0409	413	185	360	217.75
MVSE	0.29334	0.294859	0.219339	0.190251	0.281364	0.26341	0.213007	0.242218	0.291229	0.331646	0.173727	0.201377	7.10857	9.71149	46.5104	400.8	18.3328	-2.5795	20.9123	6.65055	11.9434	11.9434	2.11677	3276.75	345	209.75	15.7264	935.75	696.75	696.75	734.5
MVRF	0.267339	0.264404	0.25211	0.211892	0.267633	0.25464	0.218963	0.258764	0.275782	0.329035	0.17571	0.217045	22.8642	14.7148	48.3968	579.852	36.6596	6.25494	30.4046	28.9528	15.0834	29.1273	15.0834	379.75	92	6.5	79.494	200.5	24.25	200.25	24.25
MTHW	0.238298	0.267471	0.272195	0.221042	0.26611	0.259856	0.224624	0.24941	0.271184	0.324729	0.186222	0.216852	5.51308	8.6952	33.8998	625.06	20.0597	-5.57469	25.6344	2.47886	13.4457	13.4785	-1.50906	1123.75	124.5	52	22.3554	359	201	206.25	304.5
MKZR	0.299754	0.304031	0.206701	0.187399	0.291072	0.274107	0.194058	0.240763	0.289442	0.337798	0.170099	0.200783	8.02969	5.52868	24.8436	636.192	20.2913	-1.96384	22.2551	10.63	2.77331	16.0399	0.620043	529	57.5	27	19.8611	158.25	97.75	146.75	117.25
MIRS	0.226576	0.263389	0.235868	0.272724	0.249639	0.238601	0.235175	0.276584	0.260311	0.290817	0.210662	0.236535	8.26316	6.54062	29.7085	593.041	20.6196	-1.38725	22.0069	9.08424	3.58278	15.6091	1.27162	831	98	43.5	26.6708	282.25	143.5	203.25	194.25
MFIN	0.208584	0.249394	0.274163	0.265577	0.262897	0.251602	0.226437	0.259064	0.255623	0.299429	0.217197	0.226147	27.3336	8.76536	69.6701	134.521	34.5142	21.9315	12.5827	27.102	27.9717	28.9253	25.5842	1121.25	210	9.25	67.4277	499.5	55.25	234.5	332.25
LWCK	0.311539	0.310448	0.20548	0.170998	0.291942	0.278438	0.192774	0.236846	0.288331	0.341879	0.166936	0.201006	9.60564	7.8689	35.3852	542.995	22.0666	-0.166438	22.2331	6.81463	5.49549	16.3595	3.1515	815.25	84.5	46.25	17.1029	244	164.5	201.75	201.25
LQJY	0.295484	0.319123	0.203274	0.181533	0.291871	0.279917	0.192242	0.235969	0.291612	0.344449	0.167368	0.196053	9.72033	8.38357	34.9242	593.934	23.4551	-0.550688	24.0058	3.55377	5.64253	17.2178	2.69194	822	82.75	54	10.6723	228.25	178.75	211.75	218
LGOW	0.247272	0.259147	0.218637	0.273938	0.261511	0.252586	0.22332	0.262583	0.270801	0.289041	0.20524	0.233664	8.35177	8.49423	48.604	318.984	18.2434	0.769063	17.4743	4.91915	12.2334	12.2351	4.41202	1698.75	188.5	94	21.8885	544.5	301.75	309.75	503.75
LFOG	0.290868	0.293353	0.234039	0.180196	0.286941	0.269051	0.20072	0.243288	0.277994	0.328914	0.182255	0.208885	9.10172	8.38334	33.0534	640.265	23.3074	-2.00644	25.3139	13.1217	3.58875	17.14	1.45286	908.25	92	60.5	13.0495	260	195	238.5	227
KZED	0.284891	0.300828	0.224692	0.186862	0.290809	0.266753	0.201699	0.240739	0.291376	0.359312	0.159543	0.18793	9.74039	11.1237	29.4393	995.076	28.8898	-8.89387	37.7837	19.5378	-2.31048	21.5739	-3.00017	883.5	96	45.25	22.937	281.75	161.75	276	161.75
KYAD	0.293809	0.307837	0.219711	0.177761	0.280678	0.271612	0.205274	0.242436	0.296763	0.350264	0.15979	0.19217	9.39485	12.3341	33.6755	908.583	28.1164	-8.5095	36.6259	18.2403	-2.15986	20.2851	-2.15986	1060.5	111.75	62.75	17.6908	322.75	208.5	321.75	208.5
KPTE	0.274071	0.300518	0.232144	0.192918	0.281567	0.268285	0.205304	0.244844	0.287989	0.334414	0.175983	0.201149	27.9078	9.85691	78.8694	49.023	34.5704	22.0704	12.4999	27.4963	28.2466	28.5791	27.3889	1783.5	281.75	17.25	64.1192	760.25	72.5	278.5	570.25
KOFB	0.265773	0.271938	0.244347	0.215143	0.269098	0.255687	0.21735	0.257865	0.273038	0.317705	0.183876	0.222605	17.534	11.901	42.7983	578.776	32.4945	4.6878	27.8067	14.6086	24.8354	25.0655	10.9792	293	42.5	4	44.3333	105	25	32.5	80.5
KNMB	0.303394	0.315827	0.223777	0.155775	0.295336	0.280775	0.19423	0.229659	0.301685	0.359697	0.150013	0.187551	12.0765	9.47669	34.5604	651.832	27.6637	0.252125	27.4116	12.4535	12.688	20.3577	4.39734	916.75	121.75	51	27.6821	308.75	181	183.75	187
KKDQ	0.290095	0.298069	0.230013	0.180385	0.286264	0.270264	0.200919	0.242553	0.279667	0.331411	0.179741	0.207711	9.56371	8.18395	33.9874	589.467	23.1131	-0.959438	24.0726	13.6942	5.33556	17.005	2.52619	903.75	91.5	59.25	13.8206	258	189	256	228.75
KJZG	0.249358	0.2547	0.252196	0.240189	0.268716	0.257797	0.212619	0.260869	0.272109	0.288371	0.200814	0.235599	10.7876	11.7666	35.3702	813.062	27.3009	-5.9635	33.2644	18.6623	0.479948	20.5621	0.479948	1110.75	124.25	77.25	14.9056	331.75	242.5	323.25	242.5
KIIX	0.278787	0.281853	0.225819	0.213132	0.279248	0.269646	0.207914	0.243192	0.299292	0.315449	0.186397	0.198445	9.87917	8.22141	35.8639	554.017	22.8344	-0.0890625	22.9234	6.22817	5.81541	16.7825	3.28919	782.25	75.25	46.5	13.6556	219.25	164.5	200.25	195
KEFD	0.230568	0.265777	0.220464	0.282048	0.255897	0.240926	0.23128	0.271896	0.265836	0.29793	0.204897	0.230295	8.84842	6.70923	35.7836	452.119	19.4581	0.7095	18.7486	6.64174	6.52159	14.6242	3.68713	870.5	89	57.75	15.5498	260.5	183.5	209.75	226.5
KBXS	0.312874	0.284566	0.219794	0.179245	0.296829	0.270039	0.194088	0.239045	0.291752	0.361623	0.147878	0.196409	14.3772	8.1104	34.7243	556.23	27.0654	3.71911	23.3462	11.6195	21.4404	21.5009	8.08698	843.25	118	15.5	40.4753	313	101.5	129	256.5
JWEY	0.286227	0.288051	0.228171	0.194832	0.278409	0.266645	0.206504	0.248443	0.277817	0.320263	0.187639	0.211313	24.7863	14.4563	49.1072	551.096	37.8432	8.40537	29.4378	30.643	17.3466	30.643	17.3466	341.5	94.75	2	102.305	222.5	10	222.5	10
JVSZ	0.267582	0.262312	0.233687	0.23539	0.272645	0.262033	0.215789	0.249533	0.298196	0.324828	0.184137	0.192092	8.83371	6.84354	30.9297	587.004	21.0941	-1.02119	22.1152	16.1296	4.43823	16.1296	1.83653	741.25	77	39.25	19.238	216.75	137.25	216.75	164.25
JSZD	0.286673	0.300137	0.229313	0.181246	0.283309	0.271226	0.202364	0.2431	0.291103	0.341813	0.164703	0.197301	26.2245	8.86998	67.4352	161.381	32.2286	19.0802	13.1483	27.3398	25.5243	27.7825	23.9656	1301.75	207	25.75	55.7898	516	105.5	464	206.25
JSAG	0.288727	0.292604	0.234218	0.18167	0.278544	0.273384	0.208378	0.239694	0.296866	0.342206	0.165246	0.191326	18.8008	8.75956	90.3142	32.5093	23.7236	14.023	9.70062	18.4886	18.6238	19.1648	18.364	2674.5	312.75	143.5	25.1458	828.5	473.25	721	749.75
JPYU	0.230675	0.231557	0.231255	0.300459	0.258894	0.241808	0.229876	0.269423	0.264881	0.283868	0.212753	0.236085	9.93873	7.87661	38.0617	479.511	21.7802	1.08625	20.694	10.6142	6.23068	15.996	4.39626	562.5	53.5	33.75	11.5872	153.25	120.5	146.75	130.75
JNVS	0.288931	0.309	0.225092	0.176015	0.284026	0.275188	0.200825	0.239961	0.282859	0.345386	0.171136	0.199368	23.9282	6.80463	56.2969	201.593	29.7278	17.6407	12.087	26.396	21.8861	26.396	21.4864	1519	249	47	61.1324	722	166	722	183
JNKW	0.287706	0.306149	0.229619	0.176104	0.295	0.275365	0.197733	0.231902	0.308579	0.346605	0.146691	0.197213	7.95016	8.58363	35.2205	582.851	21.8994	-2.46419	24.3636	11.5702	1.9565	15.3181	1.22341	840.75	95.25	47.75	20.9846	246.5	156	231	164.25
JMXW	0.229541	0.253426	0.246649	0.267654	0.251684	0.231807	0.237319	0.279189	0.262582	0.282136	0.214263	0.238031	9.55779	8.0167	37.9211	479.229	21.7531	0.612813	21.1403	6.11072	5.8063	15.6898	4.09008	617	57.25	39.25	10.8483	169	134.5	156.75	150.75
JHFI	0.233383	0.255836	0.219921	0.290162	0.260886	0.254924	0.219445	0.264745	0.266608	0.294618	0.199846	0.238185	9.59067	6.89504	37.1449	444.203	19.9021	1.34217	18.56	7.41066	8.53437	15.2334	4.49088	859.5	94.75	51.75	21.6002	276.75	168.5	199	217.5
JHCN	0.298323	0.296852	0.214012	0.184952	0.288009	0.270837	0.20038	0.240773	0.299888	0.32582	0.167716	0.200629	8.56715	8.32285	33.4974	630.806	22.5231	-2.29144	24.8145	8.66252	13.0903	16.5043	1.06618	1232.75	120	80.75	12.242	343.5	269.25	303	319.5
JCLQ	0.280956	0.31088	0.216824	0.190342	0.287452	0.280063	0.194413	0.238071	0.287087	0.344157	0.169166	0.198835	6.18791	12.4613	31.0169	1016.18	26.9728	-13.2021	40.1749	17.3647	-5.73535	18.3367	-6.64439	757.5	92.75	30.25	30.3624	260.25	119.25	245.5	119.75
JAFJ	0.291538	0.303871	0.22392	0.177259	0.282494	0.280124	0.19527	0.242112	0.28624	0.334777	0.165668	0.210219	21.4499	11.7649	65.7015	215.146	28.6536	10.7484	17.9051	23.373	18.5204	23.4124	18.3897	1490.25	263.25	21.5	72.992	731	80	641.5	108.75
IXVJ	0.2918	0.299603	0.226993	0.179436	0.287551	0.272094	0.20139	0.238965	0.287512	0.337753	0.169915	0.202756	7.65088	7.15147	31.1777	594.181	20.229	-2.70821	22.9372	12.1883	2.70256	15.1442	0.790262	625.75	69.5	33	23.8241	199.25	105.75	177	136.25
IUSR	0.277017	0.300885	0.230181	0.18893	0.28233	0.271752	0.20252	0.243398	0.283336	0.318093	0.186602	0.208118	10.2152	7.43037	33.6398	551.011	22.5994	0.513	22.0864	7.20846	6.22394	17.0776	3.6453	785.75	74.75	51.75	11.4204	216.25	170.5	205.5	191.25
IPWB	0.285703	0.294189	0.230788	0.186063	0.280246	0.250261	0.218274	0.251219	0.294255	0.328737	0.175323	0.197115	10.1779	6.87564	32.939	518.428	21.8225	0.956311	20.8661	7.65101	6.16444	16.5913	4.04471	778.25	85.25	45.5	18.8685	241.25	148.5	199.5	182.25
INQX	0.289469	0.296473	0.22731	0.182813	0.287775	0.272307	0.19809	0.241828	0.281636	0.323548	0.183234	0.207156	5.27617	8.5997	21.4759	1129.32	26.1561	-13.9016	40.0577	18.9187	-5.17172	18.9187	-8.94316	642.75	91.5	29.5	34.6268	233.5	96.75	233.5	100.5
ILBQ	0.256897	0.259912	0.211882	0.27101	0.267004	0.251827	0.217899	0.26327	0.278698	0.289089	0.201528	0.230542	8.7439	7.6908	38.8507	441.82	20.1367	0.341375	19.7953	4.62972	12.917	14.4578	3.74404	905.5	97.5	56	18.5789	284	181.75	194.5	261.5
IHPC	0.28386	0.299195	0.233425	0.182296	0.280684	0.271928	0.204453	0.242935	0.287349	0.338803	0.16798	0.204494	7.17234	9.56035	33.6451	711.614	21.9546	-6.46425	28.4188	15.8742	-1.5823	15.8742	-1.5823	1023.75	142	39.75	40.3378	401.75	140.25	401.75	140.25
IFLI	0.296833	0.287265	0.195443	0.220091	0.293388	0.273096	0.190683	0.242834	0.302892	0.33605	0.165433	0.195316	15.7859	12.1911	49.1236	463.921	30.0733	5.26188	24.8114	10.4864	21.5364	21.5364	10.209	519	67	17.75	42.2478	195.5	63	63	193.5
IEPQ	0.291216	0.297351	0.228076	0.1807	0.286808	0.269928	0.200375	0.242889	0.278873	0.330741	0.179759	0.206968	9.70256	8.09573	35.8243	544.959	22.4801	-0.118313	22.5984	6.83746	5.62848	16.5036	3.25248	774	76.5	45	14.8997	221	160.75	194	190
ICNN	0.265242	0.267906	0.257445	0.207282	0.26768	0.255585	0.221309	0.255426	0.277939	0.317885	0.18094	0.220955	8.28172	12.3015	31.4977	964.181	27.8066	-11.2487	39.0553	4.13027	-2.98137	19.9288	-3.88292	1091.5	112	79.75	8.85495	302.5	253.25	266.75	261
IADP	0.257341	0.263498	0.254009	0.222228	0.265186	0.239639	0.234833	0.260342	0.264815	0.308521	0.1976	0.225126	7.96423	7.24759	32.1856	573.538	20.6561	-1.86013	22.5163	8.83368	3.30222	15.0808	1.23783	875	96.75	47.25	24.1978	281.25	153.75	230.5	205.5
HZTS	0.294472	0.29576	0.230268	0.176646	0.280303	0.275617	0.199938	0.244142	0.282589	0.326169	0.178768	0.210001	26.353	11.7065	64.3437	162.465	36.0067	17.8131	18.1936	24.4641	26.1034	28.6415	24.4641	1089.75	203.75	1.5	89.6445	593.5	8	112.25	593.5
HXJE	0.247016	0.269186	0.254522	0.226653	0.272091	0.250836	0.222221	0.254852	0.283393	0.317062	0.184546	0.212137	22.1894	11.1834	48.0142	473.152	32.6974	9.41127	23.2862	27.4901	19.9805	27.5179	16.0457	1304	205.75	50.5	49.9213	556	192.75	550.75	227.75
HVBQ	0.242769	0.269848	0.214627	0.271309	0.259274	0.244504	0.22983	0.266392	0.271811	0.294469	0.206126	0.226374	9.55275	7.39925	36.9559	471.406	21.0306	1.00881	20.0217	9.24372	5.93125	15.5575	4.14613	575.75	56	36.75	11.1351	156	124.5	152	140.25
HUQC	0.282642	0.300144	0.227644	0.186734	0.283062	0.269297	0.203883	0.243758	0.283057	0.333244	0.176816	0.203592	15.4554	13.393	49.0904	521.367	30.8609	3.57963	27.2813	9.92848	21.6809	21.896	9.14319	463.75	57.75	18.25	37.8262	167.5	61.5	69.25	161.75
HTIP	0.286211	0.299211	0.228071	0.184486	0.284362	0.272404	0.201667	0.241567	0.284274	0.343804	0.159759	0.210096	6.41197	8.39079	29.5873	725.796	22.2881	-6.06852	28.3566	14.5654	0.789276	15.7957	-2.04731	588	72.5	30.75	27.037	196.25	101.75	190	123
HRWG	0.247642	0.284234	0.207462	0.258863	0.268202	0.257293	0.212811	0.261694	0.27657	0.301271	0.197678	0.22287	6.29022	8.5338	32.6775	653.107	21.0373	-5.07288	26.1102	3.21616	5.03084	14.6019	-1.35433	1108	119.5	58.5	22.3627	341.5	200.5	275.5	294.5
HRUR	0.267643	0.3034	0.21128	0.216938	0.28539	0.273733	0.203275	0.237602	0.290931	0.312736	0.194761	0.200798	9.14198	7.95637	35.3842	557.855	21.943	-0.542688	22.4857	6.14915	5.04689	16.0386	2.4597	785	78	45.75	16.7166	222.75	159.5	208.75	195.25
HPXA	0.24138	0.244016	0.234847	0.278115	0.254618	0.243048	0.235543	0.266791	0.264787	0.286191	0.211591	0.23629	6.00307	8.00435	28.0198	748.941	21.8411	-6.72606	28.5671	14.3256	-1.66095	15.6447	-2.72504	611.5	76	30.5	28.6547	206.75	101	202.75	119.25
HMHL	0.24324	0.246299	0.22243	0.286748	0.262315	0.246753	0.225002	0.26593	0.270768	0.285155	0.209106	0.234042	12.3625	7.59072	32.1697	587.104	25.2457	1.65452	23.5912	9.27642	19.8621	19.8644	5.70636	838.5	124.5	22.75	37.4146	302.25	111.5	119.75	229
HLJG	0.283542	0.299215	0.22493	0.190142	0.281865	0.268777	0.205108	0.244249	0.288608	0.340566	0.164964	0.203322	14.136	6.73603	24.9092	742.894	27.732	0.68989	27.0421	22.8555	7.25437	23.3988	5.07051	1866	302	50	57.1615	842	194.5	749	199.5
HJMP	0.290964	0.308764	0.225221	0.173831	0.293448	0.282113	0.193727	0.230712	0.292244	0.354322	0.157875	0.194342	2.50854	7.6199	30.7704	627.769	16.683	-8.017	24.7	-0.936083	10.4255	10.6009	-4.39217	1268.25	139.25	63	20.8496	395	230	235.25	355.5
HGSM	0.297955	0.295969	0.221013	0.182977	0.288644	0.271199	0.197518	0.242639	0.292843	0.334508	0.172284	0.197338	18.7346	13.2465	43.5516	666.88	33.5264	3.11019	30.4162	26.6728	19.4087	26.6728	10.2518	1186.5	137	56.75	25.4638	382.5	202.25	382.5	316.25
HERT	0.245989	0.243541	0.221522	0.286897	0.261611	0.24028	0.226912	0.271197	0.264529	0.273928	0.217642	0.242344	9.68276	7.7926	37.3109	485.695	21.725	0.841852	20.8832	7.34809	5.81231	15.8407	4.17215	591.75	61.75	37.25	15.648	175.25	120	151.75	144.75
HENI	0.30333	0.292167	0.231283	0.171539	0.28419	0.27046	0.205704	0.239646	0.286888	0.341393	0.169724	0.199539	18.8292	11.8348	34.7173	813.99	35.406	1.31669	34.0893	22.9799	9.34878	28.6653	8.54829	929.5	130	49	30.8877	315.25	167.75	203.25	168.25
HANM	0.300765	0.295916	0.21084	0.190249	0.283788	0.272096	0.201923	0.242193	0.279042	0.322999	0.189588	0.205591	18.2148	17.4981	46.0508	769.676	38.8361	0.845875	37.9903	13.9676	21.0366	27.8922	9.25383	187.75	27.5	0.75	51.3432	75.25	14.5	36.75	73.75
HABV	0.291884	0.29544	0.22272	0.186567	0.286494	0.255659	0.214937	0.242909	0.296001	0.335352	0.176171	0.187189	2.08123	7.46226	30.2004	629.21	16.1946	-8.45181	24.6464	-2.78073	10.0145	10.172	-4.84045	1385.5	151	74.5	19.1541	424.75	260.5	262	393.5
GUMF	0.329481	0.291305	0.216006	0.162032	0.295764	0.277909	0.191559	0.234768	0.300961	0.331955	0.162007	0.203358	9.76091	8.05804	35.1092	561.375	22.7385	-0.212125	22.9506	4.15015	5.65516	16.7929	3.09079	777	76	46	14.5787	217.75	162.5	198	194.25
GRKU	0.22351	0.237724	0.242148	0.294526	0.234245	0.217131	0.252551	0.296072	0.258169	0.275503	0.223172	0.240863	13.7493	6.89239	45.456	287.235	21.7641	6.66578	15.0983	10.9759	17.2776	17.4151	10.2908	740	83	33.75	23.1917	235.25	134.25	134.5	228.75
GRFT	0.30052	0.301719	0.217505	0.177853	0.285554	0.271419	0.200745	0.242281	0.289588	0.344449	0.160095	0.203377	10.4375	8.44907	33.6997	633.774	24.3306	-0.739875	25.0704	10.6954	4.02785	18.2773	2.74635	1088.25	105	73.75	11.9045	302.25	242	254.75	264.75
GLVK	0.291361	0.295893	0.231244	0.180084	0.287061	0.269454	0.200516	0.242969	0.27971	0.329248	0.181519	0.207786	4.72849	10.833	27.0002	1055.12	24.3239	-15.7946	40.1185	17.2182	-7.67641	17.2182	-8.77034	1243.25	132.25	70.5	16.8099	372.5	242	372.5	254.25
GJPF	0.314786	0.280369	0.220404	0.181362	0.297319	0.268863	0.193733	0.240085	0.288995	0.361078	0.147351	0.200313	3.85504	8.78141	32.3485	696.937	18.2119	-8.90119	27.1131	12.0136	-3.78553	12.3642	-4.6527	1036	145.75	45.75	41.6961	409.75	148	409.25	152.5
GIPR	0.293691	0.296726	0.221688	0.185396	0.285272	0.272033	0.201093	0.241602	0.28648	0.35915	0.156552	0.194728	10.7432	8.47129	33.1516	646.712	25.0888	-0.46225	25.5511	12.4619	6.74677	18.8198	2.95444	814.75	88.75	51.5	14.6196	227.5	170.75	198	190.5
GHLP	0.298074	0.317154	0.206952	0.177107	0.291464	0.280075	0.192272	0.236189	0.290369	0.350048	0.163946	0.19505	10.3796	7.73617	33.8419	566.64	23.2132	0.353063	22.8601	7.23058	6.2831	17.4396	3.62643	784.5	75	48.75	13.1363	218.5	163.5	208.5	190.5
GGJD	0.281376	0.300496	0.214047	0.200472	0.285389	0.272618	0.201085	0.240907	0.280465	0.336409	0.179673	0.2006	26.4783	11.9667	64.2605	165.954	36.0374	17.4127	18.6247	24.6612	26.4688	28.7711	24.6612	1059	234.25	0.25	101.604	645.5	2.75	74.5	645.5
GEHT	0.263965	0.295142	0.243953	0.195402	0.285494	0.267833	0.204094	0.242579	0.280522	0.344827	0.169257	0.203022	13.5757	6.94343	40.6126	379.836	23.0191	5.93795	17.0812	9.16527	18.2686	18.4234	9.16527	1638.75	229.75	32.75	50.5497	657.75	133.75	165.25	657.75
GDKK	0.237467	0.249238	0.280438	0.231292	0.267844	0.256424	0.220751	0.254981	0.280608	0.328124	0.176936	0.213003	24.2094	11.7226	75.5685	119.538	33.0978	17.5852	15.5125	23.2067	25.4146	25.8521	22.8052	1502.75	213.25	17.5	55.2284	608.5	81.75	139.5	582
GCFE	0.295118	0.301478	0.222919	0.179597	0.286244	0.269889	0.203032	0.240836	0.290474	0.353492	0.155824	0.199129	8.2402	8.47271	24.6765	930.165	25.6944	-8.65575	34.3502	3.70714	4.06884	19.4881	-3.14714	932.5	101	62.25	14.1613	272.75	207	213.25	222.75
GBVZ	0.305969	0.312822	0.19641	0.181569	0.2967	0.280189	0.188592	0.234519	0.300916	0.331663	0.16668	0.196999	10.9942	12.3368	34.1972	894.168	29.0936	-6.98194	36.0756	19.6335	-0.477406	21.6629	-0.477406	1020.75	110.75	63.5	19.141	314	205.25	301.5	205.25
FZQN	0.3052	0.301205	0.231428	0.161131	0.281554	0.274848	0.203266	0.240332	0.283981	0.33281	0.177308	0.204971	10.5819	9.6628	37.9223	591.664	25.2709	-0.209063	25.48	17.5696	6.56067	18.0547	3.50658	629.5	62.25	36.75	14.1688	181	124.75	174.75	154.5
FVXD	0.309976	0.298237	0.219052	0.169821	0.28876	0.275295	0.19686	0.239086	0.290839	0.340082	0.167854	0.198633	10.363	5.58271	28.3414	519.599	21.1295	1.44967	19.6798	11.5548	6.18412	16.7609	4.18444	758.25	83	43.25	20.818	240.75	145.25	196.5	181.75
FGDU	0.232632	0.263716	0.265723	0.23571	0.266913	0.252105	0.219862	0.26112	0.265502	0.320165	0.189638	0.223396	17.55	8.88145	46.5967	382.495	26.2248	7.18064	19.0442	21.8748	13.3271	22.0618	12.5753	1181.75	142.5	58	29.6929	409.25	187.75	353.75	231
FFPD	0.220947	0.256368	0.222263	0.29845	0.254522	0.240373	0.226825	0.27828	0.267404	0.289341	0.204126	0.237091	9.65699	7.7586	37.2511	484.56	21.7416	0.914875	20.8267	10.36	5.8292	15.8289	4.15771	587.25	60.5	36	14.1602	170.5	124.25	145	141.25
FFFY	0.294904	0.300616	0.225074	0.177202	0.294067	0.272417	0.199355	0.234161	0.297052	0.345185	0.162333	0.192468	8.48495	7.0684	31.4675	580.176	21.0303	-1.42656	22.4568	5.43254	4.36271	15.7241	1.5536	968.25	93.5	68.5	9.59798	269.5	219	247.25	244.5
EYKJ	0.294933	0.305117	0.227755	0.170988	0.290136	0.272532	0.199678	0.237654	0.299869	0.356179	0.146698	0.196054	16.6376	7.1378	34.0165	515.738	28.2582	7.27571	20.9825	14.9794	23.0037	23.4735	11.0899	603	89	6.5	48.2985	238	51	91.5	168
ERIA	0.296991	0.290573	0.228167	0.180869	0.285622	0.266741	0.201233	0.246405	0.288832	0.334198	0.169448	0.203419	9.61811	6.41057	31.7296	510.216	20.6801	0.479076	20.201	10.7308	9.79536	15.8627	3.58633	828.5	100.5	43.5	28.2487	289.5	150	204.5	199.5
EMJJ	0.252256	0.276604	0.250454	0.219109	0.268472	0.257479	0.220209	0.253839	0.275906	0.326927	0.181139	0.214662	17.9055	14.572	51.1589	531.464	34.0104	5.52644	28.4839	11.7387	23.0904	24.4777	11.7387	406.25	71.5	9	64.9846	198.5	39.75	40	198.5
EMAL	0.310705	0.296493	0.212129	0.178787	0.287488	0.270348	0.19815	0.244014	0.286276	0.332279	0.174895	0.204765	15.3934	10.5578	47.794	432.546	26.1763	4.08744	22.0889	20.1488	10.6808	20.4889	9.74507	1130.75	171	31.5	47.8816	460	126.75	446.5	135.25
EEMJ	0.226715	0.26482	0.232319	0.274448	0.250549	0.239763	0.232367	0.277321	0.261067	0.301556	0.200812	0.235489	7.2556	6.39869	37.4074	410.845	17.1195	0.014625	17.1049	3.34418	8.69464	12.5586	2.6459	1572.5	183	81.75	30.7259	536	250.25	281.5	488.75
ECTD	0.288424	0.306161	0.212778	0.190771	0.288471	0.277447	0.195392	0.238691	0.290068	0.340862	0.16796	0.199354	1.25448	6.8709	28.9923	613.437	14.6693	-8.96181	23.6311	-4.0809	9.16796	9.16796	-5.48283	1465.5	153.75	85	17.5212	439	279.75	279.75	410.25
EAAA	0.284475	0.301825	0.228185	0.184743	0.279625	0.266919	0.207499	0.245956	0.289411	0.343579	0.165168	0.200823	16.2376	14.1992	51.6987	508.712	31.4959	4.03644	27.4595	13.1456	19.9399	22.5444	10.0026	303.75	36	15.25	25.4768	100	52.75	66.75	88
DWZT	0.23135	0.225473	0.291973	0.242538	0.265269	0.239233	0.236572	0.258925	0.264109	0.328081	0.188744	0.214065	7.32179	9.20499	24.7655	1000.44	25.7524	-11.3929	37.1453	9.92637	2.24066	19.2251	-5.1614	976.75	102	64.5	14.4201	288	212.5	225.5	231.5
DVXD	0.30753	0.291339	0.236953	0.162787	0.283772	0.272973	0.201255	0.241999	0.280967	0.344114	0.159141	0.214449	21.6806	16.996	44.7373	814.234	41.5601	3.5745	37.9856	31.4315	25.1197	31.907	12.1317	208.75	32.5	2.25	50.5219	75.25	11.5	54	65.5
DUQG	0.332032	0.29095	0.213999	0.158484	0.295493	0.27889	0.189475	0.236142	0.293609	0.342341	0.156866	0.203924	9.74742	7.77435	35.151	534.752	22.204	0.08875	22.1153	7.01492	5.68217	16.3956	3.41357	804.5	83	46.75	16.4459	238.25	167.5	198.75	197
DUNJ	0.288219	0.288228	0.243465	0.17773	0.288141	0.267163	0.20247	0.242226	0.293375	0.338073	0.159153	0.207344	8.56567	11.0071	29.2149	993.265	27.8942	-9.78181	37.6761	20.4762	-4.09768	20.4762	-4.09768	840	92.25	40.5	23.1041	256.25	146	256.25	146
DSUV	0.287271	0.319472	0.20091	0.190938	0.289613	0.278853	0.195288	0.236246	0.298343	0.333397	0.177435	0.188686	26.8838	6.62301	62.5057	142.623	32.1569	21.5622	10.5948	28.0722	25.4416	28.5036	25.0345	1411	227	28.5	61.8326	604	115.5	529	132.5
DOVJ	0.30337	0.300907	0.231716	0.161614	0.284528	0.282411	0.197382	0.23568	0.291407	0.33817	0.165067	0.202049	2.23458	7.29557	30.5039	611.522	15.9032	-8.00662	23.9098	-0.309042	9.98819	10.1481	-4.41008	1303.5	137.25	70	18.3393	390.25	245.25	245.5	359.5
DLAI	0.302614	0.315249	0.196318	0.182908	0.293527	0.274353	0.194773	0.237347	0.295547	0.334158	0.173193	0.194359	19.3	14.1508	45.1957	630.35	35.7989	4.48944	31.3094	12.5822	18.7641	27.0469	11.5142	269.25	36.5	13.5	28.8212	93.25	44.75	59.75	89.75
DKFZ	0.311592	0.307709	0.21165	0.167268	0.288504	0.276572	0.195946	0.238978	0.29708	0.329735	0.172474	0.198105	0.0348411	9.73091	32.0802	764.792	16.4974	-13.8361	30.3334	9.62368	-4.48036	9.62368	-8.73605	884.75	106.5	47.75	24.3185	284	160.5	284	176.75
DHWX	0.219493	0.263902	0.238798	0.276228	0.242976	0.235875	0.239605	0.281544	0.251437	0.290992	0.213809	0.241814	9.35471	7.43652	38.4701	452.044	20.253	0.924375	19.3286	7.09719	5.84149	15.1276	4.18227	716.5	73.75	45.5	15.9604	214.75	147	178.25	177
DESP	0.326107	0.301711	0.206578	0.164567	0.294995	0.281151	0.189949	0.233905	0.298728	0.340109	0.159913	0.200514	10.3518	9.54663	37.6112	591.199	24.9632	-0.419438	25.3826	17.721	6.28843	17.8358	3.34116	628	63.25	42.25	12.814	177.25	129.25	177	148
CUTE	0.319661	0.310884	0.21103	0.156895	0.291668	0.28543	0.189397	0.233505	0.295642	0.352908	0.152019	0.198146	25.4083	10.7553	61.3203	220.649	33.2645	15.7566	17.5079	27.8848	23.6629	28.2249	22.8706	231.75	88	0.75	157.418	203	2.75	182.75	4
CSUV	0.296655	0.309683	0.212393	0.178934	0.290967	0.26228	0.206645	0.240108	0.304144	0.332635	0.17168	0.18784	8.23675	7.26616	38.0139	445.442	18.9472	-0.166715	19.1139	3.76336	5.01904	13.8458	2.98072	665	65	44.5	13.2159	190.5	142.5	167.5	171.5
CSSK	0.24308	0.268823	0.251	0.228852	0.270355	0.262701	0.211974	0.25497	0.282775	0.323597	0.173948	0.213798	9.81195	7.66261	33.6768	569.704	22.5163	-0.233063	22.7493	16.1484	5.70167	16.9145	2.99913	810.5	81	53.75	11.6261	227	176.25	225.75	194
CRNC	0.292291	0.299424	0.233422	0.173437	0.287736	0.270624	0.202752	0.238887	0.292943	0.338035	0.16567	0.201267	8.48232	6.28759	34.7291	438.5	18.6722	0.56825	18.1039	4.58133	12.4478	14.0381	3.52466	1502.75	174.5	83.75	27.2372	515.75	259.5	284.25	468.5
CQMG	0.276796	0.300152	0.235227	0.185931	0.279797	0.269704	0.206633	0.243866	0.286322	0.350849	0.161775	0.198406	15.8129	12.6485	37.51	802.13	32.433	-1.28719	33.7202	15.8147	21.4155	25.4588	5.61946	1455.75	157.25	83	21.0254	440.75	264.25	297.5	398.75
CMFF	0.302196	0.318195	0.198211	0.178884	0.299048	0.272013	0.194773	0.234166	0.302909	0.354753	0.155812	0.183758	3.20721	9.03265	28.4358	823.633	20.6195	-11.1388	31.7583	11.2246	-2.41135	13.5728	-6.84524	777.75	87	35.25	28.3976	254.25	125.25	248.75	142.5
CMEQ	0.232639	0.264962	0.234824	0.266712	0.252823	0.238363	0.232617	0.276197	0.265304	0.301997	0.20192	0.229712	9.6507	7.91452	37.7807	483.17	21.745	0.796875	20.9481	8.76466	5.8799	15.8135	4.15015	614.5	60.25	39.75	13.5643	177	131.25	144.75	156
CKDK	0.31008	0.280163	0.217725	0.189	0.282182	0.26696	0.204583	0.246275	0.282328	0.327925	0.177012	0.209429	16.8018	9.20972	46.793	388.982	25.9443	6.28087	19.6634	21.2073	12.5159	21.3791	11.7282	1158.75	139.5	54.5	30.0409	413	185	360	217.75
CIEA	0.294305	0.281321	0.243406	0.179793	0.283808	0.256544	0.211347	0.248301	0.289561	0.361345	0.12823	0.219357	10.2342	9.12022	36.9851	582.096	24.3432	-0.314125	24.6574	16.3499	6.21024	17.6014	3.33989	635.5	59.25	44	9.90864	174	137.25	171.75	149.5
CIAC	0.289048	0.298652	0.226485	0.182954	0.287681	0.269058	0.2007	0.242561	0.292983	0.331653	0.170601	0.200969	8.11252	6.44093	28.2265	621.583	20.8857	-1.92698	22.8127	15.754	3.1187	15.9653	0.928514	578.5	66.25	31.75	22.5926	185	104	184	116.75
CCID	0.289634	0.308455	0.206957	0.191972	0.287452	0.271849	0.199246	0.241453	0.286678	0.345436	0.161234	0.204443	11.4082	10.1012	30.9787	809.789	27.4472	-5.148	32.5952	21.2919	1.4939	21.2919	1.4939	1482	212.75	35.75	51.2318	585	134.5	585	134.5
BYQM	0.247046	0.264495	0.266687	0.220556	0.271983	0.262267	0.213026	0.252724	0.278359	0.329628	0.179688	0.211496	13.3221	8.43382	48.2978	313.347	22.5776	5.14557	17.432	9.48837	17.2487	17.2487	9.48837	701.333	82.6667	31	25.5156	225	117.667	117.667	225
BSVG	0.311333	0.299855	0.20042	0.186474	0.280754	0.272648	0.204707	0.241891	0.287407	0.342688	0.166428	0.202141	26.7149	13.1638	56.1577	332.169	36.9453	13.5012	23.4441	29.2005	21.9282	30.0813	21.9282	879.75	217.5	1	113.714	593.25	8	283.5	8
BRUD	0.255914	0.270824	0.248999	0.220776	0.273085	0.256981	0.218846	0.251089	0.279974	0.341763	0.178055	0.198246	8.86025	7.90777	33.3314	598.402	22.3689	-1.35531	23.7242	16.3256	4.50795	16.3256	1.72256	700.25	72.75	42	14.9227	202.25	141.5	202.25	166.25
BOLZ	0.302458	0.309082	0.208428	0.178944	0.291441	0.279567	0.192675	0.236317	0.290854	0.337319	0.169531	0.200943	7.38068	9.35934	34.7311	663.272	22.3474	-4.59581	26.9432	7.64079	6.26351	15.6807	-0.592917	978	103	61.75	15.1035	282.75	212.25	280	252
BNDE	0.273788	0.269402	0.239724	0.214621	0.264682	0.253519	0.221467	0.260332	0.271185	0.315202	0.193183	0.21847	9.94606	8.58014	35.1413	603.021	23.8696	-0.547125	24.4167	16.7238	5.85587	17.5534	2.80531	770.75	76	50.25	11.901	212.75	162.5	211.75	198.75
BNCU	0.227292	0.225386	0.248988	0.297717	0.245022	0.229578	0.243056	0.282345	0.258117	0.270728	0.221572	0.248746	5.83819	5.54283	34.6484	406.958	14.8818	-1.11544	15.9972	2.01554	7.23852	10.9767	1.28558	2247.25	287.75	110.75	33.213	786.75	346.75	382.5	727
BGZG	0.256547	0.30122	0.226779	0.213107	0.277051	0.261364	0.21068	0.250905	0.282381	0.32633	0.181921	0.205578	27.5207	11.7816	63.9659	181.708	37.418	18.9969	18.4211	25.4463	27.741	30.0349	25.4463	1097.25	243.75	1	99.5639	670	7.75	86.5	670
BGXB	0.235607	0.270214	0.234454	0.259228	0.251255	0.240002	0.234184	0.274559	0.274388	0.309984	0.193701	0.221668	9.59661	7.98537	37.8307	485.587	21.7618	0.665976	21.0958	4.49153	15.7329	15.7329	4.00134	1048.5	175.75	23.25	65.3764	513.75	85.25	85.25	445.25
BFJL	0.286666	0.312152	0.218968	0.181437	0.282699	0.270603	0.204268	0.24243	0.288145	0.349065	0.162123	0.199594	8.99389	12.2217	35.9306	821.481	25.9169	-8.08913	34.006	16.9409	-1.38499	18.8421	-1.38499	1233.25	125.75	86.25	11.723	356.25	274.75	346.5	274.75
AYMT	0.250168	0.26681	0.258474	0.223744	0.268081	0.245497	0.223258	0.263164	0.265997	0.329622	0.184256	0.219326	14.777	10.7599	49.4601	395.137	27.469	5.73844	21.7306	10.0358	19.6118	19.6739	10.0358	698.75	100.25	22	46.0039	281	80.75	82	281
AWOI	0.243888	0.280061	0.207007	0.26793	0.263356	0.249851	0.220703	0.266089	0.271895	0.290736	0.205755	0.230554	8.55709	6.51176	37.1041	422.339	18.5761	1.02855	17.5476	4.29578	10.1666	13.975	3.65541	1106.75	125	62.75	26.2112	366.25	193	215.5	334.5
AUGV	0.290272	0.305029	0.211815	0.191315	0.289334	0.274076	0.19797	0.238621	0.290896	0.331083	0.174109	0.20293	6.03757	9.34212	24.7927	1038.05	24.7403	-12.9334	37.6738	-3.43605	-2.31149	18.2802	-6.97824	1029.5	108	63.25	18.6972	317.25	197.75	233.75	281.5
AQGE	0.288589	0.306255	0.223922	0.179796	0.284049	0.27048	0.20413	0.241341	0.298042	0.350172	0.160016	0.190206	8.19255	7.32522	32.3019	584.642	20.9238	-1.753	22.6768	2.19809	11.2532	15.5227	1.2301	1041.25	110	69.5	13.3522	310	233.25	243.25	290.5
ALVQ	0.232498	0.268804	0.234096	0.262315	0.272781	0.270073	0.203551	0.253595	0.283979	0.308676	0.189925	0.214058	14.2505	8.43924	46.0749	357.068	23.7902	5.48106	18.3091	13.124	18.556	18.5834	9.7661	972	97.5	62.5	11.8455	266.25	217	218	244
AFQQ	0.279783	0.289075	0.241066	0.182325	0.288182	0.271205	0.201788	0.238826	0.286857	0.332819	0.163152	0.210548	9.22289	8.01607	34.8949	555.935	22.2687	-0.703688	22.9724	6.9684	5.24543	16.1807	2.61257	835	79.25	59	9.39352	225.75	189.25	213	208.5
ABIJ	0.232892	0.236911	0.253237	0.275836	0.243699	0.222681	0.252482	0.281137	0.250323	0.244737	0.248554	0.255014	16.6448	14.8681	60.9493	350.372	28.2429	3.81306	24.4298	19.7635	14.5142	20.4108	11.9523	404.25	70	9	61.9238	190	39.5	163	49.75
ABCD	0.199282	0.253594	0.233984	0.31223	0.245624	0.237428	0.232724	0.284223	0.262632	0.302692	0.200745	0.232974	7.35978	4.88365	25.8974	522.989	17.4423	-1.41538	18.8577	5.25064	9.10449	13.8256	1.35449	1623	209	76	33.8413	580	239	310	452

## Sheet: PCC
genic_region	nucleotide	BIO1	BIO2	BIO3	BIO4	BIO5	BIO6	BIO7	BIO8	BIO9	BIO10	BIO11	BIO12	BIO13	BIO14	BIO15	BIO16	BIO17	BIO18	BIO19
5'UTR	A	-0.0430201	0.125236	-0.0920203	0.173165	0.0743159	-0.121773	0.193086	0.0132846	-0.0462807	0.0412367	-0.0935811	-0.0410843	-0.0215129	-0.0284101	0.00774151	-0.0303497	-0.0245426	0.0169672	-0.045486
5'UTR	U	0.0515912	0.101396	-0.00859179	0.0962956	0.130256	-0.0170456	0.123459	0.0642393	0.0298445	0.113524	0.00482129	-0.0400689	0.0137495	-0.0848493	0.065345	0.0044195	-0.0814938	0.021066	-0.0621105
5'UTR	C	0.133998	0.0685907	0.0647272	0.0113765	0.152124	0.0772563	0.0378303	0.164007	0.0484444	0.162432	0.095933	0.0275398	0.02746	-0.00125487	0.00533038	0.0246881	0.00548489	0.0323304	0.00241734
5'UTR	G	-0.0857447	-0.198139	0.0371167	-0.198184	-0.233762	0.0526782	-0.24574	-0.156648	-0.0124171	-0.206195	0.00605696	0.0397747	-0.00707061	0.073038	-0.0501555	0.00695481	0.0643409	-0.0474372	0.0735896
CDS	A	-0.0118127	0.123596	-0.0381539	0.146205	0.09546	-0.0873172	0.172382	0.0301359	-0.0269569	0.0636056	-0.06112	-0.0268069	-0.0179945	-0.0290156	0.0254011	-0.0246636	-0.0199725	0.000723173	-0.0293996
CDS	U	0.0343479	0.151898	0.0363372	0.0930991	0.119017	-0.040095	0.139646	0.0655888	0.0128278	0.0889942	-0.0089584	0.0176193	0.0270644	-0.0218981	0.0627191	0.0239609	-0.0101822	0.0335858	-0.00345592
CDS	C	-0.00413726	-0.113599	-0.0125382	-0.0810666	-0.0738949	0.0493088	-0.113427	-0.0282747	0.00127906	-0.0476276	0.0266796	-0.00405093	-0.00957366	0.0203068	-0.0525065	-0.00761879	0.0108871	-0.00895918	-0.0022153
CDS	G	-0.0192245	-0.162105	0.0164096	-0.161145	-0.143008	0.0786923	-0.201197	-0.0692688	0.0135607	-0.107469	0.0437866	0.0144567	0.0013963	0.0307505	-0.0331711	0.00954337	0.019529	-0.0261879	0.0375422
3'UTR	A	-0.109003	0.0215723	-0.0835069	0.112108	-0.0420544	-0.127238	0.105439	-0.0821849	-0.0614411	-0.0688289	-0.121528	0.0553581	0.014781	0.0716936	-0.0379597	0.0181081	0.0803851	0.0367109	0.0323109
3'UTR	U	0.123672	0.189435	0.0243153	0.127685	0.237645	0.00547445	0.185211	0.165971	0.0666327	0.214491	0.047104	0.0269908	0.0631804	-0.0381021	0.0760023	0.0525693	-0.0319132	0.0715909	-0.0201188
3'UTR	C	-0.0495101	-0.156385	0.0286512	-0.153447	-0.169053	0.0520215	-0.192958	-0.0977339	-0.0185444	-0.141304	0.0169781	-0.0301562	-0.0447333	0.00228489	-0.0389333	-0.0362563	-0.0032635	-0.0516837	0.00218139
3'UTR	G	-0.0333453	-0.11176	0.0100769	-0.112032	-0.121368	0.0412212	-0.14277	-0.0673614	-0.0179587	-0.098524	0.0153787	-0.0488703	-0.0477086	-0.010007	-0.035152	-0.045295	-0.0193394	-0.0781911	0.00266361

## Sheet: P_FDR
Region_nucl	bioclimatic_variable	PCC	P_value	fdr
5'UTR_A	BIO1	-0.0430201	0.392627	0.76512
5'UTR_A	BIO2	0.125236	0.0125153	0.0815284
5'UTR_A	BIO3	-0.0920203	0.0670112	0.254643
5'UTR_A	BIO4	0.173165	0.000528986	0.00913916
5'UTR_A	BIO5	0.0743159	0.139378	0.429436
5'UTR_A	BIO6	-0.121773	0.0151945	0.0864144
5'UTR_A	BIO7	0.193086	0.000108136	0.00249202
5'UTR_A	BIO8	0.0132846	0.791879	0.94528
5'UTR_A	BIO9	-0.0462807	0.357718	0.728211
5'UTR_A	BIO10	0.0412367	0.412562	0.780652
5'UTR_A	BIO11	-0.0935811	0.0624903	0.245652
5'UTR_A	BIO12	-0.0410843	0.414293	0.780652
5'UTR_A	BIO13	-0.0215129	0.669132	0.902735
5'UTR_A	BIO14	-0.0284101	0.572484	0.854797
5'UTR_A	BIO15	0.00774151	0.877796	0.968965
5'UTR_A	BIO16	-0.0303497	0.546545	0.854797
5'UTR_A	BIO17	-0.0245426	0.625877	0.869274
5'UTR_A	BIO18	0.0169672	0.736096	0.912118
5'UTR_A	BIO19	-0.045486	0.366042	0.736121
5'UTR_T	BIO1	0.0515912	0.30518	0.682166
5'UTR_T	BIO2	0.101396	0.0434726	0.19061
5'UTR_T	BIO3	-0.00859179	0.864496	0.961488
5'UTR_T	BIO4	0.0962956	0.0552273	0.228631
5'UTR_T	BIO5	0.130256	0.00937063	0.0667658
5'UTR_T	BIO6	-0.0170456	0.734922	0.912118
5'UTR_T	BIO7	0.123459	0.0138333	0.083
5'UTR_T	BIO8	0.0642393	0.201517	0.516246
5'UTR_T	BIO9	0.0298445	0.553245	0.854797
5'UTR_T	BIO10	0.113524	0.0236894	0.120633
5'UTR_T	BIO11	0.00482129	0.92371	0.982681
5'UTR_T	BIO12	-0.0400689	0.425934	0.789435
5'UTR_T	BIO13	0.0137495	0.784772	0.945187
5'UTR_T	BIO14	-0.0848493	0.0913489	0.32543
5'UTR_T	BIO15	0.065345	0.19385	0.513928
5'UTR_T	BIO16	0.0044195	0.930051	0.982681
5'UTR_T	BIO17	-0.0814938	0.104947	0.357133
5'UTR_T	BIO18	0.021066	0.675611	0.906113
5'UTR_T	BIO19	-0.0621105	0.216893	0.531737
5'UTR_C	BIO1	0.133998	0.00750567	0.055203
5'UTR_C	BIO2	0.0685907	0.172581	0.479858
5'UTR_C	BIO3	0.0647272	0.198107	0.516246
5'UTR_C	BIO4	0.0113765	0.821226	0.955304
5'UTR_C	BIO5	0.152124	0.00237202	0.021964
5'UTR_C	BIO6	0.0772563	0.124351	0.393778
5'UTR_C	BIO7	0.0378302	0.452259	0.799248
5'UTR_C	BIO8	0.164007	0.00103898	0.0139345
5'UTR_C	BIO9	0.0484444	0.335663	0.715244
5'UTR_C	BIO10	0.162432	0.00116291	0.0142833
5'UTR_C	BIO11	0.095933	0.0561551	0.228631
5'UTR_C	BIO12	0.0275398	0.58431	0.854797
5'UTR_C	BIO13	0.02746	0.585399	0.854797
5'UTR_C	BIO14	-0.00125488	0.980115	0.984433
5'UTR_C	BIO15	0.00533038	0.915683	0.980168
5'UTR_C	BIO16	0.0246881	0.623829	0.869274
5'UTR_C	BIO17	0.00548489	0.913249	0.980168
5'UTR_C	BIO18	0.0323304	0.520669	0.84234
5'UTR_C	BIO19	0.00241735	0.961706	0.982681
5'UTR_G	BIO1	-0.0857447	0.0879693	0.318365
5'UTR_G	BIO2	-0.198139	7.04052e-05	0.00200655
5'UTR_G	BIO3	0.0371167	0.460839	0.801919
5'UTR_G	BIO4	-0.198184	7.01337e-05	0.00200655
5'UTR_G	BIO5	-0.233762	2.49696e-06	0.000189769
5'UTR_G	BIO6	0.0526782	0.295089	0.682166
5'UTR_G	BIO7	-0.24574	7.15491e-07	0.000163132
5'UTR_G	BIO8	-0.156648	0.00174395	0.0184041
5'UTR_G	BIO9	-0.0124171	0.805188	0.946303
5'UTR_G	BIO10	-0.206195	3.47256e-05	0.00158349
5'UTR_G	BIO11	0.00605696	0.904242	0.980168
5'UTR_G	BIO12	0.0397747	0.429342	0.789435
5'UTR_G	BIO13	-0.00707061	0.888314	0.971052
5'UTR_G	BIO14	0.073038	0.146328	0.433283
5'UTR_G	BIO15	-0.0501555	0.318853	0.705811
5'UTR_G	BIO16	0.00695481	0.890131	0.971052
5'UTR_G	BIO17	0.0643409	0.200803	0.516246
5'UTR_G	BIO18	-0.0474372	0.345819	0.716789
5'UTR_G	BIO19	0.0735896	0.143297	0.42989
CDS_A	BIO1	-0.0118127	0.814495	0.952332
CDS_A	BIO2	0.123596	0.0137271	0.083
CDS_A	BIO3	-0.0381539	0.448397	0.799248
CDS_A	BIO4	0.146205	0.00350435	0.0307305
CDS_A	BIO5	0.09546	0.0573845	0.229538
CDS_A	BIO6	-0.0873172	0.0822782	0.302572
CDS_A	BIO7	0.172382	0.000561177	0.00913916
CDS_A	BIO8	0.0301359	0.549376	0.854797
CDS_A	BIO9	-0.0269569	0.592293	0.854797
CDS_A	BIO10	0.0636056	0.206009	0.521889
CDS_A	BIO11	-0.06112	0.224327	0.538385
CDS_A	BIO12	-0.0268069	0.594356	0.854797
CDS_A	BIO13	-0.0179945	0.720766	0.912118
CDS_A	BIO14	-0.0290156	0.564324	0.854797
CDS_A	BIO15	0.0254011	0.613841	0.869274
CDS_A	BIO16	-0.0246636	0.624173	0.869274
CDS_A	BIO17	-0.0199725	0.691564	0.910129
CDS_A	BIO18	0.000723176	0.98854	0.98854
CDS_A	BIO19	-0.0293996	0.559178	0.854797
CDS_T	BIO1	0.0343479	0.494974	0.829809
CDS_T	BIO2	0.151898	0.00240833	0.021964
CDS_T	BIO3	0.0363372	0.470314	0.801919
CDS_T	BIO4	0.0930991	0.0638587	0.246776
CDS_T	BIO5	0.119017	0.0176747	0.0959481
CDS_T	BIO6	-0.040095	0.425632	0.789435
CDS_T	BIO7	0.139646	0.00531449	0.0403901
CDS_T	BIO8	0.0655888	0.192189	0.513928
CDS_T	BIO9	0.0128278	0.79888	0.946303
CDS_T	BIO10	0.0889942	0.0765405	0.286086
CDS_T	BIO11	-0.0089584	0.858774	0.959806
CDS_T	BIO12	0.0176193	0.726353	0.912118
CDS_T	BIO13	0.0270644	0.590817	0.854797
CDS_T	BIO14	-0.0218981	0.663568	0.902735
CDS_T	BIO15	0.0627191	0.212413	0.526416
CDS_T	BIO16	0.0239609	0.634088	0.870916
CDS_T	BIO17	-0.0101822	0.839725	0.95902
CDS_T	BIO18	0.0335858	0.5046	0.836348
CDS_T	BIO19	-0.00345592	0.945275	0.982681
CDS_C	BIO1	-0.00413727	0.934508	0.982681
CDS_C	BIO2	-0.113599	0.0235963	0.120633
CDS_C	BIO3	-0.0125382	0.803326	0.946303
CDS_C	BIO4	-0.0810666	0.106787	0.358052
CDS_C	BIO5	-0.0738949	0.14164	0.42989
CDS_C	BIO6	0.0493088	0.327102	0.710278
CDS_C	BIO7	-0.113427	0.0238092	0.120633
CDS_C	BIO8	-0.0282747	0.574317	0.854797
CDS_C	BIO9	0.00127906	0.979732	0.984433
CDS_C	BIO10	-0.0476276	0.343884	0.716789
CDS_C	BIO11	0.0266796	0.596108	0.854797
CDS_C	BIO12	-0.00405093	0.935871	0.982681
CDS_C	BIO13	-0.00957366	0.849186	0.95902
CDS_C	BIO14	0.0203068	0.686671	0.910129
CDS_C	BIO15	-0.0525065	0.296667	0.682166
CDS_C	BIO16	-0.00761879	0.879718	0.968965
CDS_C	BIO17	0.0108871	0.828795	0.95902
CDS_C	BIO18	-0.00895918	0.858761	0.959806
CDS_C	BIO19	-0.0022153	0.964904	0.982681
CDS_G	BIO1	-0.0192245	0.702556	0.910129
CDS_G	BIO2	-0.162105	0.00119028	0.0142833
CDS_G	BIO3	0.0164096	0.744463	0.9175
CDS_G	BIO4	-0.161145	0.00127407	0.0145244
CDS_G	BIO5	-0.143008	0.00430206	0.035565
CDS_G	BIO6	0.0786923	0.117485	0.382665
CDS_G	BIO7	-0.201197	5.40134e-05	0.00200655
CDS_G	BIO8	-0.0692688	0.168366	0.479842
CDS_G	BIO9	0.0135607	0.787656	0.945187
CDS_G	BIO10	-0.107469	0.0322937	0.147259
CDS_G	BIO11	0.0437866	0.384241	0.755233
CDS_G	BIO12	0.0144567	0.773993	0.938673
CDS_G	BIO13	0.0013963	0.977875	0.984433
CDS_G	BIO14	0.0307505	0.541258	0.854797
CDS_G	BIO15	-0.0331711	0.509879	0.836348
CDS_G	BIO16	0.00954337	0.849658	0.95902
CDS_G	BIO17	0.019529	0.698074	0.910129
CDS_G	BIO18	-0.0261879	0.602901	0.859133
CDS_G	BIO19	0.0375422	0.455712	0.799248
3'UTR_A	BIO1	-0.109003	0.0298943	0.1391
3'UTR_A	BIO2	0.0215723	0.668273	0.902735
3'UTR_A	BIO3	-0.0835069	0.0966089	0.338874
3'UTR_A	BIO4	0.112108	0.0255003	0.123324
3'UTR_A	BIO5	-0.0420544	0.403349	0.779352
3'UTR_A	BIO6	-0.127238	0.0111638	0.074863
3'UTR_A	BIO7	0.105439	0.0357204	0.159691
3'UTR_A	BIO8	-0.0821849	0.102023	0.352442
3'UTR_A	BIO9	-0.0614411	0.221897	0.538218
3'UTR_A	BIO10	-0.0688289	0.171092	0.479858
3'UTR_A	BIO11	-0.121528	0.0154024	0.0864144
3'UTR_A	BIO12	0.0553581	0.271172	0.644033
3'UTR_A	BIO13	0.014781	0.769066	0.937685
3'UTR_A	BIO14	0.0716936	0.153922	0.445938
3'UTR_A	BIO15	-0.0379597	0.450712	0.799248
3'UTR_A	BIO16	0.0181081	0.719077	0.912118
3'UTR_A	BIO17	0.0803851	0.109776	0.362739
3'UTR_A	BIO18	0.0367109	0.465758	0.801919
3'UTR_A	BIO19	0.0323109	0.520921	0.84234
3'UTR_T	BIO1	0.123672	0.0136688	0.083
3'UTR_T	BIO2	0.189435	0.000146463	0.00303577
3'UTR_T	BIO3	0.0243153	0.62908	0.869274
3'UTR_T	BIO4	0.127685	0.0108806	0.074863
3'UTR_T	BIO5	0.237645	1.67702e-06	0.000189769
3'UTR_T	BIO6	0.00547445	0.913413	0.980168
3'UTR_T	BIO7	0.185211	0.000206596	0.00392533
3'UTR_T	BIO8	0.165971	0.000901529	0.0128468
3'UTR_T	BIO9	0.0666327	0.185193	0.502666
3'UTR_T	BIO10	0.214491	1.62882e-05	0.000928427
3'UTR_T	BIO11	0.047104	0.349222	0.71732
3'UTR_T	BIO12	0.0269908	0.591827	0.854797
3'UTR_T	BIO13	0.0631804	0.209063	0.523805
3'UTR_T	BIO14	-0.0381021	0.449014	0.799248
3'UTR_T	BIO15	0.0760023	0.130598	0.407896
3'UTR_T	BIO16	0.0525693	0.29609	0.682166
3'UTR_T	BIO17	-0.0319132	0.526066	0.84467
3'UTR_T	BIO18	0.0715909	0.154514	0.445938
3'UTR_T	BIO19	-0.0201188	0.689421	0.910129
3'UTR_C	BIO1	-0.0495101	0.325128	0.710278
3'UTR_C	BIO2	-0.156385	0.00177583	0.0184041
3'UTR_C	BIO3	0.0286512	0.569229	0.854797
3'UTR_C	BIO4	-0.153447	0.00216982	0.0215095
3'UTR_C	BIO5	-0.169053	0.000719307	0.0109335
3'UTR_C	BIO6	0.0520215	0.301159	0.682166
3'UTR_C	BIO7	-0.192958	0.000109299	0.00249202
3'UTR_C	BIO8	-0.0977339	0.0516723	0.218172
3'UTR_C	BIO9	-0.0185444	0.712604	0.912118
3'UTR_C	BIO10	-0.141304	0.00479121	0.0376688
3'UTR_C	BIO11	0.0169781	0.735933	0.912118
3'UTR_C	BIO12	-0.0301562	0.549107	0.854797
3'UTR_C	BIO13	-0.0447333	0.374036	0.741567
3'UTR_C	BIO14	0.00228489	0.963802	0.982681
3'UTR_C	BIO15	-0.0389333	0.439174	0.799248
3'UTR_C	BIO16	-0.0362563	0.471303	0.801919
3'UTR_C	BIO17	-0.0032635	0.948317	0.982681
3'UTR_C	BIO18	-0.0516837	0.304312	0.682166
3'UTR_C	BIO19	0.00218139	0.965441	0.982681
3'UTR_G	BIO1	-0.0333452	0.507658	0.836348
3'UTR_G	BIO2	-0.11176	0.0259631	0.123324
3'UTR_G	BIO3	0.0100768	0.841362	0.95902
3'UTR_G	BIO4	-0.112032	0.0256002	0.123324
3'UTR_G	BIO5	-0.121368	0.0155394	0.0864144
3'UTR_G	BIO6	0.0412212	0.412738	0.780652
3'UTR_G	BIO7	-0.14277	0.00436763	0.035565
3'UTR_G	BIO8	-0.0673614	0.180422	0.495618
3'UTR_G	BIO9	-0.0179587	0.721297	0.912118
3'UTR_G	BIO10	-0.098524	0.0498019	0.214242
3'UTR_G	BIO11	0.0153787	0.760008	0.931623
3'UTR_G	BIO12	-0.0488703	0.331427	0.712881
3'UTR_G	BIO13	-0.0477086	0.343063	0.716789
3'UTR_G	BIO14	-0.010007	0.842447	0.95902
3'UTR_G	BIO15	-0.035152	0.484924	0.818983
3'UTR_G	BIO16	-0.045295	0.36806	0.736121
3'UTR_G	BIO17	-0.0193394	0.700863	0.910129
3'UTR_G	BIO18	-0.0781911	0.119847	0.38486
3'UTR_G	BIO19	0.00266361	0.957808	0.982681
