# Supplementary material for: RNA G-quadruplex structure contributes to cold adaptation in plants
Source: Nat Commun. 2022 Oct 20;13:6224. doi: 10.1038/s41467-022-34040-y (PMC9585020; doi:10.1038/s41467-022-34040-y)
Supplement: Supplementary file 6 — Supplementary Data 3 [file 41467_2022_34040_MOESM6_ESM.xlsx]

## Sheet: RG4_landplants
Label	Major_clade	5'UTR_GQS	CDS_GQS	3'UTR_GQS	mean_GQS_density	mean_GQS_UTR	BIO1	BIO2	BIO3	BIO4	BIO5	BIO6	BIO7	BIO8	BIO9	BIO10	BIO11	BIO12	BIO13	BIO14	BIO15	BIO16	BIO17	BIO18	BIO19
YFGP	bryophytes	2.30453	2.58568	1.37956	2.08993	1.84205	9.61182	7.44874	34.5253	527.162	21.6815	0.11025	21.5712	9.55006	5.50876	16.1187	3.34498	820.5	88.75	45.75	19.749	253.75	161	203.25	199.25
RCBT	bryophytes	2.86127	2.66173	1.35022	2.29107	2.10574	9.51959	5.61581	28.8412	510.995	20.0754	0.607989	19.4674	10.8841	10.9845	15.8288	3.52875	798.667	103.333	40.3333	32.8102	295	136.667	211.333	193
HRWG	bryophytes	3.12939	2.75254	1.10237	2.3281	2.11588	6.29022	8.5338	32.6775	653.107	21.0373	-5.07288	26.1102	3.21616	5.03084	14.6019	-1.35433	1108	119.5	58.5	22.3627	341.5	200.5	275.5	294.5
ILBQ	bryophytes	3.07308	2.65499	1.32338	2.35048	2.19823	8.7439	7.6908	38.8507	441.82	20.1367	0.341375	19.7953	4.62972	12.917	14.4578	3.74404	905.5	97.5	56	18.5789	284	181.75	194.5	261.5
UHLI	bryophytes	3.0781	2.74437	1.28622	2.36956	2.18216	8.03187	6.59485	38.0733	406.024	17.7727	0.451025	17.3216	5.32509	9.17627	13.2062	3.47731	1509.5	171.75	84.25	24.4391	496.75	273.25	305	438
BGXB	bryophytes	2.59523	3.2833	1.26924	2.38259	1.93223	9.59661	7.98537	37.8307	485.587	21.7618	0.665976	21.0958	4.49153	15.7329	15.7329	4.00134	1048.5	175.75	23.25	65.3764	513.75	85.25	85.25	445.25
YEPO	bryophytes	3.11928	2.83463	1.26828	2.4074	2.19378	9.74742	7.77435	35.151	534.752	22.204	0.08875	22.1153	7.01492	5.68217	16.3956	3.41357	804.5	83	46.75	16.4459	238.25	167.5	198.75	197
WOGB	bryophytes	2.84771	2.96108	1.41695	2.40858	2.13233	5.9516	7.21027	37.8379	435.092	16.8116	-2.24444	19.0561	1.91544	8.76408	11.628	1.10816	1051	123.5	64.75	23.2541	331.75	198.5	208.25	307.5
UUHD	bryophytes	3.36441	2.57558	1.45091	2.46363	2.40766	9.98276	6.26049	37.8303	383.657	19.0897	2.54371	16.546	6.76569	11.9593	14.8933	5.75719	1056.25	123.5	58.25	27.0254	361.75	187.25	231	315.25
ORKS	bryophytes	3.1056	3.21855	1.35762	2.56059	2.23161	7.16454	6.50567	36.7954	430.364	17.1892	-0.491563	17.6807	3.90327	8.76064	12.6608	2.20121	1705	191.75	95.25	26.6642	564.75	293.75	326	517.5
TXVB	bryophytes	3.66812	2.71386	1.32259	2.56819	2.49535	9.54194	7.72954	38.5452	455.539	20.9933	0.938563	20.0547	5.29054	6.48036	15.337	4.32953	773.75	78.25	51.25	14.8692	226.75	166.5	187.5	207.25
ZQRI	bryophytes	3.54744	2.89708	1.29145	2.57866	2.41944	2.70732	7.77416	26.2131	808.84	19.3574	-10.2996	29.657	13.0153	-2.64749	13.0153	-6.96942	739	87.25	32.5	32.09	251.25	113.75	251.25	125.75
LGOW	bryophytes	3.41699	2.75431	1.58555	2.58561	2.50127	8.35177	8.49423	48.604	318.984	18.2434	0.769063	17.4743	4.91915	12.2334	12.2351	4.41202	1698.75	188.5	94	21.8885	544.5	301.75	309.75	503.75
JMXW	bryophytes	2.94093	3.24224	1.59057	2.59124	2.26575	9.55779	8.0167	37.9211	479.229	21.7531	0.612813	21.1403	6.11072	5.8063	15.6898	4.09008	617	57.25	39.25	10.8483	169	134.5	156.75	150.75
SZYG	bryophytes	3.53583	2.92125	1.32806	2.59505	2.43194	9.51959	5.61581	28.8412	510.995	20.0754	0.607989	19.4674	10.8841	10.9845	15.8288	3.52875	798.667	103.333	40.3333	32.8102	295	136.667	211.333	193
AWOI	bryophytes	3.55318	2.94043	1.29717	2.59693	2.42517	8.55709	6.51176	37.1041	422.339	18.5761	1.02855	17.5476	4.29578	10.1666	13.975	3.65541	1106.75	125	62.75	26.2112	366.25	193	215.5	334.5
CMEQ	bryophytes	2.94203	3.3215	1.53644	2.59999	2.23923	9.6507	7.91452	37.7807	483.17	21.745	0.796875	20.9481	8.76466	5.8799	15.8135	4.15015	614.5	60.25	39.75	13.5643	177	131.25	144.75	156
RTMU	bryophytes	2.90651	2.71204	2.19668	2.60508	2.55159	9.29617	7.74564	38.2279	454.323	20.9902	0.731687	20.2586	5.03329	13.5841	15.153	4.10257	779	86	45.25	18.9886	243.75	156.75	166.5	228.75
HVBQ	bryophytes	3.5913	3.07547	1.34028	2.66902	2.46579	9.55275	7.39925	36.9559	471.406	21.0306	1.00881	20.0217	9.24372	5.93125	15.5575	4.14613	575.75	56	36.75	11.1351	156	124.5	152	140.25
EEMJ	bryophytes	3.30555	3.35462	1.49265	2.71761	2.3991	7.2556	6.39869	37.4074	410.845	17.1195	0.014625	17.1049	3.34418	8.69464	12.5586	2.6459	1572.5	183	81.75	30.7259	536	250.25	281.5	488.75
HMHL	bryophytes	4.01856	2.83752	1.40362	2.75323	2.71109	12.3625	7.59072	32.1697	587.104	25.2457	1.65452	23.5912	9.27642	19.8621	19.8644	5.70636	838.5	124.5	22.75	37.4146	302.25	111.5	119.75	229
QKQO	bryophytes	3.3755	3.40334	1.51981	2.76622	2.44766	9.12351	7.84347	39.2152	453.352	20.6019	0.603937	19.998	5.80685	5.60754	14.944	3.95189	698.5	69.25	45.75	13.9068	201	148.5	174.5	177.25
WJLO	bryophytes	3.81581	2.95238	1.66135	2.80985	2.73858	8.6474	8.50613	30.614	726.711	23.7924	-3.993	27.7854	17.4492	0.564562	17.4492	-0.44476	492.5	75.25	19.5	47.8008	208.5	66	208.5	66.25
MIRS	bryophytes	3.41578	3.39303	1.64592	2.81824	2.53085	8.26316	6.54062	29.7085	593.041	20.6196	-1.38725	22.0069	9.08424	3.58278	15.6091	1.27162	831	98	43.5	26.6708	282.25	143.5	203.25	194.25
QMWB	bryophytes	3.55469	3.32952	1.60534	2.82985	2.58001	6.56327	7.24144	28.0913	674.476	21.0543	-4.70319	25.7574	14.4453	-0.119771	15.3218	-1.07279	534.25	63.25	24.75	28.5687	180.75	87.25	176	100.25
KEFD	bryophytes	3.87127	3.21359	1.40932	2.83139	2.6403	8.84842	6.70923	35.7836	452.119	19.4581	0.7095	18.7486	6.64174	6.52159	14.6242	3.68713	870.5	89	57.75	15.5498	260.5	183.5	209.75	226.5
WSPM	bryophytes	3.57982	3.39238	1.60914	2.86045	2.59448	8.31215	6.876	38.1418	423.215	18.4524	0.425573	18.0269	3.97993	12.4127	13.7143	3.35196	1170.75	130.25	67.5	25.7325	386.25	208.25	226	344.75
HERT	bryophytes	3.86408	3.09114	1.66652	2.87391	2.7653	9.68276	7.7926	37.3109	485.695	21.725	0.841852	20.8832	7.34809	5.81231	15.8407	4.17215	591.75	61.75	37.25	15.648	175.25	120	151.75	144.75
HPXA	bryophytes	3.81815	3.06017	1.74485	2.87439	2.7815	6.00307	8.00435	28.0198	748.941	21.8411	-6.72606	28.5671	14.3256	-1.66095	15.6447	-2.72504	611.5	76	30.5	28.6547	206.75	101	202.75	119.25
RGKI	bryophytes	4.27007	3.33724	1.44402	3.01711	2.85704	9.57918	7.41443	34.4025	545.533	21.7179	0.167563	21.5503	10.2417	5.7427	16.3054	2.94918	813.75	83.5	45.5	17.983	239.75	156.25	214.5	195
JPYU	bryophytes	4.66329	2.97106	1.4428	3.02572	3.05305	9.93873	7.87661	38.0617	479.511	21.7802	1.08625	20.694	10.6142	6.23068	15.996	4.39626	562.5	53.5	33.75	11.5872	153.25	120.5	146.75	130.75
PIUF	bryophytes	4.05349	3.07916	1.97451	3.03572	3.014	9.21417	8.04496	40.32	442.768	20.5861	0.633375	19.9527	6.49444	7.65469	14.9367	4.18271	712.25	72	47.5	14.3533	209.5	152.5	167.75	184
WZYK	bryophytes	4.1496	3.14296	1.85174	3.0481	3.00067	7.35978	4.88365	25.8974	522.989	17.4423	-1.41538	18.8577	5.25064	9.10449	13.8256	1.35449	1623	209	76	33.8413	580	239	310	452
YWNF	bryophytes	3.95536	3.55839	1.64692	3.05356	2.80114	6.48414	7.10422	28.1315	664.265	20.5044	-4.74744	25.2518	6.98827	1.14058	14.9703	-1.2562	789	86.25	44.5	22.7314	251.75	140.5	210.25	184.25
DHWX	bryophytes	3.57854	3.63293	2.04725	3.08624	2.81289	9.35471	7.43652	38.4701	452.044	20.253	0.924375	19.3286	7.09719	5.84149	15.1276	4.18227	716.5	73.75	45.5	15.9604	214.75	147	178.25	177
JHFI	bryophytes	4.31425	2.99615	1.95753	3.08931	3.13589	9.59067	6.89504	37.1449	444.203	19.9021	1.34217	18.56	7.41066	8.53437	15.2334	4.49088	859.5	94.75	51.75	21.6002	276.75	168.5	199	217.5
NGTD	bryophytes	4.18369	3.64241	1.68157	3.16923	2.93263	9.61811	6.41057	31.7296	510.216	20.6801	0.479076	20.201	10.7308	9.79536	15.8627	3.58633	828.5	100.5	43.5	28.2487	289.5	150	204.5	199.5
FFPD	bryophytes	5.37595	3.52328	1.65302	3.51742	3.51448	9.65699	7.7586	37.2511	484.56	21.7416	0.914875	20.8267	10.36	5.8292	15.8289	4.15771	587.25	60.5	36	14.1602	170.5	124.25	145	141.25
ABCD	bryophytes	5.35899	3.84833	1.50997	3.57243	3.43448	7.35978	4.88365	25.8974	522.989	17.4423	-1.41538	18.8577	5.25064	9.10449	13.8256	1.35449	1623	209	76	33.8413	580	239	310	452
GRKU	bryophytes	4.67571	4.32259	1.81734	3.60521	3.24652	13.7493	6.89239	45.456	287.235	21.7641	6.66578	15.0983	10.9759	17.2776	17.4151	10.2908	740	83	33.75	23.1917	235.25	134.25	134.5	228.75
BNCU	bryophytes	4.989	3.92884	2.07002	3.66262	3.52951	5.83819	5.54283	34.6484	406.958	14.8818	-1.11544	15.9972	2.01554	7.23852	10.9767	1.28558	2247.25	287.75	110.75	33.213	786.75	346.75	382.5	727
KNMB	dicots	0.499176	1.69888	0.5417	0.913251	0.520438	12.0765	9.47669	34.5604	651.832	27.6637	0.252125	27.4116	12.4535	12.688	20.3577	4.39734	916.75	121.75	51	27.6821	308.75	181	183.75	187
CSUV	dicots	0.593995	1.70157	0.577797	0.957786	0.585896	8.23675	7.26616	38.0139	445.442	18.9472	-0.166715	19.1139	3.76336	5.01904	13.8458	2.98072	665	65	44.5	13.2159	190.5	142.5	167.5	171.5
TTRG	dicots	0.567339	1.77973	0.531877	0.959649	0.549608	14.4903	8.63855	37.1855	536.366	27.5082	4.27693	23.2313	11.9759	21.3474	21.4015	8.51565	727.25	108.75	10.25	43.0976	272	80.25	97.75	226.25
CMFF	dicots	0.699041	1.76261	0.488328	0.983328	0.593685	3.20721	9.03265	28.4358	823.633	20.6195	-11.1388	31.7583	11.2246	-2.41135	13.5728	-6.84524	777.75	87	35.25	28.3976	254.25	125.25	248.75	142.5
RBYC	dicots	0.618511	1.71026	0.665708	0.99816	0.642109	5.1005	9.48155	35.2702	630.047	20.7227	-6.16306	26.8858	3.27108	9.79124	13.3436	-1.81939	1201.25	129.5	66.75	18.7629	358.5	234.25	239	303.25
WMLW	dicots	0.64173	1.80024	0.665875	1.03595	0.653803	10.0302	8.86725	35.2824	598.496	24.5186	-0.614063	25.1326	3.7889	5.95625	17.6129	2.95876	811.5	78.25	55	10.4748	224.25	180.5	195.75	219.5
CRNC	dicots	0.573927	1.87156	0.715006	1.0535	0.644467	8.48232	6.28759	34.7291	438.5	18.6722	0.56825	18.1039	4.58133	12.4478	14.0381	3.52466	1502.75	174.5	83.75	27.2372	515.75	259.5	284.25	468.5
LWCK	dicots	0.672702	1.81571	0.706373	1.06493	0.689538	9.60564	7.8689	35.3852	542.995	22.0666	-0.166438	22.2331	6.81463	5.49549	16.3595	3.1515	815.25	84.5	46.25	17.1029	244	164.5	201.75	201.25
NPND	dicots	0.870183	1.72379	0.601572	1.06518	0.735878	9.61182	7.44874	34.5253	527.162	21.6815	0.11025	21.5712	9.55006	5.50876	16.1187	3.34498	820.5	88.75	45.75	19.749	253.75	161	203.25	199.25
OSMU	dicots	0.685796	1.84549	0.671917	1.06773	0.678856	16.2301	13.1757	53.6212	424.478	30.0224	5.44969	24.5728	12.2688	21.1933	21.4595	11.0138	370	43.25	15.5	31.4003	125	54.25	56	123.25
TZWR	dicots	0.630394	1.83078	0.75436	1.07184	0.692377	1.38163	6.65676	28.8264	600.688	14.4191	-8.60306	23.0222	-3.86678	9.10356	9.10546	-5.21832	1554.25	160.75	97.5	16.2946	464.5	304.5	308.5	439
TQKZ	dicots	0.707803	1.89413	0.643539	1.08182	0.675671	7.84277	5.84178	27.1998	587.894	19.7501	-1.72627	21.4764	8.88241	2.79016	15.2503	1.09114	663	75.3333	34	24.9523	217.667	112.667	179	142.333
FFFY	dicots	0.765524	1.76725	0.71387	1.08222	0.739697	8.48495	7.0684	31.4675	580.176	21.0303	-1.42656	22.4568	5.43254	4.36271	15.7241	1.5536	968.25	93.5	68.5	9.59798	269.5	219	247.25	244.5
HJMP	dicots	0.772239	1.75709	0.720423	1.08325	0.746331	2.50854	7.6199	30.7704	627.769	16.683	-8.017	24.7	-0.936083	10.4255	10.6009	-4.39217	1268.25	139.25	63	20.8496	395	230	235.25	355.5
DUQG	dicots	0.666724	1.8349	0.760822	1.08748	0.713773	9.74742	7.77435	35.151	534.752	22.204	0.08875	22.1153	7.01492	5.68217	16.3956	3.41357	804.5	83	46.75	16.4459	238.25	167.5	198.75	197
GBVZ	dicots	0.807878	1.71995	0.738215	1.08868	0.773047	10.9942	12.3368	34.1972	894.168	29.0936	-6.98194	36.0756	19.6335	-0.477406	21.6629	-0.477406	1020.75	110.75	63.5	19.141	314	205.25	301.5	205.25
GHLP	dicots	0.816569	1.83978	0.611893	1.08941	0.714231	10.3796	7.73617	33.8419	566.64	23.2132	0.353063	22.8601	7.23058	6.2831	17.4396	3.62643	784.5	75	48.75	13.1363	218.5	163.5	208.5	190.5
YQIJ	dicots	0.788296	1.87143	0.615074	1.0916	0.701685	19.7054	17.1154	47.3992	722.33	39.2206	3.1035	36.1171	11.6997	22.0485	28.74	11.3211	190.25	30.75	1.25	57.8531	83.25	14.5	32.75	83
PAZJ	dicots	0.657001	1.9107	0.724965	1.09756	0.690983	26.5003	14.3202	45.2555	637.672	40.5829	8.94094	31.6419	32.9464	18.8054	32.9883	17.8074	25.25	8.5	0	84.8525	16.5	0	11	0
BOLZ	dicots	0.781405	1.81486	0.705365	1.10054	0.743385	7.38068	9.35934	34.7311	663.272	22.3474	-4.59581	26.9432	7.64079	6.26351	15.6807	-0.592917	978	103	61.75	15.1035	282.75	212.25	280	252
LQJY	dicots	0.862727	1.82314	0.645049	1.1103	0.753888	9.72033	8.38357	34.9242	593.934	23.4551	-0.550688	24.0058	3.55377	5.64253	17.2178	2.69194	822	82.75	54	10.6723	228.25	178.75	211.75	218
XXYA	dicots	0.714943	1.96619	0.65609	1.11241	0.685517	9.41759	8.35947	33.978	619.061	23.2115	-1.39081	24.6023	12.3195	5.33889	17.17	2.00428	786.25	79	49.25	12.7887	218	166.25	214.25	205.5
DLAI	dicots	0.880567	1.83907	0.649376	1.123	0.764971	19.3	14.1508	45.1957	630.35	35.7989	4.48944	31.3094	12.5822	18.7641	27.0469	11.5142	269.25	36.5	13.5	28.8212	93.25	44.75	59.75	89.75
QICX	dicots	0.734813	1.96392	0.673382	1.12404	0.704097	11.0396	8.5422	32.7781	653.212	25.5317	-0.526875	26.0586	11.2818	4.45231	19.207	3.13502	962	99.25	63.5	15.5222	285.75	204	223.75	216.75
VMNH	dicots	0.747924	2.0647	0.576737	1.12979	0.66233	10.1377	8.80482	36.1153	587.804	24.1122	-0.262875	24.3751	6.72168	6.09379	17.5638	3.18923	774.25	75.75	52.25	9.41059	212.75	170.5	197	197
GUMF	dicots	0.778697	1.80022	0.815785	1.13157	0.797241	9.76091	8.05804	35.1092	561.375	22.7385	-0.212125	22.9506	4.15015	5.65516	16.7929	3.09079	777	76	46	14.5787	217.75	162.5	198	194.25
VGHH	dicots	0.69607	1.85408	0.878385	1.14284	0.787228	11.4123	11.4801	31.3781	927.043	29.5349	-7.05119	36.5861	11.0497	-0.571677	22.4639	-0.571677	1106.5	120.75	66.75	18.514	328.5	218.5	303.25	218.5
DESP	dicots	0.793394	1.82767	0.819704	1.14692	0.806549	10.3518	9.54663	37.6112	591.199	24.9632	-0.419438	25.3826	17.721	6.28843	17.8358	3.34116	628	63.25	42.25	12.814	177.25	129.25	177	148
UVDC	dicots	0.745842	2.00199	0.697183	1.14834	0.721512	27.1348	13.4924	59.9445	248.611	37.2736	14.7605	22.5131	28.2451	23.5232	29.7234	23.5232	1232	302	1	114.558	814.25	5.75	355	5.75
NMDZ	dicots	0.894065	1.9014	0.649939	1.14847	0.772002	14.3415	10.485	47.6187	424.146	25.3014	3.29119	22.0103	19.1647	9.51485	19.4494	8.90777	1166.5	159.25	49.75	37.2335	453.75	176	412	178.75
VFFP	dicots	0.748774	1.97177	0.726689	1.14908	0.737732	10.5698	10.0723	39.4518	588.36	25.1399	-0.38975	25.5297	16.2123	6.54379	18.0173	3.6075	750.75	82.25	46	18.8889	216.75	146	215.25	166
MKZR	dicots	0.812984	1.93228	0.707483	1.15091	0.760234	8.02969	5.52868	24.8436	636.192	20.2913	-1.96384	22.2551	10.63	2.77331	16.0399	0.620043	529	57.5	27	19.8611	158.25	97.75	146.75	117.25
DOVJ	dicots	0.707423	1.93053	0.860049	1.166	0.783736	2.23458	7.29557	30.5039	611.522	15.9032	-8.00662	23.9098	-0.309042	9.98819	10.1481	-4.41008	1303.5	137.25	70	18.3393	390.25	245.25	245.5	359.5
FVXD	dicots	0.831542	1.92671	0.742656	1.16697	0.787099	10.363	5.58271	28.3414	519.599	21.1295	1.44967	19.6798	11.5548	6.18412	16.7609	4.18444	758.25	83	43.25	20.818	240.75	145.25	196.5	181.75
KZED	dicots	0.778248	2.08028	0.650386	1.16964	0.714317	9.74039	11.1237	29.4393	995.076	28.8898	-8.89387	37.7837	19.5378	-2.31048	21.5739	-3.00017	883.5	96	45.25	22.937	281.75	161.75	276	161.75
JNVS	dicots	0.798032	2.00961	0.701611	1.16975	0.749821	23.9282	6.80463	56.2969	201.593	29.7278	17.6407	12.087	26.396	21.8861	26.396	21.4864	1519	249	47	61.1324	722	166	722	183
JHCN	dicots	0.820366	1.944	0.755342	1.17324	0.787854	8.56715	8.32285	33.4974	630.806	22.5231	-2.29144	24.8145	8.66252	13.0903	16.5043	1.06618	1232.75	120	80.75	12.242	343.5	269.25	303	319.5
TORX	dicots	0.759882	2.03076	0.734214	1.17495	0.747048	14.429	10.1393	35.9483	662.467	30.6131	2.42216	28.1909	7.53071	22.9085	22.9787	6.9116	774.75	127.5	6	59.6755	341.75	44.25	53.25	340.5
WEQK	dicots	0.817258	1.99315	0.71469	1.17503	0.765974	16.9745	11.6246	50.3933	420.922	27.7146	4.66513	23.0494	21.6592	12.4103	21.9515	11.4811	909	115.25	39.5	33.1721	338.5	143.75	304.5	149.75
UDUT	dicots	0.771739	2.09322	0.70118	1.18871	0.73646	18.7805	15.1732	43.9852	769.411	36.7275	2.237	34.4905	27.8019	22.0689	28.2826	9.6572	446.5	66.75	6	49.8406	166.5	29	131.25	134
YADI	dicots	1.05074	1.81969	0.728689	1.19971	0.889715	8.80523	10.1984	28.3752	944.926	27.3687	-8.57569	35.9444	17.3868	-2.21587	20.3026	-2.97031	903.25	93.75	48	20.0396	263	158.5	261.25	169
DKFZ	dicots	0.839917	2.03231	0.746888	1.20637	0.793403	0.0348411	9.73091	32.0802	764.792	16.4974	-13.8361	30.3334	9.62368	-4.48036	9.62368	-8.73605	884.75	106.5	47.75	24.3185	284	160.5	284	176.75
ECTD	dicots	0.970499	1.89299	0.755865	1.20645	0.863182	1.25448	6.8709	28.9923	613.437	14.6693	-8.96181	23.6311	-4.0809	9.16796	9.16796	-5.48283	1465.5	153.75	85	17.5212	439	279.75	279.75	410.25
ZSAB	dicots	0.784101	1.96429	0.879021	1.20914	0.831561	11.7187	10.6323	49.7708	396.344	22.6972	1.33714	21.3601	8.06654	15.206	16.4339	6.66031	728	77	49.25	14.8225	211.75	161.75	162	210.75
MZLD	dicots	0.865751	1.97793	0.7881	1.21059	0.826925	16.8018	9.20972	46.793	388.982	25.9443	6.28087	19.6634	21.2073	12.5159	21.3791	11.7282	1158.75	139.5	54.5	30.0409	413	185	360	217.75
GIPR	dicots	0.788534	2.14376	0.723676	1.21866	0.756105	10.7432	8.47129	33.1516	646.712	25.0888	-0.46225	25.5511	12.4619	6.74677	18.8198	2.95444	814.75	88.75	51.5	14.6196	227.5	170.75	198	190.5
TEZA	dicots	0.934153	1.8858	0.844155	1.22137	0.889154	8.97596	8.67079	33.0956	670.164	23.7419	-2.45719	26.1991	12.3365	4.69801	17.3784	0.905073	690.25	72	47.25	13.351	194.5	149.5	189.5	176.75
GCFE	dicots	0.839733	2.07715	0.76008	1.22565	0.799907	8.2402	8.47271	24.6765	930.165	25.6944	-8.65575	34.3502	3.70714	4.06884	19.4881	-3.14714	932.5	101	62.25	14.1613	272.75	207	213.25	222.75
NXOH	dicots	0.813661	2.17076	0.697125	1.22718	0.755393	7.5104	10.7472	29.911	940.074	26.0001	-9.92475	35.9249	16.1923	-3.44895	18.8015	-4.35819	1146.75	118.75	62.5	17.7605	332.5	215	329	231.25
XMVD	dicots	0.886025	1.92242	0.878997	1.22915	0.882511	10.1377	8.80482	36.1153	587.804	24.1122	-0.262875	24.3751	6.72168	6.09379	17.5638	3.18923	774.25	75.75	52.25	9.41059	212.75	170.5	197	197
HABV	dicots	0.94354	2.0745	0.671831	1.22996	0.807685	2.08123	7.46226	30.2004	629.21	16.1946	-8.45181	24.6464	-2.78073	10.0145	10.172	-4.84045	1385.5	151	74.5	19.1541	424.75	260.5	262	393.5
OHAE	dicots	0.881761	1.93548	0.873845	1.23036	0.877803	20.1224	10.9204	40.8675	587.072	32.5502	5.85456	26.6957	26.7852	16.9144	26.9886	12.5961	1322.5	179.75	60.5	37.2665	506.25	216	485.25	257
IPWB	dicots	0.743855	2.24621	0.710949	1.23367	0.727402	10.1779	6.87564	32.939	518.428	21.8225	0.956311	20.8661	7.65101	6.16444	16.5913	4.04471	778.25	85.25	45.5	18.8685	241.25	148.5	199.5	182.25
RKFX	dicots	0.851782	2.05875	0.799046	1.23653	0.825414	14.1869	13.0306	37.9042	815.802	31.4014	-2.97688	34.3782	13.831	20.0501	24.0496	3.82146	1392	144.75	86.75	13.9606	389.75	292.5	334.5	357.75
PTBJ	dicots	0.776679	2.1401	0.80298	1.23992	0.789829	18.6356	10.5008	37.1791	662.55	32.0886	3.84586	28.2427	26.4383	15.171	26.5292	10.24	1272.67	187	65.3333	35.2002	474.667	221.333	474	260.333
CUTE	dicots	0.824006	1.93239	0.977074	1.24449	0.90054	25.4083	10.7553	61.3203	220.649	33.2645	15.7566	17.5079	27.8848	23.6629	28.2249	22.8706	231.75	88	0.75	157.418	203	2.75	182.75	4
OINM	dicots	0.954125	2.08794	0.697139	1.2464	0.825632	20.2507	12.9076	47.1561	550.723	32.8704	5.49925	27.3712	26.6011	17.2712	26.6011	13.1416	1313.5	196.25	58	43.0364	534.75	191.75	534.75	262.25
UDHA	dicots	1.01191	1.83951	0.893291	1.24824	0.952601	9.39905	8.02639	35.4046	558.25	22.2191	-0.451063	22.6701	4.42221	5.35342	16.3348	2.71911	861.25	87	51.75	15.0311	249	180.75	215.5	219.25
FZQN	dicots	0.865538	2.04678	0.849238	1.25385	0.857388	10.5819	9.6628	37.9223	591.664	25.2709	-0.209063	25.48	17.5696	6.56067	18.0547	3.50658	629.5	62.25	36.75	14.1688	181	124.75	174.75	154.5
UBLN	dicots	0.715422	2.03332	1.01678	1.25518	0.866102	16.425	8.48552	37.1661	528.586	28.9028	6.07325	22.8295	11.7106	22.8488	23.296	10.4639	863	146.5	4	65.8392	399.5	36.5	55	388.5
JCLQ,YFQX	dicots	1.02945	1.96218	0.77406	1.25523	0.901754	6.18791	12.4613	31.0169	1016.18	26.9728	-13.2021	40.1749	17.3647	-5.73535	18.3367	-6.64439	757.5	92.75	30.25	30.3624	260.25	119.25	245.5	119.75
YRHD	dicots	0.742059	2.24148	0.782992	1.25551	0.762525	10.8849	8.81274	35.0485	593.634	24.9931	-0.1335	25.1266	7.72579	18.4532	18.4532	4.10002	802.5	89.25	36.75	20.5632	239.5	150.25	150.25	218.25
ZCDJ	dicots	0.897975	2.06377	0.836566	1.2661	0.867271	15.4553	12.5336	50.0014	464.504	29.9074	4.85862	25.0488	10.5078	21.0058	21.2108	9.81408	451.25	56.25	18	36.1366	164.5	62.25	64	160.5
JSZD	dicots	0.830443	2.18402	0.784492	1.26632	0.807468	26.2245	8.86998	67.4352	161.381	32.2286	19.0802	13.1483	27.3398	25.5243	27.7825	23.9656	1301.75	207	25.75	55.7898	516	105.5	464	206.25
YKZB	dicots	0.817065	2.13544	0.852046	1.26819	0.834555	8.76443	5.16284	25.1583	589.875	19.8459	-0.674872	20.5208	9.8835	10.9752	16.0324	1.88871	797.667	100	37.6667	32.4131	290.667	133.333	181.333	190.667
IUSR	dicots	0.905213	2.06504	0.845116	1.27179	0.875165	10.2152	7.43037	33.6398	551.011	22.5994	0.513	22.0864	7.20846	6.22394	17.0776	3.6453	785.75	74.75	51.75	11.4204	216.25	170.5	205.5	191.25
XRCX	dicots	0.946359	1.93258	0.94212	1.27369	0.94424	8.84851	10.5388	27.8607	1018.04	26.3186	-11.5083	37.8269	20.2336	-4.31923	20.8671	-4.31923	1311.75	321	24.75	89.2999	752.75	85.25	738.75	85.25
TOKV	dicots	0.913502	2.19849	0.709097	1.2737	0.811299	16.4291	9.98508	47.7883	408.953	26.3261	5.43837	20.8877	21.0005	11.9593	21.2718	11.1136	1018.25	127.5	45.5	32.4974	374.75	154.5	331	171.5
AQGE	dicots	0.953327	2.12299	0.748175	1.27483	0.850751	8.19255	7.32522	32.3019	584.642	20.9238	-1.753	22.6768	2.19809	11.2532	15.5227	1.2301	1041.25	110	69.5	13.3522	310	233.25	243.25	290.5
TVSH	dicots	0.987224	2.10497	0.74301	1.2784	0.865117	14.6	9.51116	35.3866	628.161	29.4247	2.58525	26.8395	15.1901	22.614	22.614	7.27515	647.75	99.25	19.25	35.6754	226.5	94.5	94.5	162.5
IXVJ	dicots	0.837799	2.09567	0.923102	1.28552	0.88045	7.65088	7.15147	31.1777	594.181	20.229	-2.70821	22.9372	12.1883	2.70256	15.1442	0.790262	625.75	69.5	33	23.8241	199.25	105.75	177	136.25
HANM	dicots	0.968975	2.01627	0.880976	1.28874	0.924976	18.2148	17.4981	46.0508	769.676	38.8361	0.845875	37.9903	13.9676	21.0366	27.8922	9.25383	187.75	27.5	0.75	51.3432	75.25	14.5	36.75	73.75
EMAL	dicots	0.917227	2.12302	0.848429	1.29623	0.882828	15.3934	10.5578	47.794	432.546	26.1763	4.08744	22.0889	20.1488	10.6808	20.4889	9.74507	1130.75	171	31.5	47.8816	460	126.75	446.5	135.25
UPOG	dicots	0.953053	2.00064	0.957025	1.30357	0.955039	9.88329	7.66068	33.1666	580.1	22.7847	-0.30325	23.0879	16.3795	6.89367	17.1408	2.96354	726.5	73.25	49.75	12.4751	211.25	161.75	211	168.5
HRUR	dicots	1.33953	1.77618	0.797717	1.30447	1.06862	9.14198	7.95637	35.3842	557.855	21.943	-0.542688	22.4857	6.14915	5.04689	16.0386	2.4597	785	78	45.75	16.7166	222.75	159.5	208.75	195.25
INQX	dicots	0.846141	2.12182	0.953179	1.30705	0.89966	5.27617	8.5997	21.4759	1129.32	26.1561	-13.9016	40.0577	18.9187	-5.17172	18.9187	-8.94316	642.75	91.5	29.5	34.6268	233.5	96.75	233.5	100.5
UZWG	dicots	0.940265	2.15091	0.832564	1.30791	0.886414	12.1863	12.4295	40.0224	705.055	27.4734	-3.57162	31.0451	6.26826	16.2071	20.7165	3.3266	1812.75	179.25	132.5	7.8701	474.75	431	457.25	448.25
QZXQ	dicots	0.955445	2.17988	0.794436	1.30992	0.87494	9.90473	9.23366	25.7096	978.714	28.0472	-7.84794	35.8951	21.7009	-1.4152	21.7009	-2.38898	885	97.75	43.5	23.5309	279.5	157.25	279.5	160
ZUHO	dicots	0.981076	1.98436	0.967435	1.31096	0.974256	8.02969	5.52868	24.8436	636.192	20.2913	-1.96384	22.2551	10.63	2.77331	16.0399	0.620043	529	57.5	27	19.8611	158.25	97.75	146.75	117.25
QEHE	dicots	1.04829	2.03285	0.859417	1.31352	0.953854	27.1661	10.8998	75.5873	82.3164	34.151	19.7401	14.4109	27.6017	26.0843	28.1455	26.0843	1066	247	2.66667	109.286	609.667	11.3333	343	11.3333
CIAC	dicots	0.882789	2.19216	0.870396	1.31511	0.876593	8.11252	6.44093	28.2265	621.583	20.8857	-1.92698	22.8127	15.754	3.1187	15.9653	0.928514	578.5	66.25	31.75	22.5926	185	104	184	116.75
HENI	dicots	0.875352	2.16603	0.908238	1.31654	0.891795	18.8292	11.8348	34.7173	813.99	35.406	1.31669	34.0893	22.9799	9.34878	28.6653	8.54829	929.5	130	49	30.8877	315.25	167.75	203.25	168.25
GEHT	dicots	0.933026	2.16065	0.860725	1.31813	0.896876	13.5757	6.94343	40.6126	379.836	23.0191	5.93795	17.0812	9.16527	18.2686	18.4234	9.16527	1638.75	229.75	32.75	50.5497	657.75	133.75	165.25	657.75
DSUV	dicots	1.17662	1.92883	0.855756	1.3204	1.01619	26.8838	6.62301	62.5057	142.623	32.1569	21.5622	10.5948	28.0722	25.4416	28.5036	25.0345	1411	227	28.5	61.8326	604	115.5	529	132.5
BSVG	dicots	1.03041	2.10806	0.832218	1.32356	0.931313	26.7149	13.1638	56.1577	332.169	36.9453	13.5012	23.4441	29.2005	21.9282	30.0813	21.9282	879.75	217.5	1	113.714	593.25	8	283.5	8
GGJD	dicots	1.05929	2.05937	0.856684	1.32512	0.957988	26.4783	11.9667	64.2605	165.954	36.0374	17.4127	18.6247	24.6612	26.4688	28.7711	24.6612	1059	234.25	0.25	101.604	645.5	2.75	74.5	645.5
KYAD	dicots	1.00089	2.23562	0.743711	1.32674	0.872302	9.39485	12.3341	33.6755	908.583	28.1164	-8.5095	36.6259	18.2403	-2.15986	20.2851	-2.15986	1060.5	111.75	62.75	17.6908	322.75	208.5	321.75	208.5
MVSE	dicots	0.91488	2.13198	0.933462	1.32677	0.924171	7.10857	9.71149	46.5104	400.8	18.3328	-2.5795	20.9123	6.65055	11.9434	11.9434	2.11677	3276.75	345	209.75	15.7264	935.75	696.75	696.75	734.5
GRFT	dicots	0.976941	2.15985	0.847713	1.32817	0.912327	10.4375	8.44907	33.6997	633.774	24.3306	-0.739875	25.0704	10.6954	4.02785	18.2773	2.74635	1088.25	105	73.75	11.9045	302.25	242	254.75	264.75
AUGV	dicots	1.08431	1.96203	0.953191	1.33318	1.01875	6.03757	9.34212	24.7927	1038.05	24.7403	-12.9334	37.6738	-3.43605	-2.31149	18.2802	-6.97824	1029.5	108	63.25	18.6972	317.25	197.75	233.75	281.5
PXYR	dicots	1.00742	2.07958	0.918026	1.33501	0.962724	12.1243	10.1331	29.3977	915.591	28.4206	-6.048	34.4686	23.0459	0.507271	23.0459	0.507271	1317	280	18.25	82.8529	728.75	79.5	728.75	79.5
BFJL	dicots	0.877262	2.26142	0.885927	1.34154	0.881594	8.99389	12.2217	35.9306	821.481	25.9169	-8.08913	34.006	16.9409	-1.38499	18.8421	-1.38499	1233.25	125.75	86.25	11.723	356.25	274.75	346.5	274.75
HGSM	dicots	1.05094	2.19939	0.777927	1.34275	0.914433	18.7346	13.2465	43.5516	666.88	33.5264	3.11019	30.4162	26.6728	19.4087	26.6728	10.2518	1186.5	137	56.75	25.4638	382.5	202.25	382.5	316.25
JNKW	dicots	0.823502	2.02917	1.19015	1.34761	1.00682	7.95016	8.58363	35.2205	582.851	21.8994	-2.46419	24.3636	11.5702	1.9565	15.3181	1.22341	840.75	95.25	47.75	20.9846	246.5	156	231	164.25
AFQQ	dicots	0.874747	2.0765	1.09387	1.34837	0.984307	9.22289	8.01607	34.8949	555.935	22.2687	-0.703688	22.9724	6.9684	5.24543	16.1807	2.61257	835	79.25	59	9.39352	225.75	189.25	213	208.5
KKDQ	dicots	0.906709	2.19412	0.964206	1.35501	0.935458	9.56371	8.18395	33.9874	589.467	23.1131	-0.959438	24.0726	13.6942	5.33556	17.005	2.52619	903.75	91.5	59.25	13.8206	258	189	256	228.75
IEPQ	dicots	0.888773	2.19221	0.986414	1.3558	0.937593	9.70256	8.09573	35.8243	544.959	22.4801	-0.118313	22.5984	6.83746	5.62848	16.5036	3.25248	774	76.5	45	14.8997	221	160.75	194	190
SVVG	dicots	0.982769	2.20268	0.885533	1.35699	0.934151	8.89215	7.63937	32.2349	612.363	22.3005	-1.39706	23.6976	3.2046	4.75672	16.5598	1.56906	838.25	88.25	56	12.9939	244.75	184.75	196	228
QACK	dicots	0.914366	2.16562	0.991312	1.3571	0.952839	11.8123	8.22721	26.5224	856.231	28.0168	-3.00219	31.0189	22.1336	4.06597	22.3911	1.53065	1715.75	255.75	75.75	42.6496	646.75	248.25	633.5	254.5
NMGG	dicots	1.06489	2.16285	0.844455	1.3574	0.954671	15.1	7.93421	34.0317	556.799	27.8767	4.57086	23.3059	12.1879	22.2536	22.2536	8.7478	531.5	74	12.5	34.2545	180.5	75	75	155.5
CCID	dicots	0.952067	2.12484	1.0009	1.35927	0.976483	11.4082	10.1012	30.9787	809.789	27.4472	-5.148	32.5952	21.2919	1.4939	21.2919	1.4939	1482	212.75	35.75	51.2318	585	134.5	585	134.5
GLVK	dicots	0.878418	2.21111	0.999957	1.36316	0.939187	4.72849	10.833	27.0002	1055.12	24.3239	-15.7946	40.1185	17.2182	-7.67641	17.2182	-8.77034	1243.25	132.25	70.5	16.8099	372.5	242	372.5	254.25
LFOG	dicots	0.86635	2.22055	1.00983	1.36558	0.938089	9.10172	8.38334	33.0534	640.265	23.3074	-2.00644	25.3139	13.1217	3.58875	17.14	1.45286	908.25	92	60.5	13.0495	260	195	238.5	227
PSHB	dicots	1.07037	2.229	0.80063	1.36667	0.935499	22.2079	14.0558	50.8601	502.753	34.5067	6.87063	27.6361	27.6825	17.0778	27.6825	15.454	542.75	93.5	11.75	60.0117	257.5	56.75	257.5	64.5
HZTS	dicots	0.983879	2.14455	0.982754	1.37039	0.983316	26.353	11.7065	64.3437	162.465	36.0067	17.8131	18.1936	24.4641	26.1034	28.6415	24.4641	1089.75	203.75	1.5	89.6445	593.5	8	112.25	593.5
WFBF	dicots	1.02453	2.14029	0.950463	1.37176	0.987498	10.079	11.5145	31.8641	921.202	28.4199	-7.717	36.1369	19.0598	-1.70155	21.1093	-1.70155	979	109.5	57	20.3744	305.5	188	302.75	188
JAFJ	dicots	1.02385	2.05477	1.04695	1.37519	1.0354	21.4499	11.7649	65.7015	215.146	28.6536	10.7484	17.9051	23.373	18.5204	23.4124	18.3897	1490.25	263.25	21.5	72.992	731	80	641.5	108.75
CKDK	dicots	1.01209	2.22495	0.891714	1.37625	0.951901	16.8018	9.20972	46.793	388.982	25.9443	6.28087	19.6634	21.2073	12.5159	21.3791	11.7282	1158.75	139.5	54.5	30.0409	413	185	360	217.75
UOYN	dicots	1.1954	2.01456	0.926152	1.37871	1.06078	18.1743	12.4597	80.7439	89.8197	26.0873	10.6581	15.4292	18.9827	17.0722	19.1444	16.8989	890.75	163	22	55.9462	369.25	86.25	367.75	88.5
NHUA	dicots	0.995683	2.17849	0.966335	1.38017	0.981009	8.78659	9.82588	30.3573	817.337	24.9096	-7.45244	32.3621	18.7976	-1.07029	18.7976	-1.0736	1573.5	254.25	30	59.9586	687.5	115.5	687.5	130.75
PEZP	dicots	1.03865	2.25157	0.851705	1.38064	0.945176	14.6	9.51116	35.3866	628.161	29.4247	2.58525	26.8395	15.1901	22.614	22.614	7.27515	647.75	99.25	19.25	35.6754	226.5	94.5	94.5	162.5
HTIP	dicots	0.83977	2.17296	1.13132	1.38135	0.985545	6.41197	8.39079	29.5873	725.796	22.2881	-6.06852	28.3566	14.5654	0.789276	15.7957	-2.04731	588	72.5	30.75	27.037	196.25	101.75	190	123
EYKJ	dicots	0.871903	2.1984	1.08812	1.38614	0.980012	16.6376	7.1378	34.0165	515.738	28.2582	7.27571	20.9825	14.9794	23.0037	23.4735	11.0899	603	89	6.5	48.2985	238	51	91.5	168
JWEY	dicots	0.973736	2.25848	0.93622	1.38948	0.954978	24.7863	14.4563	49.1072	551.096	37.8432	8.40537	29.4378	30.643	17.3466	30.643	17.3466	341.5	94.75	2	102.305	222.5	10	222.5	10
KPTE	dicots	1.01426	2.22191	0.940813	1.39233	0.977535	27.9078	9.85691	78.8694	49.023	34.5704	22.0704	12.4999	27.4963	28.2466	28.5791	27.3889	1783.5	281.75	17.25	64.1192	760.25	72.5	278.5	570.25
HLJG	dicots	0.945187	2.29872	0.954133	1.39935	0.94966	14.136	6.73603	24.9092	742.894	27.732	0.68989	27.0421	22.8555	7.25437	23.3988	5.07051	1866	302	50	57.1615	842	194.5	749	199.5
EAAA	dicots	1.04627	2.28619	0.873798	1.40209	0.960036	16.2376	14.1992	51.6987	508.712	31.4959	4.03644	27.4595	13.1456	19.9399	22.5444	10.0026	303.75	36	15.25	25.4768	100	52.75	66.75	88
DVXD,EGOS	dicots	1.00552	2.07472	1.14305	1.40776	1.07428	21.6806	16.996	44.7373	814.234	41.5601	3.5745	37.9856	31.4315	25.1197	31.907	12.1317	208.75	32.5	2.25	50.5219	75.25	11.5	54	65.5
CQMG	dicots	1.05831	2.25136	0.915734	1.40847	0.987021	15.8129	12.6485	37.51	802.13	32.433	-1.28719	33.7202	15.8147	21.4155	25.4588	5.61946	1455.75	157.25	83	21.0254	440.75	264.25	297.5	398.75
RVGH	dicots	1.01836	2.26476	0.944456	1.40919	0.981409	16.9469	10.7307	48.8453	419.94	27.3689	5.40169	21.9673	21.6722	12.2816	21.7417	11.3695	1090.75	150.25	33.5	44.6014	423.5	126.5	423.25	137.75
IHPC	dicots	1.06271	2.20071	0.964775	1.4094	1.01374	7.17234	9.56035	33.6451	711.614	21.9546	-6.46425	28.4188	15.8742	-1.5823	15.8742	-1.5823	1023.75	142	39.75	40.3378	401.75	140.25	401.75	140.25
ERIA	dicots	0.957542	2.39923	0.872209	1.40966	0.914875	9.61811	6.41057	31.7296	510.216	20.6801	0.479076	20.201	10.7308	9.79536	15.8627	3.58633	828.5	100.5	43.5	28.2487	289.5	150	204.5	199.5
XOOE	dicots	1.04659	2.26347	0.921052	1.41037	0.983819	18.095	12.3943	35.4431	829.668	35.1607	0.193	34.9677	22.2096	7.62533	28.1217	7.62533	979.25	143	48.5	33.4672	338.25	168.75	217	168.75
HUQC	dicots	0.993895	2.25035	0.999125	1.41446	0.99651	15.4554	13.393	49.0904	521.367	30.8609	3.57963	27.2813	9.92848	21.6809	21.896	9.14319	463.75	57.75	18.25	37.8262	167.5	61.5	69.25	161.75
DUNJ	dicots	0.914372	2.18843	1.15876	1.42052	1.03657	8.56567	11.0071	29.2149	993.265	27.8942	-9.78181	37.6761	20.4762	-4.09768	20.4762	-4.09768	840	92.25	40.5	23.1041	256.25	146	256.25	146
UWFU	dicots	0.998121	2.37265	0.89695	1.42257	0.947535	15.4772	11.9272	37.4756	755.229	31.2398	-0.586375	31.8262	7.51694	17.2387	24.6007	5.91042	1393.25	155.5	89.5	16.7151	420	284.25	324.75	387.25
JTQQ	dicots	1.05143	2.28144	0.935344	1.42274	0.993385	6.38377	15.412	35.6336	980.062	29.3912	-13.8644	43.2556	10.6676	-5.53097	18.7406	-5.53097	324.25	49.75	13.75	42.8235	132	46.75	87	46.75
SBZH	dicots	0.9894	2.27569	1.01105	1.42538	1.00023	9.03349	10.1312	49.0115	375.651	19.8383	-0.834625	20.6729	9.9997	6.61701	13.574	4.3372	3108.75	360.25	193.25	20.439	973.5	636.5	661.75	638.25
DDRL	dicots	0.825391	2.16287	1.28847	1.42558	1.05693	11.4334	8.76844	33.3735	642.349	26.2453	-0.02775	26.273	11.743	3.85542	19.5683	3.85542	853.25	96.75	51.25	21.4206	263.75	163.5	205.5	163.5
XHKT	dicots	1.04159	2.118	1.1198	1.42646	1.0807	9.56823	11.8666	32.2619	924.982	28.3556	-8.42544	36.7811	18.5593	-1.6299	20.6506	-2.20928	986.5	105.25	49.75	20.6508	302.75	184	296.75	184.5
ATFX	dicots	1.1894	2.24182	0.851654	1.42762	1.02052	27.5495	8.65289	84.8314	39.5917	32.3933	22.1836	10.2097	27.6099	27.1649	27.969	27.0224	1153.25	225	7	72.1377	518.5	26.5	342.25	59.25
XFFT	dicots	1.01814	2.29975	0.967503	1.42847	0.992823	7.9205	16.3289	42.6717	790.39	29.5176	-8.73219	38.2497	6.06439	17.8703	18.1123	-1.09716	276.5	32	18	17.6922	88	59.25	60.5	65.75
FUPX	dicots	0.799734	2.19824	1.28965	1.42921	1.04469	9.75262	8.39993	34.0589	616.155	23.8387	-0.825688	24.6644	3.97289	8.50297	17.5041	2.41256	799.75	83.75	51	12.6262	227.5	177	197	220.75
VYGG	dicots	0.861962	2.495	0.931344	1.42944	0.896653	10.4397	10.0871	31.5042	791.805	26.1904	-5.82831	32.0187	20.1313	0.835969	20.1313	0.835969	1621.25	252.5	37.75	54.8226	672.5	137.75	672.5	137.75
LPGY	dicots	1.0537	2.21432	1.02441	1.43081	1.03905	8.66029	5.85833	27.5752	591.751	20.403	-0.839226	21.2422	9.58147	6.52336	15.998	1.74477	818	101	41.75	30.1057	290.5	141.5	192	193
GSZA	dicots	0.954038	2.27507	1.06914	1.43275	1.01159	16.2131	9.13482	38.9478	527.861	29.1467	5.73031	23.4164	14.322	22.8024	23.1792	10.5533	710.25	102.5	13.75	45.8822	272.5	65.5	113.25	208.75
SQCF	dicots	0.977252	2.33896	0.983479	1.43323	0.980365	1.25448	6.8709	28.9923	613.437	14.6693	-8.96181	23.6311	-4.0809	9.16796	9.16796	-5.48283	1465.5	153.75	85	17.5212	439	279.75	279.75	410.25
KGJF	dicots	0.822099	2.22895	1.25845	1.4365	1.04027	13.5734	10.6433	36.4664	666.04	29.7694	0.587813	29.1816	14.0288	22.0763	22.0763	5.68422	753	110	26.5	32.1796	259.25	122	122	181.75
OCTM	dicots	1.31348	2.10512	0.904984	1.4412	1.10923	24.1474	11.3724	78.03	83.1573	31.6956	17.1213	14.5743	23.6946	24.5512	25.1682	23.2298	1184.25	293.75	3	109.177	762.75	11.5	57.5	229
ZHEE	dicots	1.15202	2.19617	0.986717	1.44497	1.06937	10.8529	8.60926	33.2911	635.085	25.2696	-0.590602	25.8602	8.35853	18.9073	18.9073	3.4256	1605.75	244.25	57.25	37.6638	584	240	240	402.75
FUMQ	dicots	1.06681	2.35837	0.913078	1.44609	0.989946	9.81195	7.66261	33.6768	569.704	22.5163	-0.233063	22.7493	16.1484	5.70167	16.9145	2.99913	810.5	81	53.75	11.6261	227	176.25	225.75	194
SXCE	dicots	0.99372	2.38199	0.97496	1.45022	0.98434	8.51826	9.07682	34.0135	678.692	23.4139	-3.27106	26.685	15.4625	4.14268	16.976	0.315771	693.5	77.75	44.5	17.382	213.5	142.5	207.25	161.5
UCNM	dicots	1.05054	2.30827	0.992958	1.45059	1.02175	9.91384	8.3834	34.3041	609.577	23.8452	-0.592813	24.4381	17.5875	5.82269	17.5875	2.68691	776	78.5	50.25	13.6166	215	164	215	205.25
DXQW	dicots	1.05351	2.24851	1.05109	1.45104	1.0523	7.93623	10.6359	29.3132	942.735	26.5138	-9.769	36.2828	18.5606	-3.09753	19.3024	-3.92839	946.25	99.25	53.75	18.5902	275.75	174.75	275.25	180
XVJB	dicots	1.00864	2.45889	0.886904	1.45148	0.947772	8.53458	9.29527	34.1636	650.051	23.7921	-3.38806	27.1802	8.09844	16.7263	16.7263	0.879094	1155	123	67.25	15.9746	346.5	244	244	282.5
YHFG	dicots	1.14135	2.17397	1.04068	1.452	1.09102	17.8901	12.5828	40.4439	719.785	32.9852	1.87375	31.1114	10.3514	23.0321	26.4913	8.76859	1392	167.25	70	21.5022	433	271.75	329	397.25
NCVK	dicots	0.968883	2.37539	1.02024	1.45484	0.994564	12.7682	14.1687	40.8706	725.366	33.1608	-1.50144	34.6622	8.59469	22.1484	22.3258	4.70718	436.25	50	7.5	41.8989	147.25	40	43	137.25
PHCE	dicots	1.05589	2.45844	0.853681	1.45601	0.954788	9.24102	7.72305	33.8582	561.639	22.1188	-0.691625	22.8104	11.8432	5.24504	16.2671	2.55616	845.75	79.25	59.75	8.66897	227.75	188.25	223.5	207.75
ZETY	dicots	0.967607	2.37362	1.03113	1.45745	0.999369	15.1579	12.859	38.7488	780.106	31.6436	-1.54119	33.1848	6.85134	20.7935	24.5796	5.30596	1436.5	163	83.75	18.735	427.5	284	305	403
TAGM	dicots	1.05779	2.53422	0.783756	1.45859	0.920775	9.8579	8.45716	34.0938	606.719	24.1523	-0.65175	24.8041	2.69382	5.77949	17.5229	2.69382	797.75	79.75	52.25	14.4365	218	173	208.25	218
ODDO	dicots	1.19475	2.39243	0.792938	1.46004	0.993843	24.6798	8.8561	59.3789	142.186	32.5516	17.6271	14.9245	23.6099	24.634	26.8832	23.4951	5386.5	1910	1	142.201	4340.25	10	255.75	3693.75
CZPV	dicots	1.18356	2.26429	0.935545	1.46113	1.05955	26.7217	11.2607	65.0732	163.008	36.1384	18.8334	17.305	24.7717	26.6063	28.9934	24.7717	1077	213	1.5	88.5587	595.25	10.25	123.75	595.25
CPOC	dicots	1.13396	2.34447	0.922911	1.46712	1.02844	10.3518	9.54663	37.6112	591.199	24.9632	-0.419438	25.3826	17.721	6.28843	17.8358	3.34116	628	63.25	42.25	12.814	177.25	129.25	177	148
NJLF	dicots	1.09185	2.29637	1.02615	1.47145	1.059	8.12714	11.4197	29.615	1005.19	28.1913	-10.3693	38.5605	15.2229	-4.00104	20.2297	-4.59771	830.25	98.25	34.75	27.0564	262.75	135.25	245.75	135.5
DFYF	dicots	1.05984	2.29985	1.0669	1.47553	1.06337	11.1726	8.20462	35.2577	566.208	24.5629	1.29237	23.2705	16.597	7.25103	18.3214	4.49125	636.5	61.25	44.75	9.42155	174.5	144.5	158.25	154
JEXA	dicots	1.15887	2.24467	1.02867	1.47741	1.09377	8.66035	7.71856	31.8707	627.237	22.2767	-1.93569	24.2124	15.0186	4.46821	16.5588	1.1504	737.5	74	49.5	12.1152	209.25	159.75	198.75	176
IANR	dicots	1.16695	2.34458	0.934582	1.48204	1.05077	9.96826	8.56866	25.8755	901.285	27.0006	-6.10094	33.1016	20.6184	-0.941125	20.7579	-1.00707	930.75	92	49	18.2206	266.75	171.25	265.25	174
EZZT	dicots	1.19048	2.32715	0.934501	1.48405	1.06249	16.7209	9.76636	47.2286	403.864	26.4914	5.81275	20.6786	21.2912	12.2484	21.4006	11.3996	1175	205.25	43	50.722	490.75	139.5	490.25	158.75
PUCW	dicots	1.10624	2.46043	0.903945	1.49021	1.00509	7.12078	7.58462	30.943	640.071	21.2357	-3.27806	24.5138	9.317	2.1267	15.3184	-0.319406	661.25	66.75	38	19.0924	194.25	123	186.75	152.25
ASMV	dicots	1.06259	2.27792	1.14266	1.49439	1.10263	19.4246	12.0237	39.3533	692.968	34.2699	3.72106	30.5488	22.9266	14.5675	27.6172	10.5581	1167	134	75.5	18.9091	337	248	273.75	270.25
SERM	dicots	1.11815	2.27381	1.0931	1.49502	1.10563	4.49806	14.6801	44.3604	674.834	23.6541	-9.43912	33.0932	-2.87084	12.9329	13.4498	-2.87084	779	136	13.75	69.867	367.25	51.5	55.25	367.25
ZJUL	dicots	1.41715	2.23051	0.838604	1.49542	1.12788	-0.646247	5.66928	24.7047	639.859	12.052	-10.8871	22.9391	-3.50787	1.4699	7.64107	-7.67065	1532.5	176.25	63.5	29.5506	505.75	232	337	410.75
SIZE	dicots	1.25875	2.28038	0.949701	1.49628	1.10423	14.9524	8.73806	36.3737	565.599	28.5128	4.48884	24.024	13.2798	22.1941	22.1941	8.57121	612.667	97	8.33333	43.3906	222	68.6667	68.6667	178.333
QNOC	dicots	1.19032	2.34016	0.965671	1.49872	1.07799	10.452	8.22007	32.8168	639.128	24.4895	-0.558875	25.0484	8.57126	6.43976	18.4179	2.76181	884.25	87.5	60	11.8521	244.75	192.25	209.75	219.5
LRTN	dicots	1.17807	2.17146	1.15725	1.50226	1.16766	6.83153	11.5254	31.0801	950.96	25.8441	-11.2334	37.0774	18.2275	-4.31782	18.2275	-5.16606	984.75	111.25	53.25	20.6058	293.75	175.75	293.75	187.5
QAUE	dicots	1.11725	2.35593	1.05337	1.50885	1.08531	9.10653	8.08356	32.3167	648.226	23.2034	-1.80963	25.013	15.7144	4.93732	17.2241	1.27648	699.75	70.75	45	13.9691	201.75	145.25	192.5	167.25
BEFC	dicots	1.17688	2.23951	1.1284	1.51493	1.15264	25.6327	13.418	66.6438	208.286	35.7806	15.6444	20.1361	26.4008	23.6918	27.8156	22.8003	1076.5	209	20.25	71.2993	508.75	77.75	295.75	91
FAMO	dicots	1.22362	2.20333	1.12358	1.51684	1.1736	11.2662	12.1916	34.1607	889.889	29.1452	-6.54344	35.6887	20.4493	-0.084875	21.9534	-0.084875	1016.5	109	64.25	16.9735	305.75	206	304.75	206
NUZN	dicots	0.950265	2.44448	1.16193	1.51889	1.0561	8.20525	8.7136	32.4371	693.162	23.1491	-3.70556	26.8547	15.2142	1.00576	16.8024	-0.242417	774.5	89.75	49.75	20.6811	252	151.25	246.5	164.5
ADHK,UFHF	dicots	1.13628	2.42058	1.01917	1.52534	1.07773	12.5433	12.9515	40.0087	738.58	28.5391	-3.83075	32.3699	8.40833	10.779	21.499	3.24642	1336.25	135.5	94.25	10.8343	360	300.25	353.5	321.75
OLXF	dicots	1.02647	2.37938	1.19191	1.53259	1.10919	27.9336	12.7239	59.3017	220.597	38.6107	17.1522	21.4584	26.0595	26.7514	31.2201	26.0595	889.5	236	0	115.789	602.75	2	120.25	602.75
WHNV	dicots	1.1907	2.45728	0.967782	1.53858	1.07924	14.2589	11.7039	41.7282	595.752	29.8904	1.85331	28.0371	15.2808	11.6078	21.9904	7.59428	415.75	56.25	18	31.9346	135.75	73.5	88.5	88
CAQZ	dicots	1.07903	2.43724	1.10881	1.54169	1.09392	9.69432	7.00382	33.3719	516.848	21.3021	0.320529	20.9815	10.6371	6.99966	16.0506	3.59182	832.75	94.75	46.5	23.4369	273.25	159	201.25	199.25
FALI	dicots	1.38374	2.29974	0.946388	1.54329	1.16506	10.6785	12.6221	40.4513	706.486	26.0357	-5.14619	31.1819	6.51352	13.7084	19.1728	1.78364	1622.5	166.25	106	10.7395	442.5	360.75	409	409.5
HAEU	dicots	1.08386	2.45732	1.09046	1.54388	1.08716	13.1	10.7242	46.9257	450.448	24.4076	1.59263	22.815	18.3554	7.69968	18.4221	7.26721	1007.5	149.25	31.5	44.0877	399	128.5	397.75	133.75
ZTLR	dicots	1.33945	2.30659	0.988553	1.54486	1.164	26.4618	6.51658	73.3376	84.5203	30.6807	21.7947	8.88597	26.887	25.7028	27.2745	25.3113	1948.25	256.75	76	42.0446	728.75	253.5	621.75	277.5
FEDW	dicots	1.0689	2.3473	1.22589	1.54736	1.14739	9.34365	7.98776	38.5597	468.942	21.2604	0.546375	20.7141	4.90054	7.70076	15.3601	3.97815	638.5	64	42.75	11.6996	180.5	142.25	157.25	168.5
FYUH	dicots	1.18315	2.49106	1.00385	1.55936	1.0935	9.73036	10.3336	37.4308	628.175	25.3609	-2.23106	27.5919	7.30268	17.7506	17.7506	2.53132	920.75	109.5	42	22.9197	296	173.5	173.5	232.5
ZPKK	dicots	1.04545	2.63178	1.00301	1.56008	1.02423	9.07275	8.64917	32.6273	675.76	23.8127	-2.69356	26.5062	17.4529	2.82543	17.4529	0.851135	1059	117	66.25	17.2519	328.25	218.75	328.25	242
IZLO	dicots	1.29443	2.33268	1.05977	1.5623	1.1771	9.68157	10.4569	27.9325	997.028	28.8597	-8.5715	37.4312	21.7067	-1.65888	21.7067	-2.95614	854	91.75	44.25	20.9772	258.5	155.75	258.5	157.5
TJQY	dicots	1.20029	2.43508	1.07143	1.56893	1.13586	9.20797	7.95834	32.1032	642.28	23.2563	-1.52444	24.7808	15.6847	4.39754	17.2816	1.50073	581.25	61.75	38.25	15.9094	176.25	117.75	166.5	130
IWMW	dicots	1.34781	2.33142	1.04949	1.57624	1.19865	10.7263	10.0782	35.7969	652.351	26.7055	-1.44525	28.1508	11.1981	19.0666	19.0666	3.11813	997.75	123.5	47.75	24.576	327.5	189.75	189.75	225.5
PTLU	dicots	1.12463	2.45646	1.16425	1.58178	1.14444	9.66611	10.6856	29.5879	940.414	27.9419	-8.17156	36.1135	18.8136	-1.73096	20.9237	-2.31328	974.75	98.5	55.5	17.2356	285.5	192	283.25	192.75
FNEN	dicots	1.11355	2.4369	1.22964	1.59336	1.1716	9.90816	11.4783	27.8229	1091.54	29.8813	-11.3735	41.2548	22.7059	-4.38731	22.7059	-4.38731	921	109.25	27.5	39.0058	321.75	107.25	321.75	107.25
BKQU	dicots	1.28731	2.3957	1.10372	1.59558	1.19552	12.5715	10.1805	40.3727	564.769	26.6664	1.45006	25.2164	10.6332	19.6043	19.6335	5.96725	893	88.5	55.75	13.2671	245.5	183.5	184	238.5
KWGC	dicots	1.57248	2.37484	0.871998	1.60644	1.22224	15.8959	11.7283	56.5966	324.019	26.3421	5.56437	20.7777	17.0714	12.5654	19.8445	11.9387	499	56.5	30.25	17.2219	150	101.75	123.5	105.5
KRJP	dicots	1.24919	2.45032	1.12832	1.60928	1.18875	15.5924	11.4269	52.315	392.712	27.6664	5.81756	21.8489	11.3119	19.9956	20.4614	10.7537	450	123.5	2	113.551	302.5	8	8	296.75
WRPP	dicots	1.30403	2.39905	1.12587	1.60965	1.21495	27.1124	8.62605	69.918	131.776	34.1282	21.7884	12.3398	27.3644	27.6034	28.7021	25.413	1040.5	184.5	7	64.9172	453.25	49.5	234.25	302
HBHB	dicots	1.1211	2.51431	1.20216	1.61252	1.16163	17.9305	12.4928	38.7481	755.257	33.623	1.38169	32.2413	17.9353	26.3938	27.014	8.38903	1369.25	142.25	78.5	17.999	394.75	261.5	278	391
CLNU	dicots	1.21853	2.59295	1.05958	1.62369	1.13905	11.1588	8.16641	75.547	50.5657	16.6576	5.85206	10.8056	10.7964	11.2956	11.6727	10.6249	1646.5	267.25	19.25	59.4234	728.5	102.75	263.75	710.5
CLMX	dicots	1.12585	2.71273	1.05617	1.63158	1.09101	8.98333	6.40952	38.4132	389.286	18.3857	1.7	16.6857	7.09524	12.5476	13.881	4.44762	834	94	50	23.8695	275	153	172	231
GRRW	dicots	1.3575	2.25649	1.28121	1.63173	1.31935	17.8238	12.2561	49.1088	479.135	32.2	7.24319	24.9568	12.3927	23.6996	23.9484	12.3927	693	135.75	9.25	81.7243	374.25	35.25	43	374.25
QSLH	dicots	1.54509	2.47865	0.876786	1.63351	1.21094	16.1476	12.4147	38.6778	750.431	31.9175	-0.17904	32.0966	25.2138	12.0281	25.2138	6.69389	1270.5	150.75	76	22.6636	416.25	242.5	416.25	289.25
RMWJ	dicots	1.35293	2.74964	0.80527	1.63595	1.0791	11.8123	8.22721	26.5224	856.231	28.0168	-3.00219	31.0189	22.1336	4.06597	22.3911	1.53065	1715.75	255.75	75.75	42.6496	646.75	248.25	633.5	254.5
ABSS	dicots	1.31704	2.50037	1.14519	1.6542	1.23111	10.7603	12.7243	35.3156	878.126	29.1139	-6.90056	36.0145	19.3459	-0.33299	21.3618	-0.33299	939.75	96.25	59	14.92	277.25	188.5	266.5	188.5
CVDF	dicots	1.41876	2.49341	1.08206	1.66475	1.25041	21.913	17.4091	47.8235	725.464	41.4049	5.00981	36.3951	14.6357	27.9986	31.1228	13.5034	153.5	28.5	1.5	69.826	78.5	8.25	21.25	75.75
DZTK	dicots	1.31851	2.45585	1.22258	1.66565	1.27055	22.7002	14.5922	51.8451	538.024	37.0009	8.8621	28.1388	29.471	23.9258	29.471	16.3114	207	58.25	0	108.347	135.5	1.75	135.5	45
CFRN	dicots	1.15637	2.60419	1.25331	1.67129	1.20484	13.6779	7.25051	30.2746	643.733	26.5547	2.61991	23.9348	8.11599	19.9813	21.6722	6.10809	761.25	120.5	26.75	46.7291	313.75	95.75	98	233.75
ALUC	dicots	1.60163	2.52819	0.888327	1.67272	1.24498	23.6239	10.6226	52.1117	380.419	32.9912	12.614	20.3772	27.8111	19.5759	27.9379	18.7424	1302.33	229.333	39.6667	70.0759	648.333	135.667	609	136.667
OSIP	dicots	1.31976	2.72063	0.988129	1.67618	1.15395	26.5921	11.6459	64.5462	174.26	36.2663	18.2204	18.0458	24.6114	26.8989	29.0402	24.6114	1159.5	261.25	0.25	99.6357	714.25	6.75	100	714.25
ERWT	dicots	1.58804	2.55578	0.886672	1.67683	1.23736	29.3033	13.8252	56.0061	307.41	41.0185	16.333	24.6855	28.9324	25.726	33.1222	25.3264	410.25	143	0	142.973	325.75	0	78.75	0
CPKP	dicots	1.32425	2.4279	1.28307	1.67841	1.30366	16.6448	14.8681	60.9493	350.372	28.2429	3.81306	24.4298	19.7635	14.5142	20.4108	11.9523	404.25	70	9	61.9238	190	39.5	163	49.75
NHAG	dicots	1.57442	2.59482	0.868866	1.67937	1.22164	22.1178	6.14701	30.728	516.259	31.0417	11.0473	19.9944	27.7271	16.9249	27.7271	15.2865	2035.25	362.75	26.5	77.4404	1024.75	93	1024.75	105.25
OQBM	dicots	1.60552	2.52336	0.921698	1.68353	1.26361	23.5412	6.71134	36.4822	433.303	31.5886	13.206	18.3826	28.0956	19.0899	28.0956	17.6314	1828.75	406.25	17.25	96.9942	1125.75	64.5	1125.75	89.75
WQRD	dicots	1.39672	2.58453	1.08273	1.68799	1.23972	6.48414	7.10422	28.1315	664.265	20.5044	-4.74744	25.2518	6.98827	1.14058	14.9703	-1.2562	789	86.25	44.5	22.7314	251.75	140.5	210.25	184.25
EQDA	dicots	1.2092	2.79432	1.07026	1.69126	1.13973	3.50262	8.03992	31.862	631.096	17.8451	-7.36106	25.2062	-0.106802	11.4376	11.4949	-3.61394	1388.5	153.5	75	18.6422	425.75	267.25	268	388
BCGB	dicots	1.3511	2.51739	1.21141	1.6933	1.28125	17.625	10.9281	49.1722	422.945	28.2157	6.02134	22.1944	22.3104	13.0254	22.6511	12.1214	927.25	115.75	41	31.1928	331.5	139.5	293	160.75
FDMM	dicots	1.22131	2.77019	1.11205	1.70118	1.16668	13.9773	12.5351	40.1902	664.377	31.6945	0.502062	31.1924	14.5926	22.6087	22.6163	6.49224	384	49	12	35.6628	125.75	59	60.5	81.5
FYSJ	dicots	1.45183	2.57498	1.08148	1.70276	1.26666	4.00668	8.03322	23.3576	961.955	22.1114	-12.2805	34.3919	15.792	-2.02909	15.792	-7.94105	637.25	86	30	33.3976	231.5	97	231.5	115.25
AEPI	dicots	1.25046	2.54122	1.33928	1.71032	1.29487	10.427	9.13159	36.7012	587.049	24.8063	-0.0729375	24.8792	17.4276	6.39697	17.8318	3.4215	627.75	60.25	37.5	13.1205	176.25	125.75	172	153.5
GIOY	dicots	1.09627	2.79059	1.26701	1.71795	1.18164	8.16682	11.1075	48.7473	429.782	20.3458	-2.44281	22.7886	5.21513	12.3518	13.2913	2.70356	1597.25	173.5	78.5	18.7299	481	309	332.25	437.75
WVMY	dicots	1.25038	2.50943	1.39871	1.7195	1.32454	19.6271	12.5249	39.2186	708.001	35.1344	3.19975	31.9346	22.999	12.0724	27.9358	10.5652	917.75	123.25	48.25	32.1294	294.25	178.25	200	183.5
BHYC	dicots	1.26569	2.54397	1.35221	1.72062	1.30895	7.18237	15.6406	38.5557	892.924	29.0787	-11.5045	40.5832	17.7996	6.16952	18.4541	-3.56639	287	33	16.5	23.5194	95	57.5	82.75	62
LRRR	dicots	1.48104	2.58032	1.14811	1.73649	1.31458	9.21273	9.19676	34.1325	643.547	24.3368	-2.60169	26.9385	9.73361	13.3146	17.3335	1.62907	1120	118.5	65.75	17.4053	339	236.25	238.75	254.25
WKCY	dicots	1.1726	3.11524	0.99545	1.76109	1.08402	9.87428	8.60827	36.5178	564.79	23.1226	-0.450313	23.5729	12.643	5.7965	16.9163	3.12689	766	75.5	48	12.6509	210.75	162.5	207	187.75
LNER	dicots	1.61578	2.63055	1.04946	1.76526	1.33262	26.8971	5.18776	70.5479	69.3178	31.0571	23.704	7.35317	27.0255	26.1247	27.811	26.0214	2286.67	371	84.6667	43.8951	931.333	311.333	509	356.333
WIGA	dicots	1.31856	2.79376	1.18552	1.76594	1.25204	19.8252	11.1245	39.315	655.986	33.2731	4.97962	28.2934	26.1501	16.0145	27.5588	11.4714	1425	151	92	16.7825	413.25	279.25	381.75	343.25
AHRN	dicots	1.63744	2.54104	1.1266	1.76836	1.38202	10.0052	9.2639	33.8476	664.988	25.2953	-2.07088	27.3662	10.2683	5.10935	18.3488	1.97067	1086	107.75	74.5	13.0345	318	245.25	249.5	265
RSPO	dicots	1.50389	2.70867	1.12524	1.77927	1.31457	17.5172	11.4891	49.2044	442.402	29.9716	6.62541	23.3462	12.8242	21.3294	22.8808	12.0136	274.25	29.75	16.25	18.9544	82.75	55.75	58	78
WXVX	dicots	1.422	2.69562	1.23105	1.78289	1.32652	3.69208	8.30519	25.3307	863.586	21.3574	-11.4292	32.7866	12.9602	-2.87894	14.7491	-6.60064	609	82.25	30	34.4172	222.75	96.5	217.5	117.25
MFEA	dicots	1.37275	3.14751	0.842095	1.78745	1.10742	14.6724	9.60374	45.8785	390.049	26.5961	5.66112	20.935	12.9566	19.5055	19.5055	9.89655	830.25	82	48.25	15.0016	239	163.25	163.25	213
VQFW	dicots	1.49631	2.63866	1.24293	1.79263	1.36962	11.7941	13.0459	36.6476	862.89	29.6389	-5.95919	35.5981	20.1993	0.803562	22.1699	0.803562	1138.25	125	79.25	13.4249	328	250.75	327	250.75
ACFP	dicots	1.46508	3.09586	0.865523	1.80882	1.1653	15.32	7.0543	25.1002	760.518	28.8844	0.794303	28.0901	21.3923	5.84249	24.6259	5.84249	2126.33	329.667	55	52.7042	845.667	200.333	726	200.333
VYLQ	dicots	1.90379	2.56931	0.967333	1.81348	1.43556	27.1846	13.1198	57.3114	307.62	37.8572	14.9646	22.8926	29.1489	23.656	30.4765	22.8085	905.75	217	0.5	112.836	609.75	4.75	364.75	6
XKPS	dicots	1.63269	2.61601	1.2127	1.82047	1.4227	27.9336	12.7239	59.3017	220.597	38.6107	17.1522	21.4584	26.0595	26.7514	31.2201	26.0595	889.5	236	0	115.789	602.75	2	120.25	602.75
IYDF	dicots	1.66575	2.70733	1.09913	1.82407	1.38244	13.5734	10.6433	36.4664	666.04	29.7694	0.587813	29.1816	14.0288	22.0763	22.0763	5.68422	753	110	26.5	32.1796	259.25	122	122	181.75
JOIS	dicots	1.18906	3.1926	1.09664	1.8261	1.14285	17.9777	18.0041	47.2593	782.455	36.3826	-1.71475	38.0973	26.4662	9.97741	27.4519	8.17736	314.25	66.25	8	69.0409	156	30.5	128.5	35.5
DHPO	dicots	1.5602	2.61872	1.35048	1.84314	1.45534	18.0572	10.0922	49.9926	377.911	27.4637	7.29288	20.1708	22.202	13.8001	22.3647	13.0461	1546.5	222.75	44.25	47.8047	620.75	160.25	582.75	198.5
MYVH	dicots	1.3144	2.79182	1.44299	1.84974	1.37869	7.87073	7.11311	31.3451	584.862	20.5706	-2.11575	22.6863	1.729	10.4463	15.1891	0.931385	998.25	99	66.5	11.799	285	220	238.5	278.25
ZBVT	dicots	1.84447	2.55873	1.14704	1.85008	1.49576	26.4987	10.4667	66.9828	84.0993	33.4446	17.8128	15.6319	26.135	25.8268	27.4099	25.4664	2290.25	709.5	0	135.253	1754.75	1	239	4.75
MUNP	dicots	2.13122	2.54576	0.884854	1.85395	1.50804	26.3636	9.35402	60.8944	216.009	34.317	18.9559	15.361	26.4462	27.3825	28.509	23.3098	1774	329.5	41.5	59.5721	798.5	140.5	336	391
EQYT	dicots	1.25689	2.7879	1.53685	1.86054	1.39687	18.2554	13.3801	37.7322	803.785	35.5298	0.0726875	35.4571	22.2924	9.19283	27.9757	8.12301	833	123	43.75	33.8964	296	142.25	193	143.5
KAYP	dicots	1.37724	2.85137	1.35872	1.86244	1.36798	10.9114	11.6528	32.4237	910.604	29.3307	-6.60656	35.9373	18.7466	-0.565823	21.9345	-0.565823	1061	106	70.75	12.6594	302.25	226	280.75	226
YGCX	dicots	1.5107	2.95458	1.14355	1.86961	1.32713	10.229	9.7803	27.8386	930.941	28.1608	-6.93169	35.0925	21.4117	-0.710875	21.4117	-1.33714	923.75	92	53	17.0814	268.25	179	268.25	183.25
IWIS	dicots	1.34781	2.95721	1.30727	1.87076	1.32754	24.8701	16.021	51.0752	558.162	38.9025	7.53694	31.3656	30.1142	17.2981	30.9119	17.2981	347.25	87.5	4	94.0791	211	19	200.5	19
CPLT	dicots	1.36054	2.9067	1.35394	1.87373	1.35724	25.8282	7.50987	69.6	117.755	30.8696	20.0822	10.7874	26.7355	24.4335	27.0692	24.2789	1543.33	191.333	58	34.9314	549.333	210	476	219
YZRI	dicots	1.76424	2.59022	1.31548	1.88998	1.53986	22.2438	10.0181	89.6179	35.7597	28.0414	16.8602	11.1812	21.9409	22.513	22.5543	21.7233	1631.5	215.25	73	32.6917	519.5	288.5	292	509.75
OODC	dicots	1.23321	3.14999	1.29142	1.89154	1.26232	12.6837	9.86293	41.2292	525.555	25.4357	1.51525	23.9205	7.15447	19.2056	19.2089	6.51246	1164.75	121.5	65.25	16.1136	345.75	230.25	233	332.75
BGZG	dicots	1.78062	2.68643	1.25173	1.90626	1.51618	27.5207	11.7816	63.9659	181.708	37.418	18.9969	18.4211	25.4463	27.741	30.0349	25.4463	1097.25	243.75	1	99.5639	670	7.75	86.5	670
WBOD	dicots	1.5967	2.70603	1.47312	1.92528	1.53491	17.1799	14.2374	42.62	737.077	33.7175	0.312563	33.4049	9.4229	17.7739	26.113	7.89044	1184	121.75	70	16.4657	346.25	227.75	325.5	321
OPDF	dicots	2.0276	2.75852	1.01113	1.93242	1.51937	12.5433	12.9515	40.0087	738.58	28.5391	-3.83075	32.3699	8.40833	10.779	21.499	3.24642	1336.25	135.5	94.25	10.8343	360	300.25	353.5	321.75
ZHMB	dicots	1.76111	2.84684	1.1984	1.93545	1.47975	18.2554	13.3801	37.7322	803.785	35.5298	0.0726875	35.4571	22.2924	9.19283	27.9757	8.12301	833	123	43.75	33.8964	296	142.25	193	143.5
AYMT	dicots	1.9224	3.01136	1.08419	2.00598	1.50329	14.777	10.7599	49.4601	395.137	27.469	5.73844	21.7306	10.0358	19.6118	19.6739	10.0358	698.75	100.25	22	46.0039	281	80.75	82	281
FGDU	dicots	2.31091	2.91157	1.19551	2.13933	1.75321	17.55	8.88145	46.5967	382.495	26.2248	7.18064	19.0442	21.8748	13.3271	22.0618	12.5753	1181.75	142.5	58	29.6929	409.25	187.75	353.75	231
CSSK	dicots	2.41771	2.90709	1.13114	2.15198	1.77443	9.81195	7.66261	33.6768	569.704	22.5163	-0.233063	22.7493	16.1484	5.70167	16.9145	2.99913	810.5	81	53.75	11.6261	227	176.25	225.75	194
BNDE	dicots	2.26141	3.01871	1.18833	2.15615	1.72487	9.94606	8.58014	35.1413	603.021	23.8696	-0.547125	24.4167	16.7238	5.85587	17.5534	2.80531	770.75	76	50.25	11.901	212.75	162.5	211.75	198.75
VXOD	dicots	1.8932	3.06516	1.64969	2.20268	1.77144	10.805	8.44453	33.1902	640.452	25.1427	-0.29975	25.4424	10.9903	6.18988	18.8362	3.09974	832.75	87	50.75	14.6446	233.25	173.25	205.75	192.75
XGFU	dicots	2.03043	3.0757	1.51919	2.20844	1.77481	9.24777	9.53849	42.0258	472.431	21.9724	-0.704312	22.6767	4.67009	15.0807	15.0807	3.46638	1118	129	59	20.5764	344.5	211.25	211.25	338
RJNQ	dicots	1.87042	3.31323	1.51046	2.23137	1.69044	24.3235	6.79607	41.4055	346.982	31.3968	14.9886	16.4082	27.9526	20.6477	27.9526	19.5332	2658	697.25	14.25	110.15	1738	55.5	1738	59.75
TXMP	dicots	1.91237	3.23109	1.68689	2.27678	1.79963	5.40109	8.78581	34.4831	607.456	20.1694	-5.31138	25.4808	2.65904	13.3499	13.3499	-1.22273	1219	133	60.75	20.9905	377.25	228	228	321.5
KIIX	ferns	1.10711	1.92736	0.713066	1.24918	0.91009	9.87917	8.22141	35.8639	554.017	22.8344	-0.0890625	22.9234	6.22817	5.81541	16.7825	3.28919	782.25	75.25	46.5	13.6556	219.25	164.5	200.25	195
WQML	ferns	1.54089	2.25317	1.15077	1.64828	1.34583	7.90207	10.7851	38.4652	608.024	24.7251	-3.31569	28.0408	1.3818	15.3565	15.5863	0.715792	1855.75	307.75	24.5	66.414	886.75	125.75	136.75	831.75
FQGQ	ferns	1.57873	2.31146	1.14923	1.67981	1.36398	11.3289	12.0877	33.9457	878.242	29.4199	-6.18875	35.6087	19.8763	0.23476	21.9579	0.23476	969.75	98.75	61.25	14.2185	284.25	192.5	269.25	192.5
AFPO	ferns	1.62192	2.40134	1.06497	1.69608	1.34345	9.53409	8.39812	35.0296	587.343	22.9876	-0.9855	23.9731	16.8993	5.34407	16.8993	2.48311	759.75	81.75	42.25	18.2956	230	146.25	230	186
BEGM	ferns	1.52528	2.37511	1.25795	1.71944	1.39161	6.47079	10.2719	26.4159	1030.5	25.9312	-12.9488	38.88	8.39996	-3.42562	18.7404	-6.60398	908.25	94.25	53.25	15.7992	265.75	183.5	230.25	201
EEAQ	ferns	1.62076	2.35867	1.23365	1.73769	1.4272	10.431	11.9884	33.3504	902.508	28.7152	-7.23088	35.9461	19.2755	-1.00364	21.3043	-1.00364	967	101.25	58	18.0657	301.25	195.5	289.25	195.5
FCHS	ferns	1.66588	2.40822	1.23921	1.7711	1.45255	20.5117	5.71012	29.566	495.853	30.3373	11.0342	19.3031	24.6116	15.9145	26.3339	14.346	2955.75	365.5	175.5	24.3881	975.25	576.75	798.25	589.25
POPJ	ferns	1.61447	2.38234	1.36666	1.78783	1.49057	12.6495	6.55907	29.5347	578.502	24.8173	2.61744	22.1998	11.5522	20.0535	20.0583	6.153	838	119.75	22.25	37.0234	300.75	110.25	118.5	220
QVMR	ferns	2.17008	2.29617	0.9475	1.80458	1.55879	24.5827	15.2494	50.6378	544.934	38.2576	8.15319	30.1044	30.1979	19.1827	30.3943	17.1938	369.75	84.5	3.5	89.5488	214.25	19	214.25	21
QIAD	ferns	1.71049	2.77791	0.930597	1.80633	1.32054	9.44557	8.49534	45.4336	358.176	19.2158	0.518153	18.6977	10.2638	9.36498	13.818	4.99115	2966.75	331.25	172.25	19.8317	931	604.25	626.25	643.25
WCLG	ferns	1.67412	2.38955	1.37248	1.81205	1.5233	8.24494	13.7077	46.3525	580.589	26.7538	-2.81831	29.5721	2.27655	15.5979	15.8269	1.92198	1390.75	233.25	17.75	67.7432	669.25	86	93	606
CJNT	ferns	1.67481	2.37574	1.38887	1.81314	1.53184	10.0591	9.9496	43.5341	480.717	23.6651	0.813218	22.8519	4.84495	16.0086	16.1193	4.47586	1391.25	230	25.5	64.3113	649.5	102.25	112	599.75
ORJE	ferns	1.68965	2.45387	1.30126	1.81493	1.49546	19.0474	7.48336	66.1495	124.941	24.4741	13.1834	11.2907	17.7976	20.0017	20.5272	17.5421	1829.75	238.5	68.5	39.1309	634.5	269.25	324.5	611.25
BMJR	ferns	1.61031	2.36144	1.48341	1.81839	1.54686	9.76091	8.05804	35.1092	561.375	22.7385	-0.212125	22.9506	4.15015	5.65516	16.7929	3.09079	777	76	46	14.5787	217.75	162.5	198	194.25
PBUU	ferns	1.86084	2.44379	1.15658	1.8204	1.50871	19.9359	10.542	38.9703	629.742	32.7698	5.72751	27.0423	27.0259	18.5678	27.3232	11.9542	1566.5	163.75	77.5	16.7571	455	325.25	443.25	412
MTGC	ferns	1.84723	2.51918	1.20005	1.85549	1.52364	14.5589	10.9242	51.047	379.139	24.9931	3.599	21.3941	19.0676	10.4386	19.0711	9.6903	897.5	111.5	42.5	26.5512	291.75	147.75	285.75	165.5
KJZG	ferns	1.71463	2.54089	1.62216	1.95923	1.6684	10.7876	11.7666	35.3702	813.062	27.3009	-5.9635	33.2644	18.6623	0.479948	20.5621	0.479948	1110.75	124.25	77.25	14.9056	331.75	242.5	323.25	242.5
JVSZ	ferns	2.6264	2.46429	0.930239	2.00698	1.77832	8.83371	6.84354	30.9297	587.004	21.0941	-1.02119	22.1152	16.1296	4.43823	16.1296	1.83653	741.25	77	39.25	19.238	216.75	137.25	216.75	164.25
UOMY	ferns	2.0326	2.6741	1.34322	2.01664	1.68791	10.384	7.62081	34.0435	552.426	22.9287	0.543063	22.3856	7.33131	6.37511	17.2752	3.80755	790	76	49.75	13.4714	221.5	164.25	207.25	189.75
NOKI	ferns	1.69991	2.824	1.57811	2.03401	1.63901	14.8762	11.2013	52.1394	370.254	25.424	3.96031	21.4637	18.6575	10.8403	19.312	10.131	853.25	106.5	41.75	25.4011	268.5	141.5	257.75	156.25
ALVQ	ferns	3.09923	2.50408	1.08066	2.22799	2.08995	14.2505	8.43924	46.0749	357.068	23.7902	5.48106	18.3091	13.124	18.556	18.5834	9.7661	972	97.5	62.5	11.8455	266.25	217	218	244
YIXP	ferns	2.20062	3.17171	1.67519	2.34917	1.93791	17.5551	9.29772	47.0773	387.814	26.6954	6.97565	19.7198	21.9369	13.2759	22.1057	12.4822	1188.5	141.5	63	26.777	401.75	205.25	341	248
PSKY	ferns	2.00492	3.17198	1.88057	2.35249	1.94274	26.6606	8.96685	89.139	36.0731	31.9119	21.8534	10.0586	26.3885	26.6318	27.136	26.242	2060.75	263.25	108.25	28.9789	701	376	551.25	579.75
TOXE	Gymnosperms	1.35475	1.88128	0.725856	1.32063	1.0403	20.1185	13.4942	70.9109	205.178	28.9641	9.93488	19.0292	22.6076	17.6384	22.6076	17.5834	39.75	14.75	0	108.751	31.25	0	31.25	0.75
IFLI	Gymnosperms	1.51877	2.08394	0.623704	1.4088	1.07123	15.7859	12.1911	49.1236	463.921	30.0733	5.26188	24.8114	10.4864	21.5364	21.5364	10.209	519	67	17.75	42.2478	195.5	63	63	193.5
XIRK	Gymnosperms	1.51242	2.06327	0.691033	1.42224	1.10172	15.4214	13.1886	45.6643	591.512	31.2798	2.40094	28.8789	10.3479	21.8549	22.8388	8.26924	631	64.25	37.5	16.4186	184.75	127.5	137.25	173.5
ETCJ	Gymnosperms	1.57948	2.09091	0.705404	1.4586	1.14244	9.05612	8.2816	52.4204	268.222	18.0768	2.2753	15.8015	6.05879	12.4751	12.4751	5.89937	1910.75	298.5	54	54.9662	824	203.5	203.5	823.75
GKCZ	Gymnosperms	1.63643	2.07963	0.737823	1.48463	1.18713	8.60995	9.36283	50.425	326.978	19.1684	0.607437	18.561	5.09629	12.5938	12.6131	4.5966	1348.25	147.25	75.25	20.9369	427.25	246.5	257.75	391.25
BUWV	Gymnosperms	1.66459	2.11036	0.709408	1.49478	1.187	4.94126	8.23885	32.5407	628.237	19.1088	-6.20331	25.3121	-0.363521	12.7738	12.8316	-2.26215	1389	146	84.25	16.4073	418	276.5	279	397.5
FHST	Gymnosperms	1.65723	2.12476	0.709523	1.49717	1.18338	13.1093	11.297	32.937	863.062	30.5134	-3.7857	34.2991	23.0213	8.91506	23.608	2.3067	1121.25	109.25	76.25	11.6383	312.25	250.25	307	258.25
AIGO	Gymnosperms	1.67264	2.10922	0.727299	1.50305	1.19997	9.0544	7.33584	38.0221	444.693	20.0581	0.764187	19.2939	4.89628	9.13628	14.7277	3.9816	966.75	100.5	62.75	16.8787	295.5	203.5	225.25	264.25
NRXL	Gymnosperms	1.66535	2.13603	0.741274	1.51422	1.20331	9.93753	7.4399	34.2884	531.302	22.081	0.385	21.696	10.674	5.84599	16.5046	3.62858	837.25	90	47.5	19.2084	256.75	167.75	210.5	200.5
FRPM	Gymnosperms	1.71489	2.15435	0.762468	1.5439	1.23868	4.36378	15.075	46.0694	635.788	23.1368	-9.58606	32.7228	-2.22952	12.2894	12.9733	-2.30943	752	131.5	14.25	71.6395	355.75	46	54.75	355.75
SGTW	Gymnosperms	1.68549	2.24056	0.757665	1.56124	1.22158	10.4791	8.6332	33.122	670.663	25.2037	-0.861125	26.0648	17.3206	6.3512	18.9169	2.4116	763.25	79.25	51.75	16.4873	233.75	159.25	207.5	180
ZQWM	Gymnosperms	1.7484	2.22704	0.77299	1.58281	1.26069	10.8522	7.40789	48.871	268.78	19.476	4.32296	15.153	8.05071	14.1798	14.1798	7.56143	2071.5	215.5	98	22.3553	626.75	361.5	361.5	621.75
QFAE	Gymnosperms	1.74165	2.24948	0.798123	1.59642	1.26989	10.2073	7.21776	39.1633	419.788	20.6634	2.2377	18.4257	6.44802	11.9215	15.5729	5.50628	882.25	98.5	56.75	20.587	284	173.25	184	267.5
JBND	Gymnosperms	1.84531	2.22861	0.758947	1.61095	1.30213	10.6811	17.7903	46.3216	772.776	31.0276	-7.37063	38.3982	20.2465	13.211	20.3154	1.52848	425.5	71	10	51.5797	183.5	40.75	157.25	97.75
GAMH	Gymnosperms	1.8723	2.23135	0.741224	1.61496	1.30676	8.69173	7.27305	38.7527	424.989	19.2165	0.449392	18.7671	7.3831	10.7384	14.1506	3.90476	892.75	97.5	57	18.2905	275.5	181.75	199.5	233.5
MFTM	Gymnosperms	1.83039	2.21891	0.804903	1.61807	1.31765	6.31408	14.8167	45.9917	633.578	24.8688	-7.34756	32.2164	-0.163344	14.2443	14.9089	-0.290417	680.5	120.25	10.75	72.98	326.25	35.25	46.25	324.75
VFYZ	Gymnosperms	1.83649	2.24312	0.775935	1.61852	1.30621	10.2347	6.37743	35.5914	428.09	20.1883	2.27069	17.9176	6.46166	11.4176	15.6803	5.43014	1115.67	128.667	64	25.198	371.667	199.333	228	327.333
CDFR	Gymnosperms	1.81589	2.31686	0.731286	1.62134	1.27359	4.95461	8.56556	42.4292	414.31	15.6836	-4.58087	20.2645	3.98358	2.1287	9.92502	-0.265771	3600	410.25	218.75	21.4684	1103.75	721.75	864	725
MHGD	Gymnosperms	1.86028	2.25623	0.775835	1.63078	1.31806	8.35177	8.49423	48.604	318.984	18.2434	0.769063	17.4743	4.91915	12.2334	12.2351	4.41202	1698.75	188.5	94	21.8885	544.5	301.75	309.75	503.75
BBDD	Gymnosperms	1.78032	2.30377	0.809675	1.63126	1.295	10.0078	8.53654	46.2583	348.309	19.2873	0.813674	18.4736	10.6866	6.17191	14.2146	5.61595	3163.75	342.5	189	18.6242	908	660	805.75	679.75
AWQB	Gymnosperms	1.94363	2.24142	0.757548	1.64753	1.35059	2.82686	15.6725	40.171	853.877	24.2872	-14.7396	39.0268	-3.19473	11.6133	13.3746	-7.55018	572	55.5	42	9.14995	157.75	131.25	135	145
DZQM	Gymnosperms	1.91183	2.24939	0.787275	1.6495	1.34955	11.8029	9.20057	77.7681	36.3562	17.6326	5.81075	11.8218	11.6632	11.7355	12.2868	11.3977	1470.25	206.5	35.5	42.9971	561	157	404	520.25
VSRH	Gymnosperms	1.90939	2.24725	0.797678	1.65144	1.35353	5.96584	13.0837	36.5237	810.933	27.0026	-8.8205	35.8231	9.50416	1.3171	16.1623	-3.78971	438	55	27.25	24.3275	142.25	92	115	106.5
XMGP	Gymnosperms	1.81695	2.36069	0.801184	1.65961	1.30907	4.50467	14.7152	36.3969	921.606	26.4469	-14.0769	40.5238	8.37166	-5.4707	16.0813	-6.62706	310.75	51	14.75	40.5396	121	48.5	73.75	50.5
HBGV	Gymnosperms	1.84712	2.30538	0.911411	1.68797	1.37926	14.8724	11.5559	52.7987	403.937	26.8243	4.88715	21.9372	10.2449	19.23	19.6756	9.80781	599.25	126.25	1.25	91.8418	325.75	7.25	11.5	324
OWFC	Gymnosperms	1.93275	2.34007	0.796236	1.68968	1.36449	6.48645	10.2733	46.7625	420.372	18.3629	-3.60688	21.9697	5.07469	11.1103	11.5068	1.21105	2757.5	291.75	167.75	17.1593	805.5	573.25	583.75	638.75
HQOM	Gymnosperms	1.96037	2.43304	0.860335	1.75125	1.41035	11.8123	8.22721	26.5224	856.231	28.0168	-3.00219	31.0189	22.1336	4.06597	22.3911	1.53065	1715.75	255.75	75.75	42.6496	646.75	248.25	633.5	254.5
GGEA	Gymnosperms	2.11082	2.43553	0.937204	1.82785	1.52401	10.5291	8.078	37.9677	489.711	22.8587	1.58306	21.2757	6.40048	6.73163	16.862	4.99423	640.25	64.25	41	15.5055	189	135	146.75	167.25
EGLZ	Gymnosperms	2.26887	2.53055	0.907358	1.90226	1.58811	7.11399	12.9718	52.7383	442.518	21.674	-2.92406	24.5981	2.55942	12.7348	12.7348	1.76001	1506	283.25	25.5	75.8877	792.75	104.5	104.5	745
PQTO	Lycophytes	1.69363	2.04933	0.645951	1.46297	1.16979	14.6878	8.36104	46.1162	348.784	24.2309	6.10245	18.1285	11.0773	18.9424	18.9424	10.3355	1002.5	105.5	59.5	15.0813	297.5	202	202	275
PYHZ	Lycophytes	1.71223	1.89339	0.883314	1.49631	1.29777	13.5797	8.9492	36.4709	569.477	27.1654	2.63269	24.5327	10.6781	20.8521	20.8634	7.13045	805.5	110.5	17.25	36.6205	288.25	106.5	118.25	238
GKAG	Lycophytes	1.73507	2.06668	0.739246	1.51367	1.23716	6.5432	9.77946	26.2048	1009.02	25.7983	-11.521	37.3193	18.0529	-5.58558	18.5689	-6.02832	839.25	82.75	49.75	16.6145	243.5	162.25	240.75	168
ENQF	Lycophytes	1.9997	2.1814	0.695428	1.62551	1.34756	6.57842	7.04471	28.3974	655.878	20.3459	-4.45963	24.8055	7.15207	3.26693	14.9481	-1.06642	835	90.25	47.5	22.0361	264.5	151.25	216.75	202.25
WAFT	Lycophytes	2.00749	2.15196	0.738721	1.63272	1.37311	10.0981	12.0274	34.7694	856.533	27.4819	-7.10956	34.5914	18.4272	-0.772031	20.3907	-0.772031	1199.25	125.25	78	14.8819	354.25	257.5	350	257.5
XNXF	Lycophytes	1.93173	2.18129	0.827773	1.64693	1.37975	7.74985	10.9479	29.871	949.918	26.4541	-10.1958	36.6499	16.9967	-3.35274	19.1635	-4.21452	1023.25	101.5	63.25	13.8452	292.25	206.75	285.75	208.75
ZZEI	Lycophytes	1.99353	2.44632	0.962016	1.80062	1.47777	12.3195	9.35779	43.4069	418.146	25.0165	3.47125	21.5453	8.44709	17.5762	17.5762	7.2523	1220	138	57.25	24.3938	386.75	200	200	375.25
ABIJ	Lycophytes	3.79399	3.61269	2.48108	3.29592	3.13754	16.6448	14.8681	60.9493	350.372	28.2429	3.81306	24.4298	19.7635	14.5142	20.4108	11.9523	404.25	70	9	61.9238	190	39.5	163	49.75
KBXS	Monocots	0.711459	2.01088	0.613533	1.11196	0.662496	14.3772	8.1104	34.7243	556.23	27.0654	3.71911	23.3462	11.6195	21.4404	21.5009	8.08698	843.25	118	15.5	40.4753	313	101.5	129	256.5
GJPF	Monocots	0.734535	2.02626	0.647228	1.13601	0.690882	3.85504	8.78141	32.3485	696.937	18.2119	-8.90119	27.1131	12.0136	-3.78553	12.3642	-4.6527	1036	145.75	45.75	41.6961	409.75	148	409.25	152.5
JSAG	Monocots	1.03405	2.30294	0.920534	1.41917	0.977294	18.8008	8.75956	90.3142	32.5093	23.7236	14.023	9.70062	18.4886	18.6238	19.1648	18.364	2674.5	312.75	143.5	25.1458	828.5	473.25	721	749.75
BLAJ	Monocots	1.24955	2.531	1.0007	1.59375	1.12513	9.73772	7.89744	32.2366	632.098	23.3974	-1.09956	24.497	5.14761	5.68193	17.62	2.1577	868.75	82.5	58.5	11.0085	241.25	190.75	207.25	228.75
PWSG	Monocots	1.39851	2.42735	1.04423	1.62337	1.22137	25.1928	10.2981	82.2932	41.6692	31.8872	19.3717	12.5156	24.872	25.232	25.7443	24.7462	1761.5	226.5	66.75	33.4271	580	216.75	399	515.75
LTZF	Monocots	1.43519	2.5302	1.10222	1.6892	1.26871	10.0981	12.0274	34.7694	856.533	27.4819	-7.10956	34.5914	18.4272	-0.772031	20.3907	-0.772031	1199.25	125.25	78	14.8819	354.25	257.5	350	257.5
MUMD	Monocots	1.52179	2.67688	0.884717	1.69446	1.20325	13.3246	11.2642	47.621	456.025	25.4864	1.83613	23.6503	18.5353	8.45186	18.8702	7.53069	831.5	89.75	46.25	17.8355	256	162.25	232	174.5
FCEL	Monocots	1.50484	2.70867	0.949354	1.72095	1.2271	9.66728	8.91134	47.0545	354.714	19.3217	0.36973	18.952	9.523	5.22953	13.961	5.22953	3098.25	359.25	195	21.0211	988.5	615.25	685	615.25
TZNS	Monocots	2.08187	2.32265	0.768784	1.72443	1.42533	25.1588	10.8227	69.9895	88.0356	33.2989	17.8341	15.4647	24.4066	25.1658	26.4592	24.4066	1508.5	233.75	17.5	61.4011	645.25	69	239	645.25
RCUX	Monocots	1.67123	2.63185	1.01966	1.77425	1.34545	7.92687	7.13874	31.4899	594.39	20.7898	-1.87605	22.6659	11.8965	2.95422	15.4314	1.08313	580.25	61.75	29.75	22.9486	180.25	99	167	121.75
LDME	Monocots	1.46016	2.89686	0.992868	1.7833	1.22652	16.5639	5.15336	38.3729	290.224	24.1948	10.7724	13.4223	15.2828	19.6773	20.5609	13.4574	1020	129.667	33.6667	37.6268	368.333	131.333	176	300
COCP	Monocots	1.82803	2.55299	1.01613	1.79905	1.42208	8.66029	5.85833	27.5752	591.751	20.403	-0.839226	21.2422	9.58147	6.52336	15.998	1.74477	818	101	41.75	30.1057	290.5	141.5	192	193
LSJW	Monocots	1.69502	2.83512	1.06899	1.86638	1.382	12.09	9.52566	38.8244	560.301	25.9248	1.38994	24.5349	10.1934	19.1536	19.1536	5.53015	906.5	89.25	57	12.6492	250	195.5	195.5	231.75
VTUS	Monocots	2.09592	2.43442	1.07667	1.869	1.58629	11.1983	12.9389	37.1942	835.27	28.5099	-6.27131	34.7812	20.7597	0.596333	21.2277	0.596333	1245.75	138	82.75	14.7905	369	267.5	368.5	267.5
YBML	Monocots	1.62864	2.79787	1.26957	1.89869	1.44911	20.2962	17.0883	43.3331	846.458	41.2176	1.78438	39.4332	15.3756	23.432	30.8	10.329	109	17	1	51.0957	41	7.25	28.5	41
RQZP	Monocots	1.74167	2.9282	1.04675	1.90554	1.39421	19.3072	16.4737	45.0941	763.09	39.2052	2.66519	36.5401	15.1964	22.0043	28.9378	10.4778	166	23.5	1	48.7799	62.25	11.5	36.25	62
CIEA	Monocots	1.29841	2.7768	1.69981	1.925	1.49911	10.2342	9.12022	36.9851	582.096	24.3432	-0.314125	24.6574	16.3499	6.21024	17.6014	3.33989	635.5	59.25	44	9.90864	174	137.25	171.75	149.5
IADP	Monocots	1.79879	2.82494	1.16313	1.92895	1.48096	7.96423	7.24759	32.1856	573.538	20.6561	-1.86013	22.5163	8.83368	3.30222	15.0808	1.23783	875	96.75	47.25	24.1978	281.25	153.75	230.5	205.5
UOEL	Monocots	2.46266	2.48904	0.847364	1.93302	1.65501	16.9778	9.58133	39.462	546.427	30.4477	6.16772	24.28	14.7195	23.87	24.1187	10.9318	454.5	70.5	6	48.9436	182.5	40	75.5	137.5
BRUD	Monocots	2.38367	2.65681	0.7973	1.94592	1.59048	8.86025	7.90777	33.3314	598.402	22.3689	-1.35531	23.7242	16.3256	4.50795	16.3256	1.72256	700.25	72.75	42	14.9227	202.25	141.5	202.25	166.25
PLBZ	Monocots	1.75248	2.86962	1.24999	1.95736	1.50123	14.8724	11.5559	52.7987	403.937	26.8243	4.88715	21.9372	10.2449	19.23	19.6756	9.80781	599.25	126.25	1.25	91.8418	325.75	7.25	11.5	324
RMVB	Monocots	1.96971	2.74223	1.17203	1.96132	1.57087	9.41911	8.08176	32.9713	607.091	23.5154	-0.991188	24.5066	5.67405	5.34885	17.0561	2.23388	829.75	82.25	56	12.4187	220.5	181.75	206	217.75
THDM	Monocots	2.13054	2.77982	0.979234	1.9632	1.55489	24.2402	6.97174	68.3701	116.393	28.9656	18.7693	10.1963	25.3157	23.153	25.4491	22.6948	1576.5	194	64.5	33.4019	558.5	226.5	531.5	237.5
ICNN	Monocots	1.77602	2.88787	1.28304	1.98231	1.52953	8.28172	12.3015	31.4977	964.181	27.8066	-11.2487	39.0553	4.13027	-2.98137	19.9288	-3.88292	1091.5	112	79.75	8.85495	302.5	253.25	266.75	261
KOFB	Monocots	1.81999	2.84024	1.30228	1.9875	1.56114	17.534	11.901	42.7983	578.776	32.4945	4.6878	27.8067	14.6086	24.8354	25.0655	10.9792	293	42.5	4	44.3333	105	25	32.5	80.5
WTKZ	Monocots	2.22937	2.58146	1.17731	1.99605	1.70334	14.1443	13.4723	39.3139	788.507	31.1441	-3.12381	34.2679	21.8803	7.57622	23.7556	4.24848	1222.75	118.5	88	9.69325	333.75	274.75	326	286
XFJG	Monocots	1.72586	3.04514	1.26578	2.01226	1.49582	4.64544	12.0333	29.3606	1047.6	24.5662	-16.4181	40.9844	16.0775	-5.38194	17.0159	-8.76829	1121.5	115.5	63.75	17.6399	342.75	218.5	328.75	230.25
MVRF	Monocots	1.94786	3.00048	1.10118	2.01651	1.52452	22.8642	14.7148	48.3968	579.852	36.6596	6.25494	30.4046	28.9528	15.0834	29.1273	15.0834	379.75	92	6.5	79.494	200.5	24.25	200.25	24.25
PPQR	Monocots	2.43304	2.75452	0.877022	2.02153	1.65503	9.37151	7.75553	35.2967	549.775	21.8272	-0.14475	21.972	6.33115	5.47157	16.1721	2.71645	828	83.75	48.75	16.6195	240.5	164.75	216.25	204.25
OCWZ	Monocots	2.42626	2.6127	1.07455	2.03784	1.75041	11.7478	12.6623	34.9959	890.204	29.7403	-6.44156	36.1818	20.3266	6.62524	22.3877	0.360302	1054.5	110.75	67.5	16.9746	315.75	223	308.75	226
MTHW	Monocots	2.06422	2.70956	1.4126	2.06213	1.73841	5.51308	8.6952	33.8998	625.06	20.0597	-5.57469	25.6344	2.47886	13.4457	13.4785	-1.50906	1123.75	124.5	52	22.3554	359	201	206.25	304.5
GDKK	Monocots	2.56426	2.86092	1.0997	2.17496	1.83198	24.2094	11.7226	75.5685	119.538	33.0978	17.5852	15.5125	23.2067	25.4146	25.8521	22.8052	1502.75	213.25	17.5	55.2284	608.5	81.75	139.5	582
SOHV	Monocots	2.45716	2.748	1.33026	2.17847	1.89371	10.0201	8.21505	35.594	565.775	22.9593	-0.117813	23.0771	15.6511	5.94944	17.0918	3.26874	726.25	74	44.25	13.1024	201.25	154.25	196.25	177.5
EMJJ	Monocots	2.26195	2.96533	1.36051	2.19593	1.81123	17.9055	14.572	51.1589	531.464	34.0104	5.52644	28.4839	11.7387	23.0904	24.4777	11.7387	406.25	71.5	9	64.9846	198.5	39.75	40	198.5
QNPH,NHIX	Monocots	2.49035	2.90911	1.22755	2.209	1.85895	7.74421	7.82385	32.3683	617.712	21.2162	-2.94412	24.1604	1.37574	3.41603	15.4649	0.400229	1186	121.75	83	11.9282	338.25	266.5	281.75	324.5
BYQM	Monocots	2.84639	2.93011	1.12275	2.29975	1.98457	13.3221	8.43382	48.2978	313.347	22.5776	5.14557	17.432	9.48837	17.2487	17.2487	9.48837	701.333	82.6667	31	25.5156	225	117.667	117.667	225
DWZT	Monocots	2.73458	2.9221	1.26757	2.30808	2.00107	7.32179	9.20499	24.7655	1000.44	25.7524	-11.3929	37.1453	9.92637	2.24066	19.2251	-5.1614	976.75	102	64.5	14.4201	288	212.5	225.5	231.5
YPIC	Monocots	2.54052	3.02266	1.38773	2.31697	1.96412	9.17754	11.1942	32.223	879.644	26.7656	-7.95831	34.7239	17.7094	-1.97513	19.7215	-1.97513	1010.25	100.25	65.75	13.5421	293.75	208.75	281.75	208.75
PZRT	Monocots	2.9637	2.79044	1.33276	2.3623	2.14823	8.95738	7.55045	34.165	550.099	21.4694	-0.621625	22.091	7.91283	4.79067	15.758	2.37894	813.5	85.25	46.25	18.1603	239.75	157	213	197.75
ZENX	Monocots	2.67658	3.06326	1.35399	2.36461	2.01529	15.8598	9.99302	50.8842	354.029	26.7352	7.11521	19.62	11.5291	20.11	20.187	11.5291	479	66.25	16.75	43.3002	191	61.25	61.75	191
HXJE	Monocots	2.80339	2.99421	1.35458	2.38406	2.07898	22.1894	11.1834	48.0142	473.152	32.6974	9.41127	23.2862	27.4901	19.9805	27.5179	16.0457	1304	205.75	50.5	49.9213	556	192.75	550.75	227.75
XBKS	Monocots	2.76808	3.04605	1.35506	2.38973	2.06157	17.497	12.7596	44.3058	607.643	32.4549	3.65856	28.7963	24.7951	9.89548	24.9191	9.89548	450.75	53.5	29.75	18.8061	138.5	94	138	94
YJUG	Monocots	2.78319	3.56876	1.57256	2.6415	2.17787	27.0877	12.4736	56.9712	218.072	38.0811	16.1868	21.8943	25.7044	25.4877	30.3866	25.2473	1071.5	249.75	0	103.91	658.25	0	184	3.25
NSPR	Monocots	3.61043	3.2295	1.3237	2.72121	2.46707	26.0605	8.79593	78.1833	91.2755	31.5334	20.2847	11.2487	24.8358	26.6335	26.8722	24.743	3333.25	401	158.75	27.6453	1142	569.25	603.75	1055.75
XUAB	Monocots	3.22906	3.47668	1.562	2.75591	2.39553	24.7863	14.4563	49.1072	551.096	37.8432	8.40537	29.4378	30.643	17.3466	30.643	17.3466	341.5	94.75	2	102.305	222.5	10	222.5	10
MFIN	Monocots	4.08439	3.07311	1.54984	2.90244	2.81711	27.3336	8.76536	69.6701	134.521	34.5142	21.9315	12.5827	27.102	27.9717	28.9253	25.5842	1121.25	210	9.25	67.4277	499.5	55.25	234.5	332.25
