# Supplementary material for: RNA G-quadruplex structure contributes to cold adaptation in plants
Source: Nat Commun. 2022 Oct 20;13:6224. doi: 10.1038/s41467-022-34040-y (PMC9585020; doi:10.1038/s41467-022-34040-y)
Supplement: Supplementary file 7 — Supplementary Data 4 [file 41467_2022_34040_MOESM7_ESM.xlsx]

## Sheet: cold_responsive_sites
gene_id	5'UTR_length	CDS_length	3'UTR_length	site	start_position	end_position	matched_seq	location	type	MaxLoopLength	Total_Loop_Length	avgCount_Li	avgCount_K	avgCount_viv22	avgCount_viv4	gini_vitro_Li	gini_vitro_K	gini_viv22	gini_viv4	K_Li_ratio	folding_score_22	folding_score_4	folding_score_difference
AT1G01100.1	54	339	194	257	244	257	GGTGCTGGTGGTGG	CDS	G2L1_4	4	6	522.222	898.778	2833.11	1870.67	0.326861	0.468141	0.319899	0.370731	1.43223	-0.0492746	0.310516	0.35979
AT1G01100.2	83	339	209	286	273	286	GGTGCTGGTGGTGG	CDS	G2L1_4	4	6	523.333	883	2661.44	1858.22	0.315505	0.459734	0.30236	0.352022	1.45714	-0.091146	0.253188	0.344334
AT1G01100.4	74	339	194	277	264	277	GGTGCTGGTGGTGG	CDS	G2L1_4	4	6	534.111	918.667	2848.22	1862.89	0.327606	0.471667	0.317083	0.375697	1.43974	-0.0730419	0.333828	0.40687
AT1G01620.1	126	861	321	199	174	199	GGAGAGGCAACCGATAGGTACATCGG	CDS	G2L1_10	9	18	736.1	1042.8	695.2	505.7	0.30246	0.416502	0.466401	0.501715	1.37705	1.43755	1.74721	0.309659
AT1G01620.1	126	861	321	410	382	410	GGAATCCAAGGCATTGCTTGGGCTTTCGG	CDS	G2L1_10	9	21	218	169	162.5	118	0.42985	0.493369	0.457751	0.459415	1.14777	0.439255	0.465447	0.0261914
AT1G01620.2	313	645	321	199	174	199	GGAGAGGCAACCGATAGGTACATCGG	5UTR	G2L1_10	9	18	303.1	344.9	226.7	155.3	0.631932	0.694069	0.658813	0.699022	1.09833	0.43262	1.07972	0.6471
AT1G02360.1	44	819	148	681	668	681	GGCGGCGGATTTGG	CDS	G2L1_4	4	6	71.375	98.375	27.875	15.25	0.640324	0.828621	0.474776	0.672131	1.29407	-0.879185	0.16892	1.0481
AT1G03280.1	153	1440	308	1282	1255	1282	GGAAATGGAGATGAGAAGGATTTGAAGG	CDS	G2L1_10	9	20	12.4167	17.8333	49.6667	35.5833	0.759228	0.848451	0.664659	0.735816	1.11752	-1.05992	-0.262405	0.797517
AT1G03870.1	172	744	119	882	863	882	GGACTAGGGTTTGGTCTTGG	CDS	G2L1_6	5	12	613.111	288.333	384.667	232.222	0.266441	0.423978	0.401951	0.454439	1.59126	0.860182	1.19336	0.333178
AT1G04250.1	124	690	273	650	621	650	GGAAATTGATGGATTTGGTGAATAGCTGGG	CDS	G2L1_10	10	22	560	1113.08	562.583	925.5	0.425841	0.62443	0.513398	0.52191	1.46634	0.440896	0.483758	0.0428615
AT1G04260.1	68	549	221	589	573	589	GGCGGTGGTAACGACGG	CDS	G2L1_8	7	9	28	31.6667	57.8889	29.8889	0.463294	0.847393	0.618282	0.656598	1.82906	0.403512	0.503268	0.0997565
AT1G04270.1	93	459	248	509	489	509	GGTCAAGCACGGTAGGCCTGG	CDS	G2L1_8	8	13	35.8889	15	50.1111	16.3333	0.587848	0.665741	0.467018	0.699138	1.1325	-1.55125	1.42876	2.98001
AT1G04800.1	49	603	183	312	299	312	GGAGGAATAGGCGG	CDS	G2L1_4	4	6	387.625	139.375	779.25	341.875	0.335497	0.427018	0.26548	0.429662	1.27279	-0.765035	1.02889	1.79392
AT1G04800.1	49	603	183	510	491	510	GGCAAAGGATTTGAGGGAGG	CDS	G2L1_8	7	12	270.1	88.8	304.1	104.1	0.430262	0.65884	0.385126	0.614956	1.53125	-0.197465	0.808013	1.00548
AT1G04800.1	49	603	183	342	329	342	GGATTCGGAGGTGG	CDS	G2L1_4	4	6	1021.5	427.625	2604.62	1131	0.293563	0.417385	0.336307	0.404703	1.42179	0.345201	0.897574	0.552373
AT1G04800.1	49	603	183	462	443	462	GGCAAAGGAGTTGACGGTGG	CDS	G2L1_8	7	12	697.6	299.7	1933.6	916	0.214279	0.349592	0.375147	0.443674	1.63148	1.18886	1.69529	0.506427
AT1G04800.1	49	603	183	414	395	414	GGTAAAGGAGTTGACGGTGG	CDS	G2L1_8	7	12	1534.4	805.2	3502.9	828.4	0.441029	0.481226	0.382202	0.40179	1.09114	-1.46345	-0.976159	0.487295
AT1G04800.1	49	603	183	486	467	486	GGAAAAGGATTTGATGGAGG	CDS	G2L1_8	7	12	485	132.889	764.333	316.444	0.310574	0.552342	0.405441	0.463366	1.77846	0.392387	0.631979	0.239592
AT1G04800.1	49	603	183	438	419	438	GGGAAAGGATTTGATGGAGG	CDS	G2L1_8	7	12	1026.2	435	2850	874	0.282383	0.473513	0.45382	0.483927	1.67685	0.896963	1.05449	0.157523
AT1G04800.1	49	603	183	558	539	558	GGAAAAGGATTTGACGGTGG	CDS	G2L1_8	7	12	361.556	149.667	709.556	225	0.485918	0.606438	0.514198	0.528469	1.24802	0.234651	0.353061	0.11841
AT1G05150.1	254	2427	213	1768	1752	1768	GGAAATGGTAATGGTGG	CDS	G2L1_4	4	9	64.25	19.125	54.75	20.5	0.682393	0.757353	0.64726	0.67378	1.10985	-0.468687	-0.114895	0.353792
AT1G05560.1	64	1410	176	1235	1207	1235	GGAAGAAAGTTGGAAGACTGGTGTGAGGG	CDS	G2L1_10	9	21	32.4286	10.8571	17.4286	12.0714	0.721703	0.797385	0.739821	0.785478	1.10487	0.239389	0.842672	0.603283
AT1G05850.1	182	966	330	508	489	508	GGTTTTGGTACCACTGGAGG	CDS	G2L1_8	7	12	184.75	248.125	48.75	39.125	0.347429	0.500441	0.490385	0.634585	1.44041	0.934278	1.87669	0.942411
AT1G06410.1	105	2556	497	406	384	406	GGACGGGTTGCCTGAGGATATGG	CDS	G2L1_10	9	15	23.2727	36.3636	38.9091	28.5455	0.819444	0.883721	0.723257	0.793309	1.07844	-1.49646	-0.406603	1.08985
AT1G06680.1	115	792	232	772	751	772	GGCTGATGGAGACGAAGGTGGG	CDS	G2L1_8	7	14	94	29.25	133.417	23.9167	0.36003	0.778797	0.560264	0.772166	2.16315	0.478151	0.984165	0.506015
AT1G06680.2	190	660	219	715	694	715	GGCTGATGGAGACGAAGGTGGG	CDS	G2L1_8	7	14	88.8333	29.9167	122.583	22.5833	0.375098	0.785652	0.549154	0.699872	2.09452	0.423954	0.791064	0.36711
AT1G07250.1	63	1440	164	1293	1273	1293	GGGCTTGCGGTGGACCTGCGG	CDS	G2L1_6	6	13	215.091	148.273	240.182	285.909	0.362132	0.642959	0.534002	0.618763	1.77548	0.612013	0.913839	0.301826
AT1G07770.1	122	393	210	389	366	389	GGTGTCAAGGAAATTGAAGGTTGG	CDS	G2L1_8	8	16	108.2	70	131.3	56.4	0.360294	0.446144	0.431151	0.469776	1.23828	0.825364	1.27528	0.449914
AT1G07770.2	122	393	210	389	366	389	GGTGTCAAGGAAATTGAAGGTTGG	CDS	G2L1_8	8	16	109.2	64.2	117.6	59.4	0.369138	0.466281	0.423805	0.499265	1.26316	0.562748	1.33954	0.776794
AT1G07890.3	39	753	230	569	549	569	GGATAGGTCTGGCTTCGAAGG	CDS	G2L1_8	7	13	17.6667	35.3333	34.4444	21.2222	0.507075	0.659202	0.48871	0.507199	1.30001	-0.120727	0.000811729	0.121539
AT1G07890.6	238	750	316	768	748	768	GGATAGGTCTGGCTTCGAAGG	CDS	G2L1_8	7	13	17.8889	31.7778	31.4444	22.2222	0.447981	0.592199	0.52606	0.5325	1.32193	0.541397	0.586051	0.0446543
AT1G07890.8	286	753	230	816	796	816	GGATAGGTCTGGCTTCGAAGG	CDS	G2L1_8	7	13	16.7778	37	30.6667	20.6667	0.512417	0.659591	0.51087	0.518817	1.28722	-0.0105157	0.0434859	0.0540016
AT1G07920.1	113	1350	320	1437	1409	1437	GGACCCAACCGGAGCCAAGGTTACCAAGG	CDS	G2L1_8	8	21	262.222	106.444	323.778	104.556	0.44352	0.589364	0.579528	0.625557	1.32883	0.932559	1.24817	0.315607
AT1G07985.1	103	435	213	319	292	319	GGAACAAGTCAGGGAGGAGACTGAGCGG	CDS	G2L1_10	10	20	259.692	108.077	189.769	87.3077	0.450768	0.600647	0.503926	0.576739	1.3325	0.354673	0.840481	0.485808
AT1G08190.1	177	2943	251	187	171	187	GGTGGTAATGGCTGCGG	CDS	G2L1_4	4	9	155.111	40.8889	180	353.333	0.41304	0.683209	0.421247	0.600016	1.6541	0.0303778	0.692073	0.661695
AT1G09780.1	57	1674	180	1600	1585	1600	GGAGGTCCTGGTTTGG	CDS	G2L1_4	4	8	141.75	40.5	70.25	65.375	0.602072	0.739969	0.407028	0.486377	1.22904	-1.41442	-0.839002	0.575417
AT1G11260.1	132	1569	204	1271	1241	1271	GGGCCAAGTTTGGGGTAGACGGGACCCCTGG	CDS	G3pL1_9	9	22	128.143	89.8571	64.4286	44.1429	0.513427	0.757044	0.691094	0.807619	1.47449	0.729289	1.2076	0.478309
AT1G11860.1	176	1227	197	875	850	875	GGACTGGGTATACCGGGGAAGATGGG	CDS	G3pL1_9	7	17	62.5385	26.2308	79.8462	25.2308	0.576642	0.664179	0.604119	0.693333	1.15181	0.313893	1.33305	1.01916
AT1G11860.2	158	1227	197	1089	1071	1089	GGTGGATTTCTTGGCGCGG	CDS	G2L1_8	7	11	62	48.1111	67.8889	28	0.445789	0.637702	0.678306	0.766865	1.4305	1.21157	1.67303	0.461454
AT1G11860.3	417	1227	22	1116	1091	1116	GGACTGGGTATACCGGGGAAGATGGG	CDS	G3pL1_9	7	17	62.5385	26	77.6154	26.8462	0.55058	0.631625	0.578688	0.708823	1.1472	0.346809	1.95253	1.60572
AT1G11860.3	417	1227	22	1348	1330	1348	GGTGGATTTCTTGGCGCGG	CDS	G2L1_8	7	11	67.6667	43.6667	63.6667	25.8889	0.434934	0.595738	0.673145	0.747318	1.36972	1.48138	1.94264	0.461263
AT1G11910.1	114	1521	335	1627	1600	1627	GGTAACGAACAGGTCGGGTTTGCAGAGG	CDS	G2L1_10	9	20	809.25	648.917	321.417	419.583	0.410742	0.503078	0.286393	0.430359	1.2248	-1.34671	0.212456	1.55917
AT1G11910.1	114	1521	335	1207	1189	1207	GGCATTGAGTCGGTGGTGG	CDS	G2L1_10	9	11	62.6	63.3	43	67.6	0.682271	0.791268	0.703893	0.79212	1.15976	0.198377	1.00781	0.809436
AT1G12080.1	127	315	148	451	430	451	GGCCGAGGAGTAAAGAGGAAGG	3UTR	G2L1_8	8	14	64.6364	14.6364	45.3636	33.2727	0.536826	0.65921	0.595946	0.66088	1.22798	0.483068	1.01364	0.53057
AT1G12080.2	127	417	157	553	532	553	GGCCGAGGAGTAAAGAGGAAGG	3UTR	G2L1_8	8	14	75.0909	12.2727	48.2727	33.7273	0.567376	0.649456	0.610332	0.657558	1.14467	0.523336	1.0987	0.575367
AT1G12080.2	127	417	157	215	199	215	GGAGGAGACAGTGGTGG	CDS	G2L1_8	7	9	1075.2	344.1	1081.9	2293.3	0.369488	0.483156	0.215561	0.30614	1.30764	-1.35419	-0.557308	0.796878
AT1G12110.1	108	1773	255	1426	1404	1426	GGCTATGGCTGTGGCTGCTTTGG	CDS	G2L1_8	7	15	74.3	140.3	55.7	42.9	0.39889	0.538544	0.423991	0.625	1.35011	0.179742	1.61907	1.43933
AT1G12110.1	108	1773	255	1397	1373	1397	GGATCGGTTTGGGGCTTTTCTTCGG	CDS	G2L1_10	9	15	106.4	276.7	143.6	153.3	0.572556	0.647886	0.557242	0.598108	1.13157	-0.203294	0.339202	0.542497
AT1G12920.1	144	1305	207	69	50	69	GGGAGGAGAGAGGCCGCCGG	5UTR	G2L1_6	5	12	324.25	271.667	494.5	178.5	0.511652	0.553231	0.520297	0.521134	1.08126	0.207912	0.228047	0.0201355
AT1G12920.1	144	1305	207	611	588	611	GGATGGTAATGGGACACTGTTTGG	CDS	G2L1_10	10	16	73.8	54.9	91	78.4	0.547274	0.641806	0.423721	0.595163	1.17273	-1.307	0.506589	1.81359
AT1G13260.1	218	1035	322	935	911	935	GGACGTTAACGGGAAAGTGTGGAGG	CDS	G2L1_10	9	17	181.083	113.75	184.5	170.5	0.502933	0.556256	0.535135	0.545082	1.10602	0.603909	0.790449	0.18654
AT1G13380.1	61	567	147	77	55	77	GGAGATAATGGGAGAAGGGAAGG	CDS	G2L1_8	8	15	54.1667	78.4167	31.5833	38.9167	0.510158	0.718494	0.687134	0.796053	1.40838	0.849476	1.37228	0.522799
AT1G13390.2	290	531	348	996	947	996	GGGGGGATTTATAAATGGGATTGTTATAAATTTAGGGTTTTGGTTTTGGG	3UTR	G3L1-15	15	35	74.4444	226.778	212.889	335.167	0.770852	0.819538	0.772025	0.851687	1.06316	0.0240994	1.66031	1.63621
AT1G13690.1	91	534	231	413	376	413	GGGTGGTGAACAGGGTTGGGCTGCTCATCCACTTTGGG	CDS	G3L1-15	15	26	52.125	11.5	22.1875	28.0625	0.665981	0.738354	0.667532	0.720602	1.10867	0.0214301	0.75472	0.73329
AT1G13690.1	91	534	231	395	376	395	GGGTGGTGAACAGGGTTGGG	CDS	G3Bulge	9	11	62.5833	10.6667	27.5833	32.4167	0.638421	0.786932	0.630422	0.738909	1.23262	-0.0538659	0.676637	0.730503
AT1G14200.1	129	540	148	552	537	552	GGAGGAGTGGTTAGGG	CDS	G2L1_4	4	8	24	38.8	40.5	31.6	0.577778	0.653028	0.460405	0.588342	1.13024	-1.55975	0.140393	1.70015
AT1G14740.1	59	2202	237	760	736	760	GGTGCGCCGGCGAAGGAACCAACGG	CDS	G2L1_8	7	17	79.2727	13.4545	38.1818	44.4545	0.634104	0.726351	0.496449	0.694565	1.14548	-1.49223	0.655426	2.14766
AT1G14890.1	31	660	253	551	525	551	GGATGAGCGCGGCGTTGACGGACGAGG	CDS	G2L1_8	8	19	60.7143	47.7857	36.4286	45.4286	0.557522	0.798567	0.832084	0.850417	1.43235	1.13905	1.2151	0.0760531
AT1G15820.1	183	777	223	520	499	520	GGCCGATGGGCGATGGCAGCGG	CDS	G2L1_6	6	14	1181.5	156.667	405.083	237.75	0.40685	0.554394	0.368163	0.498933	1.36265	-0.262212	0.624104	0.886316
AT1G15820.1	183	777	223	774	751	774	GGCGATCAGGGATACCCCGGTGGG	CDS	G2L1_8	8	16	1612.18	313	853.091	307.364	0.358556	0.506815	0.295693	0.397468	1.41349	-0.424008	0.262462	0.68647
AT1G15820.1	183	777	223	575	553	575	GGTGTGGCATGGTTTGAAGCTGG	CDS	G2L1_10	9	15	1098.64	165.636	538.364	254.091	0.318875	0.404615	0.318519	0.341307	1.26888	-0.00414743	0.261625	0.265772
AT1G18540.1	32	702	127	60	38	60	GGCGGCGAAGAGGACTCCCAAGG	CDS	G2L1_8	8	15	108.6	71	99.5	61.9	0.417428	0.54717	0.426327	0.660539	1.31081	0.068592	1.87381	1.80522
AT1G18630.1	107	468	176	472	461	472	GGGTGGTGGTGG	CDS	G2L1_2	2	4	42.8889	115.333	95.1111	165.889	0.74266	0.837294	0.777259	0.797499	1.12743	0.365606	0.579491	0.213885
AT1G18890.1	226	1638	704	1473	1453	1473	GGAAGTGGCGGATGTCGATGG	CDS	G2L1_8	8	13	181.273	166.909	148.727	214.455	0.613216	0.65324	0.649498	0.675238	1.06527	0.906522	1.54962	0.643096
AT1G20440.1	108	798	313	815	792	815	GGAACATCCGGAGGAGAAGAAGGG	CDS	G2L1_8	8	16	90.8182	40.4545	141.364	221.182	0.514135	0.607949	0.473402	0.615601	1.18247	-0.434194	1.08157	1.51576
AT1G20620.1	75	1479	347	809	792	809	GGCCAAGGTTGTTGGAGG	CDS	G2L1_6	5	10	209.778	242.444	189.778	85	0.288889	0.347687	0.350072	0.401965	1.20353	1.04057	1.92312	0.882552
AT1G20900.1	468	936	113	1244	1234	1244	GGAGGAGGAGG	CDS	G2L1_2	1	3	14	43.625	134	142.75	0.627232	0.708811	0.576493	0.727671	1.13006	-0.62197	1.23119	1.85316
AT1G21440.1	72	1011	166	794	771	794	GGAAATCGGAAGGCGCACAAAAGG	CDS	G2L1_10	9	16	77.5556	24.7778	37.2222	30.6667	0.591483	0.741592	0.55709	0.644928	1.25378	-0.22912	0.35604	0.58516
AT1G22300.2	116	765	304	150	119	150	GGAGAATGAGAGGGAAAAGCAGGTTTACTTGG	CDS	G2L1_10	10	24	124	111.692	256.154	203.308	0.248357	0.381544	0.441787	0.50624	1.53627	1.45232	1.93625	0.483929
AT1G22300.3	116	756	734	150	119	150	GGAGAATGAGAGGGAAAAGCAGGTTTACTTGG	CDS	G2L1_10	10	24	128.077	116.538	255.769	207.308	0.244762	0.38987	0.427939	0.49866	1.59285	1.26235	1.74971	0.487366
AT1G22360.1	64	1446	210	1358	1345	1358	GGTTGAGGCGGTGG	CDS	G2L1_4	4	6	55.6667	25.6667	60.7778	94.7778	0.316076	0.636962	0.585302	0.629103	2.01522	0.839011	0.97551	0.136499
AT1G22930.1	182	3396	273	3250	3234	3250	GGGAAGGAAGGAGCAGG	CDS	G2L1_4	4	9	71.8	15	31.7	22.9	0.34281	0.613333	0.458465	0.584182	1.78913	0.427521	0.892242	0.464721
AT1G22930.2	241	3063	273	2976	2960	2976	GGGAAGGAAGGAGCAGG	CDS	G2L1_4	4	9	80.6	15.5	31.6	18.8	0.365667	0.650896	0.528833	0.628842	1.78002	0.572051	0.922678	0.350627
AT1G23490.1	137	546	299	351	334	351	GGGATGTCGGCGGTCAGG	CDS	G2L1_6	6	10	198.8	285.2	271.7	179.4	0.447477	0.627851	0.600752	0.654236	1.40309	0.849766	1.14628	0.296514
AT1G23710.1	112	888	176	587	573	587	GGACAGGAGGAACGG	CDS	G2L1_4	3	7	87.75	162.375	485.5	629.25	0.380342	0.430235	0.362384	0.401867	1.13118	-0.359926	0.431432	0.791358
AT1G24530.1	60	1257	162	1113	1097	1113	GGACGGTCAGGATTTGG	CDS	G2L1_4	4	9	54.5	30.5	30.125	29.75	0.696101	0.747951	0.67583	0.746849	1.07449	-0.390956	0.978745	1.3697
AT1G26630.1	132	480	285	605	591	605	GGAAGTTGGTGGTGG	CDS	G2L1_6	5	7	36.6667	50.2222	70.3333	77.2222	0.621753	0.702748	0.757586	0.776731	1.13027	1.67705	1.91343	0.236378
AT1G26630.2	132	417	370	627	613	627	GGAAGTTGGTGGTGG	3UTR	G2L1_6	5	7	34.4444	51.5556	74.1111	69.4444	0.596552	0.691532	0.726299	0.750576	1.15922	1.36604	1.62164	0.255603
AT1G27130.1	122	684	289	589	570	589	GGATTAGGGTTCTTTGGAGG	CDS	G2L1_8	7	12	86.3333	224.889	125.667	100.222	0.394108	0.623847	0.554868	0.718896	1.58293	0.699749	1.41373	0.713978
AT1G27435.1	64	246	382	151	131	151	GGTGGTCTTCTTTGGAAGCGG	CDS	G2L1_8	8	13	26.8889	16.5556	44.5556	11.4444	0.715909	0.826342	0.759314	0.826456	1.15426	0.39304	1.00103	0.607993
AT1G27950.1	36	582	168	130	108	130	GGCTGCTCCCGGAGGAGCTCTGG	CDS	G2L1_8	8	15	347.6	404.4	395.2	369.1	0.507535	0.592218	0.636842	0.643253	1.16685	1.52696	1.60267	0.0757078
AT1G28140.1	37	843	213	730	703	730	GGTAAAACTGGTGTTGCTAGGAACATGG	CDS	G2L1_8	8	20	56.6	25.7	32.7	15	0.432862	0.786479	0.56078	0.726064	1.81693	0.361741	0.829152	0.46741
AT1G29070.1	93	474	205	67	41	67	GGAGACCGGAGAAACAAAGGAACTGGG	CDS	G2L1_10	9	19	50.1818	19	30.5455	14.8182	0.704509	0.816587	0.722222	0.838446	1.15909	0.158045	1.19503	1.03699
AT1G29340.1	17	2190	217	1806	1776	1806	GGTGTAGCAGAGGAAGCAGCAGGAGCTTTGG	CDS	G2L1_10	9	23	80.3571	36.1429	45.2143	38.7143	0.552184	0.713235	0.541896	0.62	1.29166	-0.0638859	0.421082	0.484967
AT1G29910.1	53	804	163	696	671	696	GGCTTTCGCGGAGTTGAAGGTGAAGG	CDS	G2L1_8	7	18	1447.42	164.5	107.5	55.6667	0.221747	0.419084	0.367667	0.576786	1.88993	0.739443	1.79914	1.0597
AT1G29910.1	53	804	163	208	182	208	GGGTCCATCAGGCAGCCCATGGTACGG	CDS	G2L1_8	8	19	210.5	37.1	43.7	22.9	0.316113	0.643905	0.521739	0.615235	2.03695	0.627306	0.912536	0.28523
AT1G29910.1	53	804	163	304	279	304	GGAGACTACGGATGGGACACCGCTGG	CDS	G2L1_10	9	18	285.818	69.6364	76.8182	39.8182	0.410607	0.706941	0.801587	0.825796	1.7217	1.31939	1.40108	0.0816926
AT1G29910.1	53	804	163	609	588	609	GGAAATGGGCCGTTGGGAGAGG	CDS	G2L1_8	7	14	3506.42	435.167	494.333	215.25	0.389546	0.572497	0.533767	0.546378	1.46965	0.788303	0.857237	0.0689339
AT1G29930.1	66	804	174	317	292	317	GGAGACTACGGATGGGACACCGCCGG	CDS	G2L1_10	9	18	2443.91	1005.36	799.818	390.091	0.370506	0.584737	0.556907	0.60088	1.57821	0.87009	1.07535	0.205261
AT1G30380.1	128	393	234	428	402	428	GGTCTACAAACGGGTGACCCGGCCGGG	CDS	G2L1_10	10	19	480.091	55.0909	90.4545	36.6364	0.479	0.56875	0.56005	0.575196	1.18737	0.90306	1.07182	0.16876
AT1G31812.1	105	279	257	130	108	130	GGGTTTGAAGGAGGAATTTGAGG	CDS	G2L1_8	7	15	1123.91	717.545	922.182	430.545	0.257836	0.334679	0.366305	0.378791	1.29803	1.41156	1.57405	0.162484
AT1G32050.1	171	795	307	608	588	608	GGTCTGCTGGATTAAAGGCGG	CDS	G2L1_6	6	13	15.5556	19.3333	44.6667	30.2222	0.633929	0.742816	0.657338	0.774816	1.17177	0.21499	1.29388	1.07889
AT1G32450.1	163	1845	187	850	814	850	GGGGTATTTTGAGGATGAGGGAATGTGGGCACTCGGG	CDS	G3L1-15	15	25	387.167	219.222	329.611	323.444	0.467962	0.610458	0.523957	0.606465	1.3045	0.392959	0.971983	0.579023
AT1G33520.1	77	1389	332	764	743	764	GGGAGTAGGTATTAATGGTGGG	CDS	G2L1_8	7	14	81.9091	40.1818	149.182	98.1818	0.541307	0.705584	0.572062	0.580466	1.30348	0.187213	0.238376	0.0511625
AT1G35516.1	156	207	418	205	173	205	GGATGTCTGGCTTTTGTCCGGCGATGTTTAGGG	CDS	G2L1_10	10	25	71.6923	146.769	168.077	49	0.527944	0.728657	0.6024	0.811676	1.38018	0.370959	1.41362	1.04266
AT1G37130.1	90	2754	286	851	832	851	GGGTCGGAGGATCTTCCGGG	CDS	G2L1_8	8	12	105.2	30	60.8	86.2	0.48308	0.707333	0.667763	0.802552	1.46422	0.823547	1.4246	0.601057
AT1G37130.1	90	2754	286	1401	1375	1401	GGGAAGTTCTGGTGTTGGTGTTTTTGG	CDS	G2L1_8	8	19	145.833	41.4167	112.917	56.25	0.489466	0.702859	0.498719	0.625826	1.43597	0.0433612	0.639008	0.595647
AT1G41880.1	115	336	278	264	244	264	GGAGGTCAATTGGTACAAGGG	CDS	G2L1_6	6	13	147.222	172.556	278.222	180.778	0.443606	0.589254	0.370962	0.458922	1.32833	-0.498763	0.105161	0.603924
AT1G42550.1	117	2532	218	2364	2342	2364	GGAGATATGAGGCTGTAGGAGGG	CDS	G2L1_8	8	15	75.25	10.4167	168.917	277.917	0.36219	0.748216	0.428049	0.440429	2.06581	0.170608	0.202677	0.0320692
AT1G43170.1	87	1170	239	779	751	779	GGTGTGACCAAGGGTAAGGGTTATGAAGG	CDS	G2L1_10	10	21	31.5385	39.4615	48.5385	23.3077	0.364088	0.429268	0.347404	0.444785	1.17902	-0.255974	1.23806	1.49404
AT1G43170.2	40	1170	239	732	704	732	GGTGTGACCAAGGGTAAGGGTTATGAAGG	CDS	G2L1_10	10	21	29.3846	36.1538	47.0769	26.6154	0.282991	0.452143	0.30367	0.404494	1.59773	0.122248	0.718309	0.596061
AT1G43170.6	157	1170	170	849	821	849	GGTGTGACCAAGGGTAAGGGTTATGAAGG	CDS	G2L1_10	10	21	28.3077	35.3077	47.0769	24	0.318788	0.421127	0.319851	0.424706	1.32103	0.0103894	1.03497	1.02458
AT1G43170.9	160	1170	170	852	824	852	GGTGTGACCAAGGGTAAGGGTTATGAAGG	CDS	G2L1_10	10	21	31.6923	36.3846	48.5385	21.5385	0.356771	0.39396	0.298565	0.395705	1.10424	-1.56515	1.04694	2.61209
AT1G44810.1	78	891	310	664	634	664	GGTGTAAGGAAGAAGAAAGGTTTAGACTTGG	CDS	G2L1_10	9	23	49.0833	16.25	57.25	34	0.675518	0.820175	0.450865	0.736498	1.21414	-1.553	0.421549	1.97455
AT1G47128.1	61	1389	314	548	526	548	GGGTGGTTGCGGGAGTTGTTGGG	CDS	G3Bulge	7	14	172.429	202.071	130.429	79.7143	0.428977	0.656317	0.507832	0.636254	1.52996	0.346859	0.911747	0.564889
AT1G47128.1	61	1389	314	433	401	433	GGAGCTAAGATGGAGAAGAAAGGTGAGAGAAGG	CDS	G2L1_10	9	25	109.267	197.867	421.8	1055.87	0.367869	0.635073	0.507979	0.62142	1.72636	0.524355	0.948904	0.424549
AT1G47420.1	79	774	256	839	809	839	GGAACCTCAGGACTCTCGGGATCTTACGTGG	CDS	G2L1_10	10	23	51.9	60.5	16	27	0.603328	0.76041	0.719444	0.80823	1.26036	0.739208	1.30443	0.56522
AT1G47610.1	53	1056	73	938	925	938	GGAGGAGGGAAGGG	CDS	G2L1_2	4	6	63.6	198.6	285.5	469.6	0.548742	0.630211	0.59345	0.709284	1.14847	0.54877	1.97059	1.42182
AT1G48300.1	35	858	226	693	661	693	GGGCGATGACGGGTTTCGAAGGATCTGCTGTGG	CDS	G2L1_10	9	25	21.1333	18.8	104.867	101.467	0.68392	0.853846	0.578806	0.595794	1.24846	-0.618584	-0.518612	0.0999715
AT1G48920.1	91	1674	201	1284	1271	1284	GGTGGTGATGGTGG	CDS	G2L1_4	4	6	137.889	81.7778	235.333	62.3333	0.17913	0.358418	0.134615	0.364231	2.00088	-0.248288	1.03242	1.28071
AT1G50010.1	151	1353	271	197	179	197	GGTCAGGCCGGTATCCAGG	CDS	G2L1_6	6	11	44.875	36.875	154.375	20.375	0.668872	0.759746	0.666498	0.766104	1.13586	-0.0261228	1.06997	1.09609
AT1G52220.1	92	471	201	361	340	361	GGTTAGGTCTTATTGGTTTGGG	CDS	G2L1_8	7	14	52.4444	24	73.5556	16.5556	0.571092	0.699588	0.488083	0.760626	1.225	-0.646004	1.47502	2.12102
AT1G52220.2	92	468	201	358	337	358	GGTTAGGTCTTATTGGTTTGGG	CDS	G2L1_8	7	14	54.3333	22.2222	71.2222	17.7778	0.554419	0.703333	0.499913	0.761111	1.26859	-0.366024	1.38799	1.75402
AT1G54060.1	293	1152	201	1171	1158	1171	GGTGGAGGGAGTGG	CDS	G2L1_4	4	6	47.6	10.7	29.6	33.1	0.537895	0.86812	0.534558	0.624721	1.61392	-0.0101062	0.262929	0.273035
AT1G54410.1	166	297	265	481	464	481	GGTGAGGAAGTGAGGAGG	3UTR	G2L1_6	6	10	426.455	336.364	1427.45	1570.55	0.40719	0.52933	0.470333	0.581375	1.29996	0.51697	1.42611	0.909141
AT1G54580.1	225	411	245	553	522	553	GGGACTAGAGGAAGAGTTCGGGATTGAAATGG	CDS	G2L1_10	9	24	102.571	128.5	229.214	98	0.626514	0.678378	0.550553	0.584908	1.08278	-1.46461	-0.802206	0.662403
AT1G55460.1	89	1236	222	903	881	903	GGACTCCGGGAGGAGCGAGAAGG	CDS	G2L1_8	8	15	36.75	11.8333	51.5	95.9167	0.680971	0.843305	0.75168	0.810485	1.23839	0.435582	0.797825	0.362242
AT1G55460.1	89	1236	222	881	848	881	GGTTGAGAGAGGGGAGAAGAGGAAGAGAAGTGGG	CDS	G2L1_10	10	24	59.7368	21.7368	132.263	182.105	0.508509	0.635695	0.623562	0.649623	1.25012	0.904603	1.10951	0.204904
AT1G55490.1	130	1803	154	1007	984	1007	GGGATCTTGTTGGTGTTTTGGAGG	CDS	G2L1_10	9	16	36.3636	18.0909	33.3636	16.6364	0.749425	0.871252	0.580513	0.594636	1.16256	-1.3865	-1.27057	0.115928
AT1G55490.2	136	1803	154	1013	990	1013	GGGATCTTGTTGGTGTTTTGGAGG	CDS	G2L1_10	9	16	37.1818	17.6364	37.0909	19.6364	0.754122	0.879949	0.538904	0.594771	1.16685	-1.71043	-1.26643	0.444
AT1G55490.2	136	1803	154	1782	1754	1782	GGCAAGTACGAGGATTTGATGGCTGCAGG	CDS	G2L1_10	9	21	22.75	17.6667	67.8333	35.8333	0.569267	0.752358	0.621021	0.629902	1.32163	0.282667	0.331171	0.0485045
AT1G56070.1	111	2532	315	2135	2110	2135	GGTTTCCAGTGGGCGTCCAAGGAAGG	CDS	G2L1_10	9	18	162.545	164.273	121.909	41.5455	0.407198	0.548976	0.465175	0.578196	1.34818	0.408926	1.2061	0.797169
AT1G56200.1	58	465	192	414	404	414	GGAGGAGGGGG	CDS	G2L1_2	1	3	225.667	72.3333	186.556	36.4444	0.25625	0.492917	0.467209	0.546748	1.92358	0.891376	1.22746	0.336079
AT1G56200.1	58	465	192	432	416	432	GGAGGCAACTGGTCGGG	CDS	G2L1_6	5	9	388.667	142.333	337.889	141.778	0.225716	0.485211	0.412291	0.468652	2.14965	0.718993	0.936187	0.217194
AT1G56200.2	58	456	192	423	407	423	GGAGGCAACTGGTCGGG	CDS	G2L1_6	5	9	387.222	139.556	326.111	131.333	0.266157	0.478592	0.417187	0.48261	1.79816	0.71095	1.01891	0.307964
AT1G56200.2	58	456	192	405	395	405	GGAGGAGGGGG	CDS	G2L1_2	1	3	219.111	67.7778	173.111	35.4444	0.270678	0.478324	0.467408	0.512713	1.76713	0.94743	1.16561	0.218184
AT1G58380.1	83	855	171	142	120	142	GGCGGTGACCGTGGTGACTTCGG	CDS	G2L1_8	7	15	21.4545	33.1818	80.9091	21.2727	0.634574	0.826172	0.62447	0.838675	1.30193	-0.0527362	1.06526	1.11799
AT1G60140.1	248	2586	312	1932	1912	1932	GGTGCTGGGGTGTGGGTTGGG	CDS	G3pL1_9	7	12	53.9286	31.2857	49.2143	21.1429	0.643598	0.758648	0.663401	0.770311	1.17876	0.172124	1.10137	0.929248
AT1G60870.1	240	444	427	477	462	477	GGAGGAGTATAGGCGG	CDS	G2L1_6	6	8	86	31.4444	48.6667	109	0.434371	0.646802	0.546348	0.597826	1.48906	0.527123	0.76945	0.242326
AT1G60940.1	294	1086	275	493	479	493	GGTTTAAGGAGGTGG	CDS	G2L1_6	5	7	55.25	34.75	42.375	27.375	0.501697	0.534173	0.480457	0.493721	1.06473	-0.654013	-0.245579	0.408434
AT1G60940.2	148	1086	275	347	333	347	GGTTTAAGGAGGTGG	CDS	G2L1_6	5	7	59.5	37.25	41.375	32.5	0.470588	0.540268	0.378021	0.518269	1.14807	-1.32846	0.684283	2.01274
AT1G61260.1	83	1035	291	429	412	429	GGATTCTGGAGGTTAAGG	CDS	G2L1_6	5	10	67.75	22.5	89.625	40.125	0.444649	0.680556	0.529114	0.535436	1.53054	0.358045	0.384842	0.0267978
AT1G61520.1	142	822	234	723	701	723	GGGTTAGAGAAGGGTTTGGCCGG	CDS	G2L1_10	10	15	88.75	28.25	35.3333	22.5	0.443932	0.607692	0.548763	0.632673	1.36889	0.64015	1.15255	0.512395
AT1G61520.1	142	822	234	664	648	664	GGAGGTTACAGGACTGG	CDS	G2L1_6	5	9	80.5	15	20.625	13.75	0.430124	0.560417	0.568939	0.579545	1.30292	1.06541	1.14681	0.0814019
AT1G61520.2	420	657	234	836	814	836	GGGTTAGAGAAGGGTTTGGCCGG	CDS	G2L1_10	10	15	101.083	32.6667	35.25	22.25	0.442591	0.639053	0.503361	0.631343	1.44389	0.309324	0.960756	0.651432
AT1G61520.2	420	657	234	777	761	777	GGAGGTTACAGGACTGG	CDS	G2L1_6	5	9	80.75	18.25	14.875	11.375	0.442337	0.575342	0.519958	0.550824	1.30069	0.583591	0.815659	0.232068
AT1G61520.3	131	822	20	712	690	712	GGGTTAGAGAAGGGTTTGGCCGG	CDS	G2L1_10	10	15	77.3333	23	29	19.0833	0.413381	0.650244	0.561244	0.659281	1.57299	0.624255	1.03816	0.4139
AT1G61520.3	131	822	20	653	637	653	GGAGGTTACAGGACTGG	CDS	G2L1_6	5	9	74.125	11.375	14.125	10	0.427277	0.567308	0.558628	0.571875	1.32773	0.938018	1.03262	0.094598
AT1G61740.1	53	1377	296	759	730	759	GGTTTCCATGGATTAAGCTTGGAGTTTTGG	CDS	G2L1_10	9	22	79.8	29.7	58.8	13.5	0.652539	0.724327	0.603439	0.725	1.11001	-0.683964	1.00938	1.69334
AT1G62480.1	94	459	211	380	367	380	GGTGGTTGTGGAGG	CDS	G2L1_4	4	6	513.222	54.8889	402	292.444	0.27479	0.456395	0.47537	0.535659	1.66089	1.10448	1.43646	0.331976
AT1G62770.1	54	615	199	598	578	598	GGTATAAGGTGGTTCACGTGG	CDS	G2L1_8	7	13	215.556	95.8889	29.4444	16.5556	0.372294	0.655997	0.521226	0.633389	1.76204	0.52496	0.920313	0.395353
AT1G63660.1	139	1605	192	578	550	578	GGTTTGGATGAGTCATGGTGATGAAGCGG	CDS	G2L1_10	9	21	217	415.769	1236.54	1066.38	0.318281	0.356545	0.327378	0.373356	1.12022	0.237742	1.43932	1.20158
AT1G64140.1	526	1941	276	2430	2407	2430	GGCGATGTTGGGTAGAGATGGTGG	CDS	G2L1_8	8	16	18.8462	11.5385	42.3077	12.0769	0.61231	0.762183	0.594159	0.833333	1.24477	-0.121109	1.47473	1.59584
AT1G64140.1	526	1941	276	1818	1805	1818	GGACATGGAGGAGG	CDS	G2L1_4	4	6	24.375	14.375	12.75	33.375	0.68782	0.831522	0.70098	0.777622	1.20892	0.0915779	0.624916	0.533338
AT1G64142.1	348	63	2332	2430	2407	2430	GGCGATGTTGGGTAGAGATGGTGG	3UTR	G2L1_8	8	16	16.3846	10.3846	42.8462	10.1538	0.658053	0.738624	0.603522	0.740741	1.12244	-0.676818	1.02627	1.70308
AT1G64142.1	348	63	2332	1818	1805	1818	GGACATGGAGGAGG	3UTR	G2L1_4	4	6	26.125	11.75	12.875	29	0.69677	0.845745	0.726942	0.751078	1.21381	0.202527	0.364541	0.162014
AT1G64190.1	124	1464	221	931	904	931	GGATAAGACTGGTATGAAAGGTACTGGG	CDS	G2L1_8	8	20	812.273	641.273	951.727	588.182	0.474919	0.556782	0.455176	0.590542	1.17237	-0.241163	1.41238	1.65354
AT1G64370.1	47	537	158	310	282	310	GGTGGGTTTCTTGATGGGCTCTTCAAGGG	CDS	G3pL1_9	9	20	57.75	16.6667	70.5833	25.1667	0.653917	0.737662	0.672659	0.678075	1.12807	0.223793	0.288464	0.0646706
AT1G64670.1	82	1410	170	1031	1003	1031	GGCCCCCAAGGAAGTGTGGCCTCCGATGG	CDS	G2L1_8	8	21	179.364	169.818	166.909	45	0.474535	0.664992	0.484589	0.681897	1.40135	0.0527879	1.08876	1.03597
AT1G64720.1	85	1158	334	647	619	647	GGACACGGGCACTATGGTTGTGCAATGGG	CDS	G2L1_10	10	21	101.417	17.9167	48.8333	37.5	0.34158	0.665049	0.501089	0.643124	1.94697	0.49312	0.932219	0.439099
AT1G66200.1	118	1071	310	553	529	553	GGATGTGAACTGGCCTCTTGGATGG	CDS	G2L1_10	9	17	112.2	127.8	171.3	355.5	0.386448	0.544453	0.6331	0.65683	1.40887	1.56104	1.71123	0.150187
AT1G66200.2	118	819	342	553	529	553	GGATGTGAACTGGCCTCTTGGATGG	CDS	G2L1_10	9	17	101	121.8	167.5	353.3	0.41219	0.553251	0.640854	0.662227	1.34222	1.62103	1.77254	0.151519
AT1G67090.1	175	543	307	550	530	550	GGACGGTACTGGACAATGTGG	CDS	G2L1_8	7	13	1323.67	893.333	672.667	617.111	0.325716	0.591599	0.578198	0.629868	1.8163	0.949601	1.14393	0.194333
AT1G67090.2	175	411	432	543	523	543	GGACGGTACTGGACAATGTGG	CDS	G2L1_8	7	13	1320	913.889	664.222	592.111	0.341059	0.594651	0.56757	0.628905	1.74355	0.893207	1.13508	0.241868
AT1G67430.1	50	528	162	302	277	302	GGCACTCTAATGGTCAAGGACGTTGG	CDS	G2L1_10	9	18	1215	3591.89	3290.33	2221.56	0.42451	0.738505	0.59812	0.619676	1.73966	0.552906	0.621559	0.0686527
AT1G67740.1	156	570	361	536	520	536	GGTCTAGGTATTGGTGG	CDS	G2L1_4	4	9	224.75	108.875	88.25	64.25	0.461207	0.509041	0.467068	0.528696	1.10372	0.122529	1.4109	1.28837
AT1G67870.1	69	840	226	422	397	422	GGAAAAATGGGAAAGATAGGTAATGG	CDS	G2L1_8	8	18	229.4	55.9	297.3	161.6	0.236702	0.630798	0.499641	0.601128	2.66495	0.667196	0.924714	0.257518
AT1G68520.1	158	1221	217	1085	1063	1085	GGGGAGGCCAAGGGATCCCATGG	CDS	G2L1_8	8	13	86.9091	45.3636	129.182	84.7273	0.682769	0.787393	0.477641	0.491026	1.15323	-1.96063	-1.83269	0.12794
AT1G70210.1	151	1020	849	1424	1386	1424	GGGTAAAAATTGGGTTTTGGGGTTGGTTGGTTGGTTGGG	3UTR	G3L1-15	15	27	62.5789	46.6842	54.5789	123.368	0.673631	0.787397	0.67005	0.764685	1.16888	-0.0314756	0.800361	0.831836
AT1G70210.1	151	1020	849	1406	1381	1406	GGAAAGGGTAAAAATTGGGTTTTGGG	3UTR	G3pL1_9	8	17	61.7273	40.1818	71.9091	108.364	0.672915	0.849033	0.705206	0.802929	1.26172	0.183351	0.738218	0.554867
AT1G70600.1	51	441	245	386	361	386	GGTTTCTTCAAGGTTTTGGGTAAAGG	CDS	G2L1_10	9	18	372.333	304.667	371.222	308.556	0.433038	0.463814	0.445509	0.454767	1.07107	0.405204	0.706048	0.300844
AT1G70830.1	67	1008	256	350	334	350	GGAGAGGATCGAGGCGG	CDS	G2L1_6	5	9	83.9	138.9	99.6	108	0.48532	0.606414	0.401654	0.524281	1.24951	-0.690916	0.321736	1.01265
AT1G70830.2	67	750	512	837	818	837	GGAGAGGATTGAGGCAGTGG	3UTR	G2L1_6	5	12	168.364	307.545	245.727	281.273	0.349813	0.519286	0.494849	0.570199	1.48447	0.855803	1.30042	0.444616
AT1G70830.2	67	750	512	350	334	350	GGAGAGGATCGAGGCGG	CDS	G2L1_6	5	9	78	142.2	94.5	111	0.444873	0.607174	0.471568	0.514369	1.36483	0.164478	0.428193	0.263715
AT1G70830.3	67	606	198	350	334	350	GGAGAGGATCGAGGCGG	CDS	G2L1_6	5	9	79.3	127.9	95.2	107	0.406699	0.608381	0.401475	0.538183	1.4959	-0.0259023	0.65194	0.677842
AT1G70830.4	212	867	256	351	332	351	GGCGAAGGAGAGGATCGAGG	CDS	G2L1_6	5	12	52.4545	125.364	89.6364	92.7273	0.445598	0.671066	0.513499	0.601103	1.50599	0.301157	0.689698	0.388541
AT1G70830.5	67	522	198	350	334	350	GGAGAGGATCGAGGCGG	CDS	G2L1_6	5	9	55.1	87.2	69.6	78.6	0.462358	0.623895	0.443015	0.542768	1.34938	-0.119745	0.497779	0.617524
AT1G70850.2	39	711	490	875	857	875	GGAGGTTCAGGGAGTGTGG	3UTR	G2L1_6	6	11	34	65.6364	15.0909	26.1818	0.533158	0.619048	0.532495	0.554694	1.1611	-0.0077182	0.250746	0.258464
AT1G70850.3	39	951	213	871	853	871	GGAGGTTCAGGGAGTGTGG	CDS	G2L1_6	6	11	42.8182	63.9091	12.4545	30.0909	0.524005	0.637343	0.519126	0.561789	1.21629	-0.0430556	0.333375	0.376431
AT1G72070.1	100	381	230	457	412	457	GGGTGAAATCGATGAGTGGGAGGAATGGATGGGATTCGAAGGAGGG	CDS	G3L1-15	14	34	184.304	77.1739	212.957	163.087	0.476391	0.567753	0.51294	0.557534	1.19178	0.40004	0.888148	0.488108
AT1G72070.1	100	381	230	444	429	444	GGGAGGAATGGATGGG	CDS	G2L1_4	3	8	198.7	69.9	256.4	207.1	0.42763	0.568956	0.522933	0.548093	1.33049	0.674351	0.852377	0.178027
AT1G72150.1	98	1722	328	414	383	414	GGCACTTGAGGAGTTTAAGGAGCTTGTAAGGG	CDS	G2L1_10	10	24	1466.54	561.923	1908.62	2035.85	0.324759	0.394854	0.359237	0.405488	1.21584	0.491883	1.1517	0.659818
AT1G73655.1	33	705	109	233	210	233	GGTGACGCGACGGTTCGGAATCGG	CDS	G2L1_10	9	16	18.5455	28.2727	30.3636	13.3636	0.622549	0.733537	0.533537	0.837686	1.17828	-0.802004	1.93839	2.7404
AT1G74260.1	140	4224	172	767	752	767	GGAAAGGTCAAGGAGG	CDS	G2L1_4	4	8	53	19.25	23.5	13.375	0.630896	0.767857	0.643617	0.734813	1.21709	0.0928789	0.758734	0.665855
AT1G74470.1	83	1404	161	1233	1203	1233	GGGGACTTGAGGAAGTACTTGGAGAAATGGG	CDS	G2L1_8	8	21	245.571	83.4286	174	36.1429	0.448073	0.653783	0.525941	0.644046	1.4591	0.378533	0.952669	0.574136
AT1G74920.1	171	1506	166	1172	1152	1172	GGAAGAAGGATGCAGGCTTGG	CDS	G2L1_6	5	13	13.9	22.7	24.6	20.2	0.568609	0.715541	0.652913	0.659341	1.25841	0.573761	0.61751	0.0437485
AT1G76010.1	155	1053	428	628	609	628	GGGAGGGGAAGAGGAAGAGG	CDS	G2L1_4	4	10	103.923	36	116.385	46.8462	0.471221	0.656065	0.633188	0.734701	1.39226	0.876237	1.42542	0.549185
AT1G76010.1	155	1053	428	645	609	645	GGGAGGGGAAGAGGAAGAGGAAGGGGAAGAGGAAGGG	CDS	G3L1-15	16	25	98.5652	40.7391	106.783	63.7391	0.501135	0.698895	0.653623	0.683123	1.39462	0.771079	0.920249	0.14917
AT1G76490.1	41	1929	587	1726	1709	1726	GGTGGGGACAGTGGGAGG	CDS	G2L1_6	6	8	131.417	174.917	125.917	101.167	0.382673	0.528168	0.529495	0.604648	1.3802	1.00912	1.52565	0.516535
AT1G76850.1	62	3273	217	297	278	297	GGATGAGGATGAGGAGTCGG	CDS	G2L1_4	4	12	156.636	31.0909	68	62.9091	0.462127	0.652197	0.561978	0.699601	1.41129	0.525342	1.24941	0.724065
AT1G77180.3	204	1536	183	1194	1173	1194	GGTGATGAAGGACAAGGAAAGG	CDS	G2L1_8	7	14	37.2	19.1	60	59.1	0.442308	0.529135	0.41515	0.466116	1.19631	-0.312778	0.274204	0.586982
AT1G77760.1	78	2754	202	1014	996	1014	GGGTTTCATCGGTGGTCGG	CDS	G2L1_8	8	11	37.4444	20.5556	25.6667	23.1111	0.625124	0.694294	0.557961	0.654915	1.11065	-0.970977	0.430687	1.40166
AT1G78080.1	541	1005	279	1373	1357	1373	GGCGGAGGAGAATTCGG	CDS	G2L1_8	7	9	131.667	76.5556	147.778	61.4444	0.640333	0.727295	0.634777	0.664116	1.13581	-0.0638991	0.273479	0.337378
AT1G79340.1	78	1257	270	352	331	352	GGACACGGTACGAGGTTGCCGG	CDS	G2L1_6	5	14	2262.6	1125	845	571.5	0.402868	0.53582	0.410301	0.548152	1.33002	0.0559125	1.09276	1.03684
AT1G79560.1	182	3027	277	2303	2276	2303	GGTTGGCTTTTCCGGGGCAGATATCCGG	CDS	G2L1_10	9	18	46.7273	19.6364	42.5455	19.2727	0.74206	0.807936	0.645985	0.653226	1.08877	-1.45841	-1.3485	0.109909
AT1G79920.1	165	2496	303	2580	2564	2580	GGGAGGTGAGCAGGCGG	CDS	G2L1_6	6	9	24.0909	11.8182	20.1818	39.4545	0.653199	0.765177	0.687054	0.687094	1.17143	0.302337	0.302692	0.000355353
AT1G79940.1	154	2064	95	2006	1986	2006	GGGCAGGGACACGTGGGTTGG	CDS	G3pL1_9	6	12	49	15.25	48.5833	59.5833	0.422078	0.498161	0.404785	0.463573	1.18026	-0.227295	0.545391	0.772685
AT1G79940.1	154	2064	95	2019	1986	2019	GGGCAGGGACACGTGGGTTGGTTTCAGATGAGGG	CDS	G3L1-15	14	22	54.9412	13.6471	44.2353	49.5882	0.401987	0.500707	0.468676	0.49944	1.24558	0.675535	0.987162	0.311627
AT1G79940.2	137	2064	85	1989	1969	1989	GGGCAGGGACACGTGGGTTGG	CDS	G3pL1_9	6	12	48.25	14	58.3333	60.0833	0.398493	0.499131	0.444266	0.500758	1.25255	0.454832	1.01616	0.561326
AT1G79940.2	137	2064	85	2002	1969	2002	GGGCAGGGACACGTGGGTTGGTTTCAGATGAGGG	CDS	G3L1-15	14	22	55.5294	12.4706	49.8824	50.0588	0.397468	0.489796	0.505002	0.533427	1.23229	1.1647	1.47257	0.307868
AT1G79940.3	173	2064	85	2025	2005	2025	GGGCAGGGACACGTGGGTTGG	CDS	G3pL1_9	6	12	49.1667	15.3333	56	57.6667	0.407088	0.489102	0.438862	0.467911	1.20146	0.387424	0.741617	0.354193
AT1G79940.3	173	2064	85	2038	2005	2038	GGGCAGGGACACGTGGGTTGGTTTCAGATGAGGG	CDS	G3L1-15	14	22	54.8824	13.9412	49.3529	48.6471	0.392857	0.469487	0.483789	0.498253	1.19506	1.18664	1.37539	0.18875
AT1G80460.1	198	1569	192	1621	1597	1621	GGATTAGCTGTGGGATTCTGGAAGG	CDS	G2L1_10	10	17	41.0909	27.9091	40.9091	60.9091	0.718145	0.83095	0.692839	0.773303	1.15708	-0.224327	0.488974	0.713302
AT1G80600.1	40	1374	176	1236	1207	1236	GGAAGTGAGAGGCGAAGGGCTTATCATAGG	CDS	G2L1_10	10	22	227.462	132	368.846	128.615	0.430293	0.563067	0.540034	0.670952	1.30856	0.826528	1.81255	0.986025
AT1G80920.1	141	492	219	182	163	182	GGAGGAAACGGGTTTTCGGG	CDS	G2L1_8	7	12	132.4	40.8	47.7	41.1	0.730514	0.856373	0.72348	0.732117	1.17229	-0.0558842	0.0127379	0.0686221
AT2G05070.1	63	798	202	608	592	608	GGAGGTGGACCACTCGG	CDS	G2L1_8	7	9	428.375	97.75	45.75	141	0.273745	0.59335	0.469945	0.498005	2.16753	0.613883	0.701679	0.0877957
AT2G05380.1	35	351	217	169	156	169	GGTGGTGGATTCGG	CDS	G2L1_4	4	6	3088.38	4814	10124.9	15073.2	0.478574	0.543116	0.372059	0.416025	1.13486	-1.65031	-0.969116	0.681195
AT2G05380.1	35	351	217	286	276	286	GGAGGAGGGGG	CDS	G2L1_2	1	3	4712.89	12109.1	14661.2	14919.1	0.523277	0.67687	0.662392	0.713009	1.29352	0.905739	1.23529	0.329549
AT2G05380.1	35	351	217	269	258	269	GGAGGCGGTGGG	CDS	G2L1_2	2	4	1533	1209.89	1931.22	1309.78	0.304172	0.436669	0.426558	0.438714	1.4356	0.923687	1.01543	0.0917445
AT2G05380.2	35	309	217	244	234	244	GGAGGAGGGGG	CDS	G2L1_2	1	3	4804.89	11782.3	14298.2	15220.6	0.537267	0.670405	0.651246	0.719357	1.24781	0.856092	1.36767	0.511582
AT2G05380.2	35	309	217	227	216	227	GGAGGCGGTGGG	CDS	G2L1_2	2	4	1565.11	1257.44	1984.22	1350	0.316516	0.439182	0.408992	0.458893	1.38755	0.753884	1.16069	0.406808
AT2G05380.2	35	309	217	205	195	205	GGAGGAGGAGG	CDS	G2L1_2	1	3	2871.62	8770	8547	5134.5	0.553024	0.741918	0.734717	0.744687	1.34157	0.961875	1.01465	0.0527799
AT2G05440.2	52	465	210	312	302	312	GGAGGTGGAGG	CDS	G2L1_2	1	3	205.375	43.75	51.625	161.25	0.446363	0.536429	0.397397	0.489922	1.20178	-0.543676	0.48364	1.02732
AT2G05440.2	52	465	210	300	284	300	GGTGGAGGACACTATGG	CDS	G2L1_8	7	9	198.375	16.5	64.5	98.375	0.323173	0.503788	0.414729	0.528431	1.55888	0.506912	1.13644	0.629527
AT2G05440.2	52	465	210	348	332	348	GGACACTACGGAGGAGG	CDS	G2L1_8	7	9	96.5	26.375	20	76.875	0.375	0.55391	0.645312	0.670528	1.47709	1.51089	1.65183	0.140942
AT2G05440.4	50	444	210	298	282	298	GGTGGAGGACACTACGG	CDS	G2L1_8	7	9	205.875	38.625	45.125	140.875	0.361035	0.540049	0.415166	0.535382	1.49583	0.302385	0.973929	0.671544
AT2G05440.4	50	444	210	220	210	220	GGAGGGGGAGG	CDS	G2L1_2	2	3	136.889	20.6667	10.4444	55	0.443723	0.696535	0.619385	0.750617	1.56975	0.694833	1.21392	0.519089
AT2G05440.4	50	444	210	310	300	310	GGAGGTGGAGG	CDS	G2L1_2	1	3	159.875	32.875	39.125	123.625	0.403929	0.531844	0.51877	0.529954	1.31668	0.897791	0.985228	0.0874371
AT2G05440.5	50	423	210	298	282	298	GGTGGAGGACACTATGG	CDS	G2L1_8	7	9	94.625	11.875	13.875	32.375	0.412318	0.530263	0.44482	0.486969	1.28605	0.275565	0.63293	0.357365
AT2G05510.1	101	384	222	244	225	244	GGTTATCACGGAGGACATGG	CDS	G2L1_8	7	12	230.375	129.5	108.375	238.375	0.459509	0.518098	0.427191	0.526023	1.1275	-0.551592	1.13525	1.68684
AT2G05510.4	180	300	199	239	220	239	GGTTATCACGGAGGACATGG	CDS	G2L1_8	7	12	236.625	125.125	109.625	236.875	0.456881	0.542083	0.458808	0.533707	1.18649	0.0226264	0.901695	0.879069
AT2G05520.1	55	438	217	384	374	384	GGAGGAGGGGG	CDS	G2L1_2	1	3	79.2222	129.556	80.5556	60.3333	0.360916	0.521631	0.522912	0.644976	1.4453	1.00797	1.76748	0.759509
AT2G05520.1	55	438	217	282	272	282	GGAGGAGGAGG	CDS	G2L1_2	1	3	537.625	205.625	216.125	270.625	0.384765	0.519073	0.422715	0.514838	1.34906	0.282562	0.968471	0.685909
AT2G05520.1	55	438	217	342	327	342	GGTACCAAGGAGGAGG	CDS	G2L1_6	6	8	58.125	104.75	50.625	62.25	0.430376	0.610382	0.534877	0.541165	1.41825	0.580539	0.615472	0.0349329
AT2G05520.2	55	417	235	261	251	261	GGAGGAGGAGG	CDS	G2L1_2	1	3	545.75	212.875	213	256	0.397045	0.518277	0.403169	0.507568	1.30533	0.0505123	0.911671	0.861159
AT2G05520.4	55	375	235	279	264	279	GGTACCAAGGAGGAGG	CDS	G2L1_6	6	8	59.75	102.875	46.625	66.125	0.415795	0.628341	0.559987	0.568762	1.51118	0.6784	0.719687	0.0412861
AT2G05520.5	55	336	235	282	272	282	GGAGGAGGGGG	CDS	G2L1_2	1	3	84	131.556	71.4444	57.6667	0.347443	0.491742	0.567479	0.586598	1.41532	1.52486	1.65736	0.132498
AT2G05520.6	55	354	235	300	290	300	GGAGGAGGGGG	CDS	G2L1_2	1	3	85.8889	125.889	73	57.4444	0.339802	0.478768	0.56621	0.586288	1.40896	1.62923	1.77371	0.144483
AT2G05540.1	109	408	239	396	377	396	GGAGGATATGGAAACCGAGG	CDS	G2L1_8	7	12	308.111	546.667	286	426	0.429945	0.662466	0.498026	0.666477	1.54082	0.292793	1.01725	0.724455
AT2G06520.1	140	351	139	318	290	318	GGACAAGGCTTTGACCGGTATCTCCGCGG	CDS	G2L1_10	9	21	890.1	273.8	464.1	135.3	0.296599	0.648616	0.615357	0.719167	2.18684	0.905518	1.20042	0.294901
AT2G06530.1	168	678	195	794	771	794	GGCGACCGGAGCTGAGGACAGTGG	CDS	G2L1_6	6	16	27.9167	11	28.6667	17.8333	0.746951	0.875	0.585	0.626923	1.17143	-1.26476	-0.937364	0.3274
AT2G06850.1	93	891	230	713	686	713	GGAACGCGGATGATTGGGCCACGAGAGG	CDS	G2L1_10	9	20	486.692	894.846	248.615	385.923	0.441732	0.512621	0.509859	0.561785	1.16048	0.96104	1.69354	0.732497
AT2G15620.1	76	1761	273	1775	1756	1775	GGAGTTGGTTCCATTGGTGG	CDS	G2L1_8	7	12	50.5556	17.2222	27.1111	26.5556	0.622253	0.749194	0.746849	0.79341	1.204	0.981528	1.34832	0.366796
AT2G15620.1	76	1761	273	689	665	689	GGTATGGATAACGTGAGGAACCCGG	CDS	G2L1_10	9	17	28.9	24.1	28.4	67.1	0.61808	0.759969	0.770073	0.803414	1.22957	1.07121	1.30619	0.234979
AT2G16405.1	185	1449	163	111	94	111	GGAGGCTTGACGAGGTGG	5UTR	G2L1_8	8	10	18.8	10.6	13.5	12.1	0.550532	0.753049	0.7125	0.831349	1.36786	0.799776	1.38664	0.586861
AT2G17130.1	88	1104	248	932	914	932	GGAGGAAATGTTGGGGCGG	CDS	G2L1_8	7	9	31	95.9091	66.2727	138	0.503561	0.694042	0.680453	0.718962	1.37827	0.928662	1.13083	0.202166
AT2G17130.2	88	1092	248	920	902	920	GGAGGAAATGTTGGGGCGG	CDS	G2L1_8	7	9	30.3636	101	80.0909	125.909	0.533028	0.698251	0.693103	0.726647	1.30997	0.968846	1.17186	0.203018
AT2G17870.1	49	906	301	528	518	528	GGAGGAGGTGG	CDS	G2L1_2	1	3	64.875	195.125	331.125	389.25	0.546002	0.665839	0.613392	0.65045	1.21948	0.562345	0.871579	0.309234
AT2G17990.1	249	1017	158	796	774	796	GGAGAGGGCACTTTTGGGAGAGG	CDS	G2L1_10	9	15	45.4167	16.9167	18.1667	12.8333	0.568738	0.68255	0.51005	0.768831	1.20011	-0.515652	1.7581	2.27375
AT2G20860.1	57	1125	243	847	825	847	GGATGTGCTTAGGATGGCTAAGG	CDS	G2L1_10	9	15	92.2	141.8	270.4	90.1	0.395966	0.625	0.572985	0.589663	1.57842	0.772894	0.845714	0.0728199
AT2G21060.1	62	606	190	392	378	392	GGTGGAAGAGGAGGG	CDS	G2L1_4	4	7	134.2	248.9	311	145.4	0.330973	0.455661	0.49204	0.540197	1.37673	1.29175	1.67798	0.386223
AT2G21660.1	77	531	228	403	393	403	GGCGGTGGTGG	CDS	G2L1_2	1	3	694.875	2607.75	7825.38	3453.62	0.346128	0.392544	0.416819	0.423102	1.1341	1.52299	1.65835	0.135353
AT2G21950.1	1	1119	352	777	756	777	GGCTTGATTTGGGATGGAGAGG	CDS	G2L1_10	9	14	25.5455	96.5455	112.636	113.636	0.586265	0.63784	0.564288	0.672625	1.08797	-0.426111	1.67446	2.10057
AT2G24200.1	105	1563	211	1590	1575	1590	GGCTGGACCGGTGTGG	CDS	G2L1_4	3	8	26.3333	15.7778	64.5556	37.3333	0.523734	0.583633	0.436962	0.5863	1.11437	-1.44864	1.04453	2.49317
AT2G24200.2	79	1563	211	1564	1549	1564	GGCTGGACCGGTGTGG	CDS	G2L1_4	3	8	24	14.1111	57.8889	38.7778	0.461806	0.585	0.495921	0.598802	1.26677	0.276926	1.11204	0.835112
AT2G24200.3	79	1455	211	1456	1441	1456	GGCTGGACCGGTGTGG	CDS	G2L1_4	3	8	21.4444	16.5556	67.3333	40.7778	0.45272	0.602612	0.459571	0.614286	1.33109	0.0457047	1.07788	1.03218
AT2G24500.1	129	1188	224	1219	1197	1219	GGAGGCCATAGTGAGGATGAAGG	CDS	G2L1_10	9	15	47	21.1818	30.7273	35.0909	0.362193	0.687189	0.483871	0.563623	1.8973	0.374399	0.619792	0.245393
AT2G24790.1	61	885	199	918	896	918	GGTGGAGACGTCGGAGTTTATGG	CDS	G2L1_8	7	15	125.273	45.8182	214.273	151.455	0.487054	0.610294	0.522406	0.600291	1.25303	0.286854	0.91883	0.631976
AT2G25110.1	293	657	247	871	849	871	GGTGGTCAGCAAGAGGTGTGTGG	CDS	G2L1_10	9	15	33.8333	17.5	33.25	30.1667	0.660319	0.844512	0.474624	0.748077	1.27895	-1.00815	0.476446	1.48459
AT2G27580.1	281	492	229	625	604	625	GGCGGCGCGTGGGAATCACGGG	CDS	G2L1_8	8	14	67	26.9167	112.5	49.1667	0.467422	0.594737	0.521127	0.651931	1.27238	0.421826	1.44924	1.02741
AT2G27580.2	134	492	229	478	457	478	GGCGGCGCGTGGGAATCACGGG	CDS	G2L1_8	8	14	62.3333	30.5	111.417	46.6667	0.467026	0.580328	0.523044	0.618501	1.2426	0.494412	1.33692	0.842506
AT2G27580.2	134	492	229	496	478	496	GGTTTCGGTGTAGGTGTGG	CDS	G2L1_4	4	11	56	80.9	166.8	175.2	0.305357	0.371835	0.295029	0.314024	1.21771	-0.155356	0.130377	0.285733
AT2G27710.1	210	348	197	461	451	461	GGAGGTGGAGG	CDS	G2L1_2	1	3	48.375	17.375	50	31.125	0.592054	0.745504	0.62625	0.629016	1.25918	0.222847	0.240873	0.0180259
AT2G27710.2	207	348	197	458	448	458	GGAGGTGGAGG	CDS	G2L1_2	1	3	47.375	13.875	45	28.5	0.528694	0.748874	0.624306	0.657895	1.41646	0.434243	0.586796	0.152553
AT2G28390.1	90	1824	256	1568	1548	1568	GGGAACCGGAGGTCCCTTTGG	CDS	G2L1_8	7	13	75.3333	54.4444	17.8889	16.5556	0.452311	0.635374	0.668047	0.757644	1.40473	1.17848	1.66791	0.489429
AT2G28740.1	41	312	155	64	48	64	GGAAGAGGAAAAGGAGG	CDS	G2L1_4	4	9	87.2222	38.7778	37.3333	10.4444	0.423726	0.624201	0.432074	0.446808	1.47312	0.0416402	0.115138	0.073498
AT2G28840.2	117	1329	200	1487	1466	1487	GGGACATTTTGGGGCATGGGGG	3UTR	G2L1_8	8	12	27.0833	32.6667	57.6667	25.25	0.559744	0.635629	0.592245	0.671892	1.13557	0.428291	1.47786	1.04957
AT2G28900.1	119	447	309	184	167	184	GGTGGCAGTGGACATGGG	CDS	G2L1_6	5	10	34.7	21.2	21.4	11	0.681159	0.771556	0.654321	0.808568	1.13271	-0.296898	1.40944	1.70634
AT2G28910.1	134	999	212	531	513	531	GGTGTTGGTAAAGGTGAGG	CDS	G2L1_4	4	11	3631.3	1140.9	3192.2	2173.9	0.279945	0.362495	0.346559	0.409602	1.29488	0.806945	1.57065	0.763701
AT2G29420.1	28	684	175	500	476	500	GGTGGGAAAAGTTTAGGGTTTGTGG	CDS	G2L1_10	11	17	188.75	399.5	405.5	553	0.432066	0.52407	0.370732	0.460964	1.21294	-0.666654	0.314093	0.980747
AT2G29720.1	52	1284	191	210	197	210	GGGGGCGGGATTGG	CDS	G2L1_4	4	6	15.8	11.2	73.3	18.1	0.626582	0.825	0.725375	0.885635	1.31667	0.497904	1.30559	0.807691
AT2G29960.2	51	576	150	285	259	285	GGGGAGAAAGGTGTAGGGAAGAGTGGG	CDS	G3Bulge	12	18	48.3125	49.625	26.9375	24.5	0.569969	0.610381	0.518156	0.602899	1.0709	-1.28208	0.814842	2.09692
AT2G30210.1	47	1713	289	1510	1493	1510	GGTCGGGTCAGGTTTCGG	CDS	G2L1_4	4	10	25	41.8889	35.4444	85	0.709136	0.755084	0.737025	0.752941	1.06479	0.60698	0.953365	0.346385
AT2G30470.1	319	2373	397	2606	2585	2606	GGACAGTGTTCGGGCGTGGTGG	CDS	G2L1_10	10	14	11.5	18	69.6667	194.333	0.787714	0.84153	0.700271	0.809437	1.06832	-1.62488	0.403655	2.02853
AT2G30570.1	141	402	298	470	444	470	GGGTTGGATTCTGTTTGGAGTCTTTGG	CDS	G2L1_10	9	19	669.636	143	144.273	31.5455	0.400554	0.606087	0.342914	0.736625	1.51312	-0.280444	1.63512	1.91556
AT2G31400.1	156	2757	197	1111	1096	1111	GGTAAAGGCGGGATGG	CDS	G2L1_4	4	8	56.1111	19	25.3333	22.6667	0.660506	0.791423	0.644249	0.706972	1.19821	-0.124175	0.354924	0.479099
AT2G31610.1	82	753	254	197	175	197	GGATGGTTACTCTGGTGTTGAGG	CDS	G2L1_8	7	15	124	98.5	251.6	125.6	0.452436	0.539236	0.444686	0.479849	1.19185	-0.089286	0.315823	0.405109
AT2G31610.1	82	753	254	564	541	564	GGATGGTTACATGGTTTCATCTGG	CDS	G2L1_8	8	16	29	25.75	44.625	14	0.501078	0.707524	0.609594	0.631696	1.41201	0.525638	0.6327	0.107062
AT2G32690.1	57	606	217	590	577	590	GGGGGCGGAGCCGG	CDS	G2L1_4	4	6	105.2	92	88.4	101.2	0.48551	0.522948	0.512472	0.547392	1.07711	0.720168	1.65291	0.932744
AT2G32690.1	57	606	217	530	520	530	GGCGGAGGTGG	CDS	G2L1_2	1	3	1114.75	1828.62	2047.88	1514	0.443457	0.53118	0.468466	0.545017	1.19781	0.285089	1.15775	0.872656
AT2G32690.1	57	606	217	428	415	428	GGAGGGGGTCTAGG	CDS	G2L1_6	5	6	2051.78	1963.22	2067	4734.11	0.42117	0.526459	0.534143	0.593403	1.24999	1.07299	1.63582	0.562831
AT2G32690.1	57	606	217	362	349	362	GGTCTAGGAGGCGG	CDS	G2L1_4	4	6	1304.12	866.5	1153.75	1374.62	0.330646	0.428015	0.352086	0.4066	1.29448	0.220193	0.78006	0.559867
AT2G32690.1	57	606	217	545	535	545	GGAGGAGGAGG	CDS	G2L1_2	1	3	769.25	1733.38	2269.38	2712	0.459132	0.524365	0.502706	0.534419	1.14208	0.667967	1.15411	0.486147
AT2G32690.1	57	606	217	470	457	470	GGAGGTGGATTGGG	CDS	G2L1_4	4	6	2430	4714.44	5033.56	8798.44	0.532277	0.680698	0.669664	0.717776	1.27884	0.925659	1.24982	0.324157
AT2G32690.1	57	606	217	275	265	275	GGCGGCGGAGG	CDS	G2L1_2	1	3	777.5	450.875	489.25	439	0.255386	0.543145	0.435424	0.487044	2.12676	0.625656	0.805043	0.179387
AT2G32690.1	57	606	217	347	337	347	GGCGGCGGTGG	CDS	G2L1_2	1	3	799.5	500.25	627.625	652.125	0.281543	0.476699	0.194757	0.218157	1.69317	-0.444701	-0.324797	0.119904
AT2G32690.1	57	606	217	413	397	413	GGTAGCGGTTTGGGAGG	CDS	G2L1_4	4	9	1034	1601.2	1426.9	1883.7	0.370516	0.457658	0.389696	0.391687	1.23519	0.220107	0.242949	0.0228414
AT2G32690.1	57	606	217	518	505	518	GGAGGAGGACTTGG	CDS	G2L1_4	4	6	778.375	1549.12	1382	1373.88	0.526758	0.631778	0.608629	0.60926	1.19937	0.779572	0.785581	0.00600888
AT2G32690.1	57	606	217	500	487	500	GGATACGGTGGTGG	CDS	G2L1_4	4	6	562.875	825	872.625	1254.25	0.344132	0.456023	0.41142	0.411551	1.32514	0.601376	0.602542	0.00116581
AT2G32690.2	57	576	217	362	349	362	GGTCTAGGAGGCGG	CDS	G2L1_4	4	6	461.125	188.125	293	426.125	0.377169	0.472674	0.312287	0.464029	1.25322	-0.679351	0.909478	1.58883
AT2G32690.2	57	576	217	534	523	534	GGCGGTGGAGGG	CDS	G2L1_2	2	4	138.667	439.111	713.222	872.111	0.329772	0.395074	0.331827	0.376524	1.19802	0.0314738	0.715925	0.684452
AT2G32690.2	57	576	217	443	430	443	GGTGGATTGGGTGG	CDS	G2L1_4	4	6	2303.44	4406.44	4668.67	7883.89	0.487064	0.636985	0.647548	0.70957	1.3078	1.07046	1.48416	0.413701
AT2G32690.2	57	576	217	491	478	491	GGAGGACTTGGAGG	CDS	G2L1_4	4	6	857.25	1546.62	1371.88	1279.5	0.491506	0.640558	0.584066	0.63643	1.30326	0.620991	0.972306	0.351315
AT2G32690.2	57	576	217	428	415	428	GGAGGGGGTCTAGG	CDS	G2L1_6	5	6	532.889	803.556	725.556	1378.67	0.819294	0.861818	0.847507	0.855685	1.0519	0.66347	0.855768	0.192298
AT2G32690.2	57	576	217	518	508	518	GGAGGAGGAGG	CDS	G2L1_2	1	3	842.375	1764.75	2384	2933.5	0.411059	0.512537	0.482553	0.498285	1.24687	0.704526	0.859554	0.155027
AT2G32690.2	57	576	217	275	265	275	GGCGGCGGAGG	CDS	G2L1_2	1	3	340.625	186.25	283	272.625	0.27289	0.526342	0.438273	0.448132	1.92877	0.652521	0.691419	0.0388973
AT2G32690.3	57	582	217	290	277	290	GGTCTAGGAGGCGG	CDS	G2L1_4	4	6	560	443.75	409.75	470	0.28019	0.329577	0.284549	0.326995	1.17627	0.0882562	0.947704	0.859448
AT2G32690.3	57	582	217	542	532	542	GGTGGAGGGGG	CDS	G2L1_2	1	3	189.667	768.778	1104	1696.89	0.403046	0.520114	0.449633	0.530251	1.29046	0.39795	1.0866	0.688648
AT2G32690.3	57	582	217	362	349	362	GGTCTAGGAGGCGG	CDS	G2L1_4	4	6	499	324.25	661.375	652	0.321956	0.386951	0.393191	0.414638	1.20187	1.09602	1.42599	0.329974
AT2G32690.3	57	582	217	500	487	500	GGACTTGGAGGCGG	CDS	G2L1_4	4	6	852.5	1563	1539.38	1255.75	0.495931	0.639515	0.588601	0.625373	1.28952	0.645406	0.901507	0.2561
AT2G32690.3	57	582	217	470	457	470	GGAGGAGGATACGG	CDS	G2L1_4	4	6	594.125	841.75	1092.5	1483.38	0.361956	0.485447	0.446625	0.465798	1.34118	0.685628	0.840888	0.15526
AT2G32690.3	57	582	217	557	544	557	GGAGGATTCGGGGG	CDS	G2L1_4	4	6	333	574.778	736	1082.89	0.600007	0.652705	0.661735	0.669608	1.08783	1.17135	1.32075	0.149398
AT2G32690.3	57	582	217	275	265	275	GGCGGCGGAGG	CDS	G2L1_2	1	3	519.625	321.625	341.875	348.625	0.282205	0.526283	0.447486	0.474767	1.8649	0.677167	0.788938	0.11177
AT2G32690.3	57	582	217	413	397	413	GGTAGCGGTTTGGGAGG	CDS	G2L1_4	4	9	392.1	483.2	285.3	614.7	0.332742	0.486489	0.400954	0.40949	1.46206	0.443664	0.499183	0.0555181
AT2G32690.4	57	519	217	455	442	455	GGTGGTTTAGGAGG	CDS	G2L1_4	4	6	449	1032.75	1340.12	1528.5	0.665785	0.711057	0.677257	0.725384	1.068	0.253408	1.31648	1.06308
AT2G32690.4	57	519	217	413	397	413	GGTAGCGGTTTGGGAGG	CDS	G2L1_4	4	9	98.4	55.1	63.7	95.3	0.373384	0.491682	0.471554	0.526418	1.31683	0.829854	1.29363	0.463772
AT2G32690.4	57	519	217	548	535	548	GGAGGTCTTGGAGG	CDS	G2L1_4	4	6	85.75	114.375	28.875	35.25	0.500364	0.56735	0.574134	0.593972	1.13387	1.10128	1.39743	0.296146
AT2G32690.4	57	519	217	275	265	275	GGCGGCGGAGG	CDS	G2L1_2	1	3	485.625	323.5	337.5	325.75	0.298874	0.537191	0.43213	0.467287	1.79738	0.559153	0.706677	0.147524
AT2G32690.4	57	519	217	497	484	497	GGATTCGGGGGCGG	CDS	G2L1_4	4	6	180.111	307.667	475.444	622.222	0.463774	0.663938	0.724416	0.742738	1.4316	1.30214	1.39368	0.0915334
AT2G33770.1	1152	2724	227	238	210	238	GGAATTCTGTTGGTTTTGCAATGGTTTGG	5UTR	G2L1_10	9	21	16.6	18	27.5	24.3	0.644231	0.847067	0.761364	0.784465	1.31485	0.577475	0.691367	0.113892
AT2G34420.1	55	798	192	204	178	204	GGGTCCATCAGGCAGCCCATGGTACGG	CDS	G2L1_8	8	19	774.9	271.4	80.5	61.9	0.513356	0.656687	0.571429	0.725184	1.2792	0.405165	1.4779	1.07273
AT2G35680.1	495	1014	291	1394	1371	1394	GGTGTACAGGGTGAAAGTGGTGGG	CDS	G2L1_8	8	16	79.6923	52.3077	38.0769	69.4615	0.471827	0.621149	0.453747	0.758333	1.31648	-0.121076	1.91871	2.03979
AT2G35810.1	2	600	256	299	276	299	GGATCAATAGGAGGTGATATTTGG	CDS	G2L1_8	8	16	54.8889	58.2222	62	118.889	0.489849	0.633145	0.445607	0.481449	1.29253	-0.308749	-0.0586185	0.25013
AT2G36120.1	31	768	230	757	740	757	GGATACGGTCACGGTGGG	CDS	G2L1_4	4	10	211.778	139.889	562.889	423.222	0.27702	0.335893	0.262622	0.348298	1.21252	-0.244556	1.21071	1.45527
AT2G36120.1	31	768	230	387	374	387	GGATACGGAGGCGG	CDS	G2L1_4	4	6	685.75	1045.62	2091.88	1971.38	0.22963	0.336297	0.280019	0.392913	1.46452	0.472399	1.53077	1.05837
AT2G36120.1	31	768	230	681	671	681	GGTGGAGGAGG	CDS	G2L1_2	1	3	290.25	308.75	369	168.125	0.354328	0.467611	0.365007	0.469424	1.31971	0.0942648	1.016	0.921735
AT2G36120.1	31	768	230	240	224	240	GGAAGCGGTGAAGGCGG	CDS	G2L1_4	4	9	3895.7	3040.8	5237.4	3656.2	0.198361	0.226871	0.206373	0.226379	1.14373	0.28104	0.982752	0.701713
AT2G36120.1	31	768	230	612	599	612	GGTGGTGGTTACGG	CDS	G2L1_4	4	6	1305.88	1134.12	5699.25	2314.25	0.280427	0.45488	0.323995	0.405112	1.62209	0.249742	0.714722	0.46498
AT2G36120.1	31	768	230	669	653	669	GGAGCTGGTGGACATGG	CDS	G2L1_4	4	9	511.333	230.444	519.778	318.444	0.373445	0.494937	0.559486	0.611891	1.32533	1.53131	1.96266	0.431348
AT2G36120.1	31	768	230	435	422	435	GGAGCAGGCGGCGG	CDS	G2L1_4	4	6	988.444	1067	3279.56	2731.22	0.451582	0.565197	0.543052	0.583392	1.25159	0.805095	1.16015	0.355055
AT2G36120.1	31	768	230	562	548	562	GGTGGAAATGGTGGG	CDS	G2L1_4	4	7	3120.78	5287.11	11331.9	8553	0.460696	0.515388	0.544154	0.562035	1.11872	1.52597	1.8529	0.326934
AT2G36120.1	31	768	230	336	323	336	GGTGGCCCTGGAGG	CDS	G2L1_4	4	6	1483.62	1633.62	3728.25	3925	0.313917	0.411422	0.383734	0.41324	1.31061	0.716036	1.01865	0.302613
AT2G36120.1	31	768	230	516	503	516	GGATATGGAGGTGG	CDS	G2L1_4	4	6	3254.25	5396.62	12745.1	8652.38	0.407794	0.593736	0.60522	0.656465	1.45597	1.06176	1.33736	0.275596
AT2G36120.1	31	768	230	591	575	591	GGTTCTGGCGAAGGAGG	CDS	G2L1_4	4	9	2583.56	3262.78	6000.78	4741	0.428427	0.580209	0.534212	0.574105	1.35428	0.696956	0.959784	0.262828
AT2G36120.1	31	768	230	630	617	630	GGAGGTGGAGCTGG	CDS	G2L1_4	4	6	1990.44	1975.44	7951.33	6738.33	0.350772	0.525088	0.455466	0.492	1.49695	0.600597	0.810182	0.209585
AT2G36120.1	31	768	230	480	467	480	GGATACGGTGGTGG	CDS	G2L1_4	4	6	1926.12	3656.5	8237.75	8450.12	0.387817	0.615796	0.630163	0.673842	1.58785	1.06302	1.25461	0.191592
AT2G36120.1	31	768	230	534	518	534	GGTGCCGGGGGACATGG	CDS	G2L1_6	5	9	1798.8	1992	5820.2	4370.4	0.394742	0.618222	0.659567	0.691139	1.56614	1.185	1.32628	0.141276
AT2G36120.1	31	768	230	573	562	573	GGGTGGAGGAGG	CDS	G2L1_2	2	4	4324	9325.67	13453.9	15099.6	0.48533	0.57354	0.575509	0.586532	1.18175	1.02233	1.14728	0.124957
AT2G36120.1	31	768	230	258	242	258	GGAGCTGGTGGGCATGG	CDS	G2L1_4	4	9	3304.5	2254.2	4507.3	3078.9	0.291528	0.384862	0.346755	0.358125	1.32015	0.591718	0.713538	0.12182
AT2G36120.1	31	768	230	204	191	204	GGTGGTCCTGGAGG	CDS	G2L1_4	4	6	4197.5	3041.75	5420.25	3152.12	0.349449	0.509544	0.486936	0.490111	1.45814	0.85878	0.878613	0.0198337
AT2G36220.1	76	792	351	791	769	791	GGTATTCGACGGCGGAGAACCGG	CDS	G2L1_8	8	15	119.1	126.9	261	488.8	0.549419	0.726441	0.420666	0.581435	1.3222	-0.727321	0.180861	0.908182
AT2G36320.1	424	486	623	781	747	781	GGGTCGGGTTAACCGGGTTTATGTGTCGGTGTGGG	CDS	G3L1-15	15	23	571.765	846.765	642.765	515.941	0.458161	0.548614	0.555241	0.585861	1.19743	1.07327	1.41178	0.338519
AT2G36320.1	424	486	623	763	741	763	GGAAACGGGTCGGGTTAACCGGG	CDS	G3pL1_9	6	14	792.364	1055.55	720.091	428.182	0.309608	0.410019	0.415398	0.425902	1.32431	1.05357	1.15819	0.104619
AT2G36530.1	83	1335	325	1371	1352	1371	GGAGGAGTTGGGATCAGAGG	CDS	G2L1_8	7	12	87.6364	37.2727	149.727	66.3636	0.559148	0.654655	0.518865	0.729743	1.17081	-0.421778	1.78621	2.20798
AT2G36620.1	81	495	201	563	552	563	GGGTGGTGGTGG	CDS	G2L1_2	2	4	1806.22	196.111	268.222	111.333	0.3547	0.397482	0.303691	0.335108	1.12061	-1.19228	-0.457954	0.734329
AT2G36950.1	83	1161	177	895	881	895	GGTTGGAGACGGCGG	CDS	G2L1_4	4	7	92	11.5556	120.556	129.444	0.376344	0.629808	0.498644	0.606229	1.67349	0.482516	0.906973	0.424457
AT2G37110.1	137	729	288	307	295	307	GGACGGCGGATGG	CDS	G2L1_2	2	5	67.75	88.375	30.875	21.125	0.533672	0.636669	0.664474	0.688609	1.193	1.26995	1.50429	0.234334
AT2G37120.1	146	231	220	177	159	177	GGTTCCGCCGGAAAGGCGG	CDS	G2L1_8	7	11	51.4444	23.5556	13.8889	11.3333	0.661717	0.733491	0.611	0.794118	1.10847	-0.706627	1.8447	2.55133
AT2G37170.1	66	858	222	821	795	821	GGATGACCACTGGATATTCTGGGTGGG	CDS	G2L1_10	9	19	362.636	669.364	296.636	182.818	0.455666	0.604262	0.535681	0.547647	1.32611	0.538476	0.619001	0.0805247
AT2G37190.1	60	501	152	464	432	464	GGAATTGAGTGGAACAGTGAGGGAGATTCTGGG	CDS	G2L1_10	9	25	66.6667	29.4	114.267	33.9333	0.436714	0.5865	0.338171	0.501734	1.34298	-0.657892	0.434087	1.09198
AT2G37630.1	203	1104	183	1046	1025	1046	GGCTGCATGGAGGCTAAGAAGG	CDS	G2L1_8	7	14	58.9	45.4	106.4	51.7	0.599215	0.753378	0.491259	0.859982	1.25727	-0.700275	1.6915	2.39178
AT2G37630.1	203	1104	183	1110	1087	1110	GGGAGAAGATGGAGGAGATTGAGG	CDS	G2L1_8	8	16	19.5385	11.5385	47.6923	27.6154	0.681887	0.829629	0.653081	0.888888	1.21667	-0.194977	1.4011	1.59607
AT2G37640.1	41	789	372	78	61	78	GGGTCGGCTTGTGGTTGG	CDS	G2L1_6	5	10	78.5	34.6	89.4	16.6	0.594197	0.773624	0.668289	0.681287	1.30197	0.412936	0.485376	0.0724404
AT2G39010.1	87	870	288	1013	998	1013	GGGCCAGGAAGGGAGG	3UTR	G2L1_4	4	8	51.4	553.4	72.4	46.9	0.455642	0.750018	0.578177	0.590832	1.64607	0.416253	0.459241	0.0429884
AT2G39010.1	87	870	288	841	813	841	GGCTTGGGATGATCAGTGGATCTTCTGGG	CDS	G2L1_10	10	21	356.417	542.5	319.5	890.083	0.230112	0.440683	0.387799	0.476252	1.91508	0.748851	1.16891	0.420064
AT2G39170.1	163	696	96	815	796	815	GGCATGGCTTGGAGATATGG	CDS	G2L1_6	6	12	19.4444	10.5556	29.6667	33.5556	0.715	0.8	0.621305	0.760638	1.11888	-1.10229	0.536922	1.63921
AT2G39310.1	44	1377	189	82	61	82	GGAAGTTGGCACTCTGCGGTGG	CDS	G2L1_8	8	14	248.9	434.3	208.6	205.6	0.517471	0.746818	0.592016	0.694094	1.44321	0.325031	0.77011	0.445079
AT2G39310.1	44	1377	189	567	543	567	GGTGGTACAGACGGGCGTGTTTGGG	CDS	G2L1_10	9	17	353.615	359.308	497.846	342	0.302604	0.586118	0.581793	0.627757	1.93691	0.984745	1.14687	0.162123
AT2G39310.2	44	1287	189	82	61	82	GGAAGTTGGCACTCTGCGGTGG	CDS	G2L1_8	8	14	244.4	423.4	208.8	204.6	0.526559	0.759615	0.60073	0.682791	1.4426	0.318251	0.670362	0.352111
AT2G39310.2	44	1287	189	930	906	930	GGCGGCAACGAAGGAGTTACATGGG	CDS	G2L1_10	9	17	65.9091	110.091	72.4545	44.6364	0.477573	0.629218	0.557292	0.596169	1.31753	0.525692	0.78206	0.256368
AT2G39310.2	44	1287	189	477	453	477	GGTGGTACAGACGGGCGTGTTTGGG	CDS	G2L1_10	9	17	376.615	384	532.308	368.231	0.296907	0.601219	0.610735	0.631662	2.02494	1.03127	1.10004	0.0687697
AT2G39310.3	35	1377	189	73	52	73	GGAAGTTGGCACTCTGCGGTGG	CDS	G2L1_8	8	14	234.3	440.6	208.4	212.3	0.528417	0.748939	0.602736	0.70172	1.41733	0.337015	0.785877	0.448862
AT2G39310.3	35	1377	189	1011	987	1011	GGCGGCAACGAAGGAGTTACATGGG	CDS	G2L1_10	9	17	62.9091	101.455	67	46.2727	0.392774	0.613027	0.554226	0.645161	1.56076	0.733031	1.1459	0.412867
AT2G39310.3	35	1377	189	558	534	558	GGTGGTACAGACGGGCGTGTTTGGG	CDS	G2L1_10	9	17	355.077	376.308	502.077	359.692	0.303202	0.608817	0.601677	0.62012	2.00796	0.976636	1.03698	0.060349
AT2G39770.1	161	1086	244	1108	1089	1108	GGGTGGCACTCAACGGTTGG	CDS	G2L1_8	8	12	38	15.8889	95.1111	52.2222	0.499675	0.588967	0.531672	0.535697	1.1787	0.358341	0.403424	0.0450831
AT2G39770.2	167	1086	203	1114	1095	1114	GGGTGGCACTCAACGGTTGG	CDS	G2L1_8	8	12	50.4444	13.8889	105	51.4444	0.567792	0.666667	0.499236	0.562995	1.17414	-0.693373	-0.0485213	0.644852
AT2G40000.1	72	1308	139	513	502	513	GGCGGTGGACGG	CDS	G2L1_2	2	4	59.75	12	55.375	173	0.59728	0.666667	0.52342	0.682262	1.11617	-1.06448	1.22476	2.28924
AT2G40000.1	72	1308	139	1192	1171	1192	GGGATGCAAGCGGTGGAAGCGG	CDS	G2L1_10	9	14	177.25	107.5	308.583	725.583	0.349466	0.616454	0.437054	0.584311	1.76399	0.328062	0.879609	0.551546
AT2G40490.1	116	1185	189	1044	1028	1044	GGCTCGGACCGGTGTGG	CDS	G2L1_4	3	9	140.889	44.4444	115.111	93.2222	0.34507	0.781875	0.479719	0.58059	2.26584	0.308258	0.539188	0.23093
AT2G40620.1	106	1104	263	1350	1330	1350	GGTTTTTTGGGGGGTTTTGGG	3UTR	G2L1_6	6	11	32.5455	39.6364	22.8182	25	0.719147	0.796497	0.760594	0.862149	1.10756	0.535838	1.84876	1.31292
AT2G41430.2	187	492	228	296	280	296	GGAGTGGTGGCAATTGG	CDS	G2L1_6	5	9	66.4444	34.3333	78	42	0.375	0.493943	0.440476	0.518822	1.31718	0.550485	1.20917	0.658688
AT2G41840.1	141	858	228	200	178	200	GGTGGAGAACGTGGTGATTTCGG	CDS	G2L1_8	7	15	1153.09	1489.09	2221.82	957.364	0.282729	0.46935	0.435504	0.545265	1.66007	0.818642	1.40679	0.588146
AT2G42560.1	91	1908	175	1709	1688	1709	GGGAGGGGAGATGTTGGGGAGG	CDS	G3pL1_9	9	13	27.4667	16.3333	47.0667	26.6	0.674851	0.739959	0.631207	0.706243	1.09648	-0.670342	0.482149	1.15249
AT2G43050.1	24	1557	269	988	964	988	GGACCCAAATCGGAGCAAGCGGTGG	CDS	G2L1_10	9	17	59.8	103.3	116.3	202.5	0.572269	0.661829	0.445232	0.65193	1.1565	-1.41846	0.889465	2.30793
AT2G43970.2	187	1590	300	1769	1748	1769	GGAAAGCCGGTTATGGTTCAGG	CDS	G2L1_6	6	14	40.5556	16.6667	141.556	89.1111	0.569521	0.654167	0.60959	0.659527	1.14863	0.473381	1.06333	0.589944
AT2G46220.1	184	726	213	293	279	293	GGAGGAAGGCTACGG	CDS	G2L1_4	4	7	471.625	208.5	328.5	279.75	0.443116	0.563549	0.277017	0.451072	1.27179	-1.37917	0.0660682	1.44524
AT2G47330.1	103	2283	186	2244	2228	2244	GGTGGTACTATTGGTGG	CDS	G2L1_8	7	9	17	25.375	16.625	30.625	0.753676	0.835591	0.769737	0.775	1.10869	0.196062	0.260314	0.064252
AT2G47390.1	112	2886	286	2940	2927	2940	GGCACAGGTGGTGG	CDS	G2L1_4	4	6	105.75	20.125	78.875	68.25	0.494681	0.648292	0.356775	0.407051	1.31053	-0.89776	-0.570464	0.327296
AT2G47400.1	35	375	175	174	157	174	GGATGGTTGTGGTTAAGG	CDS	G2L1_4	4	10	961.778	622.444	914.667	950.111	0.381684	0.493553	0.426422	0.434124	1.29309	0.399917	0.46877	0.0688528
AT2G47450.1	100	1122	412	1019	996	1019	GGGTGAAAGGTGTACACGTGGCGG	CDS	G2L1_10	9	16	69.9167	18.3333	84.1667	95.1667	0.59511	0.782369	0.415179	0.584238	1.31466	-0.960862	-0.0580547	0.902807
AT3G01490.1	279	1236	223	1405	1386	1405	GGAGAAGCGGCCGGAGATGG	CDS	G2L1_6	6	12	24.1818	11	14.3636	22.7273	0.738722	0.875	0.676471	0.6825	1.18448	-0.456796	-0.412553	0.0442435
AT3G01540.1	209	1857	326	1626	1602	1626	GGTCTGGACGTTAAGGACATCAGGG	CDS	G2L1_8	7	17	13.6	21	63.9	106.5	0.494222	0.726404	0.563393	0.587823	1.46979	0.297918	0.403135	0.105217
AT3G01910.2	71	897	223	899	878	899	GGAAAATGTGGAGTCGGTGTGG	CDS	G2L1_8	7	14	37.3636	22.6364	13.8182	15.3636	0.502581	0.59879	0.478448	0.501087	1.19143	-0.250838	-0.0155306	0.235307
AT3G01950.1	49	213	127	71	52	71	GGGGTTGGACTGGGGACCGG	CDS	G2L1_4	3	8	52.1667	52.8333	78.9167	14.6667	0.702077	0.789169	0.693858	0.856061	1.12405	-0.0943694	1.76805	1.86242
AT3G03920.1	101	609	128	220	204	220	GGAGGAGGACGCTTTGG	CDS	G2L1_8	7	9	81.4444	115.778	371	128.889	0.515019	0.574291	0.499056	0.623233	1.11509	-0.269322	1.82572	2.09504
AT3G04120.1	127	1017	399	401	371	401	GGCATCAGGAACCCTGAGGATATCCCATGGG	CDS	G2L1_10	10	23	352.4	419.4	137.5	179.4	0.484437	0.62309	0.583618	0.636048	1.28621	0.715321	1.09346	0.378138
AT3G04720.1	31	639	167	244	219	244	GGGGAAGTGGGCCTAGCGGACCAGGG	CDS	G3Bulge	12	17	213.286	565.143	354	557.714	0.589793	0.688265	0.70197	0.740496	1.16696	1.13918	1.53041	0.391235
AT3G05220.1	213	1734	149	875	855	875	GGGTCATGGTCATGGACATGG	CDS	G2L1_6	5	13	33.8889	37.1111	32.8889	54.2222	0.507832	0.552229	0.5	0.558288	1.08742	-0.17642	1.13647	1.31289
AT3G05590.1	54	564	239	605	579	605	GGCCAGAGGAAAGAGGAAGAGTCGTGG	CDS	G2L1_10	9	19	38.0769	36	50.4615	17.7692	0.541667	0.850806	0.59818	0.815171	1.57072	0.182809	0.884727	0.701918
AT3G06720.1	235	1599	496	1948	1932	1948	GGTCTGGTCTGGTCTGG	3UTR	G2L1_4	3	9	48.375	32	49.375	30.875	0.389212	0.584961	0.425	0.430668	1.50294	0.182827	0.211782	0.0289555
AT3G07780.1	84	1701	148	1301	1272	1301	GGAAACACTGAGGAAAATGGAGATAGTGGG	CDS	G2L1_10	9	22	98.5833	14.1667	44.0833	46	0.517358	0.68254	0.453357	0.462151	1.31928	-0.387455	-0.334215	0.0532401
AT3G08580.1	50	1146	264	466	444	466	GGCAGGACGATTAAGGATGAAGG	CDS	G2L1_8	8	15	80	101.5	63.9	23.9	0.488893	0.61735	0.485135	0.555272	1.26275	-0.0292568	0.516738	0.545995
AT3G08580.2	162	1146	264	578	556	578	GGCAGGACGATTAAGGATGAAGG	CDS	G2L1_8	8	15	75.9	95.5	70.2	28.7	0.495183	0.637611	0.494643	0.566257	1.28763	-0.00379583	0.499013	0.502809
AT3G08940.1	41	684	469	294	276	294	GGTTTAGGCAAACCGGCGG	CDS	G2L1_6	6	11	176.375	29.125	44.375	20.125	0.443568	0.63573	0.486268	0.51941	1.43322	0.222205	0.394677	0.172471
AT3G08940.2	42	864	218	805	783	805	GGTTGGATTCTTGGGTTTTGCGG	CDS	G2L1_8	7	15	189.1	22.6	46.4	39.5	0.331747	0.565388	0.55364	0.567089	1.70428	0.949716	1.00728	0.0575615
AT3G09085.1	105	339	164	330	303	330	GGAAGGGAATGTTCCGGCGAGCTTTGGG	CDS	G2L1_10	9	20	38.0769	34.8462	157.615	78.3846	0.372471	0.539709	0.578266	0.689848	1.449	1.23055	1.89775	0.667201
AT3G09200.1	94	963	274	614	590	614	GGTGACAAGGTCGGGTCTTCTGAGG	CDS	G2L1_10	9	17	35.8182	32.7273	36.6364	19.6364	0.509295	0.641975	0.638216	0.68046	1.26052	0.971667	1.29005	0.318388
AT3G09200.2	94	864	274	515	491	515	GGTGACAAGGTCGGGTCTTCTGAGG	CDS	G2L1_10	9	17	37.2727	34.9091	44.1818	25.0909	0.561133	0.634921	0.625	0.692951	1.1315	0.865553	1.78645	0.920894
AT3G09260.1	51	1575	180	214	190	214	GGCACGGCTACTGCGGCATACCAGG	CDS	G2L1_8	7	17	368	1470.56	998.444	1017.11	0.416976	0.60373	0.693132	0.742486	1.44788	1.47872	1.74299	0.264272
AT3G09390.1	41	246	251	384	364	384	GGATGGTGTTTTTAGGTTTGG	3UTR	G2L1_8	8	13	369.778	148.556	129.444	45.1111	0.370622	0.548208	0.539938	0.685323	1.47916	0.953429	1.7721	0.818675
AT3G10020.1	92	450	182	499	485	499	GGAGGCTCCGGCTGG	CDS	G2L1_4	4	7	757.5	1384.75	2899.75	2359.62	0.372772	0.397071	0.347789	0.363981	1.06518	-1.0282	-0.361791	0.666407
AT3G10020.2	92	429	88	354	334	354	GGGAAGGACCTGATCGGATGG	CDS	G2L1_8	8	13	181	102.7	128.1	102.1	0.501376	0.614958	0.597901	0.672131	1.22654	0.849827	1.50336	0.653534
AT3G10400.1	28	786	264	632	607	632	GGCTGAGGAAATTAGTTGGTCTGCGG	CDS	G2L1_10	9	18	71.2727	30.6364	72.4545	54.8182	0.657986	0.70283	0.607827	0.63314	1.06815	-1.11852	-0.554066	0.564458
AT3G10985.1	248	333	337	731	709	731	GGTGTGGGCTTCTGGGGCTACGG	3UTR	G2L1_6	6	13	154.25	63.5833	39.25	12.25	0.550464	0.768296	0.662308	0.900433	1.39572	0.51344	1.6066	1.09316
AT3G11510.1	74	453	300	261	243	261	GGTGGCATGAAGGTGAAGG	CDS	G2L1_6	6	11	162.2	64.6	141.7	42	0.456774	0.520105	0.357577	0.494597	1.13865	-1.56634	0.59722	2.16356
AT3G12050.2	187	966	163	464	442	464	GGAGATTAGGTTTTCGGTGAAGG	CDS	G2L1_6	6	15	34.2	21.9	28.7	23.1	0.526899	0.637153	0.566372	0.567647	1.20925	0.358018	0.369586	0.0115676
AT3G12050.2	187	966	163	570	553	570	GGCTATGGCGAGAGGAGG	CDS	G2L1_6	5	10	112.2	37.6	56.5	90.4	0.361205	0.556937	0.372288	0.3734	1.54189	0.0566279	0.0623066	0.00567866
AT3G12345.1	99	561	153	494	473	494	GGATTAATGGAAGGATTGCGGG	CDS	G2L1_6	6	14	232.7	60.7	189.1	126.5	0.477623	0.61899	0.487631	0.559788	1.29598	0.0707987	0.581222	0.510423
AT3G13310.1	141	474	219	557	530	557	GGAGACGGGTACACGCCGGAGCGATGGG	CDS	G2L1_10	9	20	314.357	772.286	545.5	588.714	0.462898	0.553792	0.394265	0.439336	1.19636	-0.755085	-0.259221	0.495864
AT3G13750.1	227	2544	542	2011	1987	2011	GGCAGAAATGGACTTATAAGGTTGG	CDS	G2L1_8	8	17	113.222	18.6667	28	35.7778	0.708786	0.785985	0.627976	0.751748	1.10892	-1.04677	0.556516	1.60328
AT3G14067.1	30	2334	223	703	676	703	GGTCATGGCACGCACACGGCATCTACGG	CDS	G2L1_10	9	20	45.3333	18.5556	30.8889	14.5556	0.647059	0.761228	0.77518	0.875	1.17644	1.12221	1.99653	0.874321
AT3G14180.1	227	1332	177	1373	1349	1373	GGTGGTTGAGATGGAGAAAGAGAGG	CDS	G2L1_10	9	17	22.4615	21.5385	88.2308	43.3077	0.658186	0.78442	0.689133	0.799731	1.19179	0.245156	1.12129	0.876133
AT3G14220.1	146	1092	126	746	730	746	GGGCAGGTGGAGCGAGG	CDS	G2L1_6	5	9	76.4545	33.4545	53.8182	25.4545	0.606475	0.803901	0.603774	0.738934	1.32553	-0.0136817	0.67093	0.684612
AT3G15730.1	106	2433	271	1321	1301	1321	GGTGGTCCAAGGGAGCCTTGG	CDS	G2L1_8	7	13	48.4	39.9	86.5	25.2	0.500194	0.784357	0.517576	0.571998	1.56811	0.061172	0.252687	0.191515
AT3G16240.1	130	753	262	789	767	789	GGTCACTGGGTCTACTGGGTTGG	CDS	G2L1_8	8	15	219.1	298.6	100.1	71.5	0.402236	0.516477	0.3999	0.508392	1.28401	-0.0204509	0.929226	0.949677
AT3G16240.1	130	753	262	321	292	321	GGGACTAGTGGCCATCGCGGTTTGTCATGG	CDS	G2L1_8	8	22	973.5	1319.17	683.833	457.083	0.353172	0.563033	0.618162	0.690058	1.59422	1.26269	1.60529	0.342592
AT3G16400.1	319	1413	215	1411	1383	1411	GGACACAAGTGGAAACATTCGGTGTGAGG	CDS	G2L1_8	8	21	1493.27	2047.82	1320.36	1164	0.239942	0.292547	0.223804	0.258181	1.21924	-0.306775	0.346719	0.653494
AT3G16400.1	319	1413	215	1581	1560	1581	GGGAGAGGCTGGATAAGTTTGG	CDS	G2L1_8	8	14	90.3636	204.545	454.364	382.545	0.40045	0.657169	0.536252	0.555783	1.64108	0.528991	0.605071	0.0760805
AT3G16400.1	319	1413	215	788	770	788	GGGAAGTGGATTAAGGTGG	CDS	G2L1_6	5	11	69.2	138.6	30.8	20.2	0.362235	0.614568	0.606349	0.608361	1.6966	0.967428	0.9754	0.00797209
AT3G16400.2	149	1413	215	1241	1213	1241	GGACACAAGTGGAAACATTCGGTGTGAGG	CDS	G2L1_8	8	21	1506.18	2047	1277	1142.18	0.239259	0.285216	0.227087	0.266132	1.19208	-0.264858	0.584745	0.849603
AT3G16400.2	149	1413	215	618	600	618	GGGAAGTGGATTAAGGTGG	CDS	G2L1_6	5	11	61.1	142.6	30.9	24.1	0.381888	0.591915	0.599769	0.651913	1.54997	1.0374	1.28567	0.248272
AT3G16400.2	149	1413	215	1411	1390	1411	GGGAGAGGCTGGATAAGTTTGG	CDS	G2L1_8	8	14	89.7273	198.364	457.273	364	0.412398	0.65862	0.506679	0.553185	1.59705	0.382909	0.571789	0.18888
AT3G16400.2	149	1413	215	832	810	832	GGTGTCCGGATGGTGTCAGTAGG	CDS	G2L1_8	8	15	99.6364	108.364	47	32.3636	0.42286	0.577906	0.698529	0.720382	1.36666	1.77798	1.91892	0.140939
AT3G16400.2	149	1413	215	198	173	198	GGGTGGTGAGATGGGAGATGTATGGG	CDS	G3Bulge	9	17	226.133	461.2	174.2	138.8	0.346637	0.54174	0.533888	0.535004	1.56285	0.959755	0.96547	0.0057153
AT3G16410.1	64	1860	182	1603	1575	1603	GGACACAAGTGGAAACATTCGGTGTGAGG	CDS	G2L1_8	8	21	507.909	663.909	446.818	396.273	0.535734	0.628582	0.644664	0.685368	1.17331	1.1732	1.61159	0.438392
AT3G16420.1	98	897	279	490	468	490	GGCTTTCATGGGTCTGCCGGGGG	CDS	G2L1_8	8	15	2028.55	999.727	445.545	235.636	0.155059	0.324169	0.350734	0.390563	2.09062	1.15709	1.3926	0.235517
AT3G16420.2	85	897	279	477	455	477	GGCTTTCATGGGTCTGCCGGGGG	CDS	G2L1_8	8	15	1992.64	978.727	429.818	235.182	0.172891	0.32333	0.333781	0.365082	1.87013	1.06947	1.27753	0.208062
AT3G16420.3	98	897	192	490	468	490	GGCTTTCATGGGTCTGCCGGGGG	CDS	G2L1_8	8	15	1963.27	996.909	426	237.727	0.136572	0.325766	0.346814	0.360567	2.38531	1.11125	1.18394	0.0726941
AT3G16460.1	109	2118	188	561	542	561	GGAACTGGCACTGGAACTGG	CDS	G2L1_4	4	12	67.25	20.625	29.625	23.75	0.540892	0.650758	0.502637	0.718421	1.20312	-0.3482	1.61588	1.96408
AT3G16460.1	109	2118	188	811	791	811	GGCACTGGGACCGGCACTGGG	CDS	G2L1_6	5	13	77.2	40.9	171.8	282.5	0.529016	0.584597	0.49674	0.583752	1.10507	-0.580686	0.984809	1.56549
AT3G16460.1	109	2118	188	744	725	744	GGCACTGGAACCGGCACCGG	CDS	G2L1_4	4	12	100.125	93.625	81	78.75	0.454276	0.602303	0.44946	0.499206	1.32585	-0.0325348	0.303528	0.336063
AT3G16460.1	109	2118	188	721	701	721	GGCACTGGAACCGGCACTGGG	CDS	G2L1_6	5	13	102.667	187	131.556	129.778	0.614238	0.67921	0.670608	0.690068	1.10578	0.867602	1.16712	0.299516
AT3G16460.1	109	2118	188	765	746	765	GGAACTGGCACTGGAACCGG	CDS	G2L1_4	4	12	131.75	258.75	178.75	169	0.458254	0.67343	0.493881	0.533099	1.46956	0.165571	0.347831	0.18226
AT3G16460.2	111	2118	195	563	544	563	GGAACTGGCACTGGAACTGG	CDS	G2L1_4	4	12	78.125	22.5	31.125	26.75	0.5994	0.672222	0.520582	0.728972	1.12149	-1.08233	1.77929	2.86162
AT3G16460.2	111	2118	195	723	703	723	GGCACTGGAACCGGCACTGGG	CDS	G2L1_6	5	13	107.222	186.889	128.667	131.667	0.610708	0.685427	0.622337	0.675856	1.12235	0.155639	0.871897	0.716257
AT3G16460.2	111	2118	195	746	727	746	GGCACTGGAACCGGCACCGG	CDS	G2L1_4	4	12	105.125	91.75	84.5	72.5	0.451992	0.59673	0.446006	0.509052	1.32022	-0.0413557	0.394228	0.435584
AT3G16460.2	111	2118	195	767	748	767	GGAACTGGCACTGGAACCGG	CDS	G2L1_4	4	12	141.875	247.625	192.5	175.125	0.493062	0.672072	0.483604	0.544879	1.36306	-0.0528336	0.289463	0.342297
AT3G16640.1	113	507	336	289	273	289	GGTGGTGAGGATGAAGG	CDS	G2L1_6	5	9	141.8	352.6	193.8	100.8	0.571721	0.66088	0.542184	0.673426	1.15595	-0.331286	1.14071	1.472
AT3G16640.1	113	507	336	219	189	219	GGAATCCTCTGGGAAGTAGAAGGAAAGTGGG	CDS	G2L1_10	9	23	297.923	231.923	93.3846	61.1538	0.352589	0.516889	0.518037	0.664423	1.46598	1.00699	1.89796	0.890972
AT3G18410.1	41	321	229	102	80	102	GGCGCCGGATGGCTTTGATCCGG	CDS	G2L1_10	9	15	35.2	11.7	30.7	11.2	0.700994	0.771907	0.649336	0.64939	1.10116	-0.728472	-0.727712	0.000760375
AT3G18780.1	221	1116	476	1111	1088	1111	GGATATCAGGAAGGATCTGTACGG	CDS	G2L1_8	8	16	177	875	465.222	380.111	0.361678	0.555541	0.49237	0.551246	1.53601	0.674148	0.977849	0.3037
AT3G18780.2	250	1134	372	1140	1117	1140	GGATATCAGGAAGGATCTGTACGG	CDS	G2L1_8	8	16	216.556	913.111	495.333	404.889	0.385044	0.539648	0.467919	0.557512	1.40152	0.536047	1.11555	0.579504
AT3G19100.1	205	1800	315	2087	2070	2087	GGGTGGATTGGGGTTGGG	3UTR	G2L1_4	3	8	43.75	16.5	77.0833	25	0.719206	0.840909	0.738829	0.757778	1.16922	0.161233	0.316931	0.155698
AT3G19450.1	261	1098	209	304	280	304	GGAGAAAAGAAGGCTTTAGGATGGG	CDS	G2L1_10	9	17	44.3636	18.1818	190.273	262.273	0.558501	0.709957	0.430232	0.525479	1.27118	-0.846906	-0.218029	0.628878
AT3G20470.1	79	525	185	438	425	438	GGGGCTGGTGGTGG	CDS	G2L1_2	2	4	1348.9	2586	2361.1	4100.7	0.411498	0.44297	0.366681	0.453618	1.07648	-1.42406	1.33833	2.76239
AT3G20470.1	79	525	185	531	521	531	GGAGGAGGAGG	CDS	G2L1_2	1	3	310.5	518.375	250.5	463	0.388788	0.586177	0.329341	0.553591	1.5077	-0.301167	0.834914	1.13608
AT3G20470.1	79	525	185	456	443	456	GGTGGAGGGTTTGG	CDS	G2L1_4	4	6	972.667	3369.33	2916.22	6612.22	0.461935	0.556706	0.418824	0.514098	1.20516	-0.454898	0.550416	1.00531
AT3G20470.1	79	525	185	517	506	517	GGCGGTGGTGGG	CDS	G2L1_2	2	4	441	484.222	421.333	709	0.363036	0.511601	0.459623	0.515663	1.40923	0.650132	1.02734	0.37721
AT3G20470.1	79	525	185	423	410	423	GGAGGATTTGGCGG	CDS	G2L1_4	4	6	1673.12	6131.62	7298.5	12936.1	0.501616	0.651405	0.615418	0.670466	1.29861	0.759746	1.12725	0.367507
AT3G20470.1	79	525	185	475	458	475	GGAGGAGCTGGTGCTGGG	CDS	G2L1_6	5	10	435	1000.55	1209.36	2430.45	0.616669	0.716056	0.654524	0.690667	1.16117	0.380883	0.744545	0.363662
AT3G20470.1	79	525	185	504	491	504	GGAGGTGGAGCTGG	CDS	G2L1_4	4	6	203.222	628.111	532	934.667	0.47241	0.528548	0.457472	0.473424	1.11883	-0.266091	0.0180642	0.284156
AT3G20470.1	79	525	185	489	475	489	GGGTGGACTCGGAGG	CDS	G2L1_4	4	7	244	559.333	711.333	938	0.378567	0.474772	0.448054	0.472847	1.25413	0.722288	0.979999	0.257711
AT3G20470.1	79	525	185	222	209	222	GGCGGAGGTCTCGG	CDS	G2L1_4	4	6	1339.75	1831.25	1589.5	975	0.356223	0.653157	0.511521	0.511699	1.83356	0.523005	0.523603	0.000598784
AT3G20770.1	256	1887	270	477	454	477	GGAGCAGGATAAGGGTAAAGAAGG	CDS	G2L1_8	8	16	35.7273	10.9091	13.1818	10.6364	0.631609	0.830065	0.619157	0.807217	1.31421	-0.0627424	0.884872	0.947615
AT3G21720.1	138	1731	302	1904	1886	1904	GGCGGTGCGGCCAAAGCGG	3UTR	G2L1_8	7	11	251.9	71.8	68.4	16.5	0.244888	0.461927	0.518899	0.572727	1.88628	1.2625	1.51051	0.248011
AT3G21720.1	138	1731	302	1303	1279	1303	GGATTCTACCGGTTCCAAGGCTCGG	CDS	G2L1_8	8	17	229.375	42.875	33.375	33.25	0.72391	0.773688	0.685861	0.723684	1.06876	-0.764368	-0.00453795	0.75983
AT3G22330.1	104	1851	221	1918	1899	1918	GGCGGAAGGAGCAGCTTTGG	CDS	G2L1_10	9	12	31.5	25.6	74.9	39.8	0.643182	0.681686	0.65625	0.687303	1.05987	0.339397	1.14588	0.806478
AT3G23000.1	57	1290	188	1099	1078	1099	GGTGTTGAAGTGGAGGAGAAGG	CDS	G2L1_10	9	14	220.333	60.1667	112.083	210.333	0.232323	0.567187	0.336087	0.371809	2.44137	0.309867	0.416546	0.106679
AT3G23150.1	396	2322	175	1332	1311	1332	GGGCGGGACGCCTCGGGATTGG	CDS	G3pL1_9	7	13	49.4167	11.6667	28.0833	11.8333	0.751801	0.879221	0.732668	0.759283	1.16949	-0.150161	0.0587164	0.208877
AT3G23450.1	50	1359	352	1087	1077	1087	GGCGGAGGAGG	CDS	G2L1_2	1	3	365.5	469.75	490.625	640.25	0.45212	0.54843	0.323917	0.503368	1.21302	-1.33116	0.532111	1.86327
AT3G23450.1	50	1359	352	493	477	493	GGCATCGGTAAAGGCGG	CDS	G2L1_4	4	9	365.875	514.75	847	1243.25	0.455629	0.529383	0.392746	0.473809	1.16187	-0.852587	0.246492	1.09908
AT3G23450.1	50	1359	352	802	789	802	GGTGGAGGTATTGG	CDS	G2L1_4	4	6	203.625	404	408.875	784.25	0.533379	0.584545	0.454869	0.511077	1.09593	-1.53444	-0.435875	1.09856
AT3G23450.1	50	1359	352	1282	1272	1282	GGAGGAGGTGG	CDS	G2L1_2	1	3	468	686	1037.38	959.625	0.669338	0.722303	0.692297	0.734971	1.07913	0.433482	1.23918	0.805694
AT3G23450.1	50	1359	352	508	495	508	GGCATTGGTGGTGG	CDS	G2L1_4	4	6	546.375	520	682.5	1375.38	0.347432	0.439904	0.276557	0.344417	1.26616	-0.766451	-0.0325992	0.733852
AT3G23450.1	50	1359	352	1333	1317	1333	GGATTTGGTAAGGGCGG	CDS	G2L1_4	4	9	189.889	412	838.444	1971	0.761849	0.837229	0.790146	0.842538	1.09894	0.375397	1.07043	0.695033
AT3G23450.1	50	1359	352	1039	1023	1039	GGATTTGGTAAGGGTGG	CDS	G2L1_4	4	9	752.556	1014.67	1305.22	2179	0.585823	0.703996	0.666742	0.743642	1.20172	0.684755	1.33549	0.650735
AT3G23450.1	50	1359	352	358	345	358	GGTTTTGGTGGTGG	CDS	G2L1_4	4	6	1631.38	2664.38	5042.5	14441.9	0.567878	0.680724	0.688454	0.757248	1.19871	1.06851	1.67813	0.609624
AT3G23450.1	50	1359	352	562	549	562	GGTGGAGGTATCGG	CDS	G2L1_4	4	6	485.375	433.625	629.75	1056.5	0.272695	0.386387	0.278632	0.346427	1.41692	0.052223	0.648525	0.596302
AT3G23450.1	50	1359	352	442	429	442	GGTGGAGGGATCGG	CDS	G2L1_4	4	6	444.778	1007.22	1130.44	2549	0.502123	0.657694	0.687351	0.772087	1.30983	1.19063	1.73531	0.544675
AT3G23450.1	50	1359	352	406	393	406	GGACATGGCGGAGG	CDS	G2L1_4	4	6	558.75	992.625	1069.38	2177	0.423546	0.6352	0.594755	0.704237	1.49972	0.808907	1.32618	0.517272
AT3G23450.1	50	1359	352	974	957	974	GGCATTGGCAAAGGCGGG	CDS	G2L1_4	4	10	201.778	91.2222	132	238.111	0.268845	0.475301	0.33483	0.433038	1.76794	0.319607	0.795292	0.475684
AT3G23450.1	50	1359	352	664	651	664	GGTGGTGGGATCGG	CDS	G2L1_4	4	6	1391.56	1697.78	2729.22	4602.33	0.413783	0.547499	0.576558	0.629085	1.32315	1.21733	1.61015	0.392826
AT3G23450.1	50	1359	352	613	597	613	GGGATCGGCAAGGGTGG	CDS	G2L1_4	4	9	971	844	1157.2	1733	0.340577	0.566445	0.57055	0.645978	1.66319	1.01817	1.35212	0.333948
AT3G23450.1	50	1359	352	629	615	629	GGTATCGGTGGCGGG	CDS	G2L1_4	4	7	1125.89	1236.89	1813.56	2383.22	0.322752	0.550026	0.585277	0.64893	1.70418	1.1551	1.43517	0.28007
AT3G23450.1	50	1359	352	646	633	646	GGCAAGGGTGGAGG	CDS	G2L1_4	4	6	1637.56	1590	2084.44	2797.56	0.364168	0.581691	0.524461	0.581089	1.59731	0.736901	0.997233	0.260332
AT3G23450.1	50	1359	352	595	582	595	GGAGGTATCGGTGG	CDS	G2L1_4	4	6	561.75	679.75	826.375	1286.12	0.35158	0.472738	0.384908	0.413731	1.34461	0.275077	0.512972	0.237895
AT3G23450.1	50	1359	352	1216	1206	1216	GGAGGAGGTGG	CDS	G2L1_2	1	3	611.125	906.875	1043.62	1981.88	0.59933	0.702119	0.717825	0.740973	1.17151	1.1528	1.37799	0.225193
AT3G23450.1	50	1359	352	328	318	328	GGTGGAGGAGG	CDS	G2L1_2	1	3	2229.38	2360.88	2968.88	6541.12	0.457843	0.594476	0.585012	0.614795	1.29843	0.930733	1.14871	0.217978
AT3G23450.1	50	1359	352	868	855	868	GGCATTGGTGGGGG	CDS	G2L1_4	4	6	385.333	438.667	357.111	509	0.484045	0.568614	0.563161	0.581096	1.17471	0.93552	1.14759	0.21207
AT3G23450.1	50	1359	352	1105	1089	1105	GGATTTGGTAAGGGTGG	CDS	G2L1_4	4	9	1465.11	2774.22	2797.11	6509.11	0.685812	0.785245	0.779852	0.798049	1.14499	0.945764	1.12877	0.183009
AT3G23450.1	50	1359	352	580	564	580	GGCGGGATCGGCAAGGG	CDS	G2L1_4	4	9	582.3	529.9	715.8	1026.2	0.258612	0.496188	0.541716	0.568447	1.91865	1.19163	1.30415	0.112516
AT3G23450.1	50	1359	352	955	942	955	GGTGGAATTGGTGG	CDS	G2L1_4	4	6	199.375	161.875	207	433.375	0.352273	0.409942	0.301027	0.303396	1.16371	-0.88862	-0.847528	0.0410918
AT3G24490.1	252	1002	173	934	921	934	GGAGGAGGATGAGG	CDS	G2L1_4	4	6	61	38	165.222	113.556	0.544204	0.691151	0.589143	0.666754	1.27002	0.305821	0.833975	0.528153
AT3G25717.1	77	123	370	296	279	296	GGAGGAAACCGGCTTGGG	3UTR	G2L1_6	5	10	314.333	647	1412.33	1423.89	0.322847	0.384643	0.333342	0.35696	1.19141	0.169837	0.552028	0.382191
AT3G26450.1	135	459	295	337	322	337	GGAGATGGAAAGGAGG	CDS	G2L1_4	4	8	104.444	21.7778	61.1111	45.1111	0.349468	0.655255	0.485324	0.564702	1.87501	0.444283	0.703869	0.259586
AT3G26580.1	46	1053	195	362	347	362	GGTGGTGACGAGGAGG	CDS	G2L1_6	6	8	64.8	40.7	43.6	46.7	0.589533	0.673635	0.491186	0.699664	1.14266	-1.16938	1.3095	2.47888
AT3G26720.1	126	3060	130	3073	3061	3073	GGAGAGGCGGTGG	CDS	G2L1_4	3	5	19	11.7778	29.8889	39	0.794591	0.875	0.637082	0.717593	1.1012	-1.95884	-0.957576	1.00126
AT3G26720.1	126	3060	130	3015	2994	3015	GGCGGAGATGGAGAAGAGACGG	CDS	G2L1_10	9	14	52.3333	11.6667	74	204.667	0.305693	0.816176	0.430211	0.452922	2.66992	0.243922	0.288411	0.0444895
AT3G26935.1	281	1332	401	1604	1578	1604	GGAAGCGGTTTAGTGACGGAGAACCGG	CDS	G2L1_10	9	19	25.4167	18.5	28.8333	49.1667	0.574605	0.64448	0.580882	0.63798	1.12161	0.0898394	0.906966	0.817127
AT3G27200.1	33	525	216	550	523	550	GGATCGTTGGTTATTGGTCTTATTTGGG	CDS	G2L1_10	9	20	159.5	169.6	284.2	324.3	0.559566	0.694572	0.482919	0.568634	1.24127	-0.567732	0.0671671	0.634899
AT3G27820.1	135	1467	175	912	894	912	GGTTGTGGTTGGTATCGGG	CDS	G2L1_6	5	11	12.5	17.2	91.2	127.2	0.567111	0.822997	0.835258	0.837495	1.45121	1.04791	1.05666	0.00874446
AT3G27960.1	284	1992	133	519	493	519	GGATTGATTTGGAGTTGAGGCATTTGG	CDS	G2L1_8	8	19	13	12.8182	82.3636	64	0.715909	0.836207	0.647547	0.653159	1.16804	-0.568269	-0.52162	0.0466498
AT3G29240.1	161	954	118	776	756	776	GGTGGACCTTTGGAAGAAGGG	CDS	G2L1_6	6	13	1091.6	517.7	376.9	415	0.362869	0.548795	0.569389	0.582835	1.51238	1.11076	1.18308	0.0723188
AT3G29240.2	179	954	118	794	774	794	GGTGGACCTTTGGAAGAAGGG	CDS	G2L1_6	6	13	1102.7	494.8	378.7	392.3	0.372903	0.531617	0.5492	0.58148	1.42562	1.11079	1.31417	0.203385
AT3G29370.1	63	306	151	184	166	184	GGAGGGAAGACGGTGATGG	CDS	G2L1_6	6	11	96.5455	212.091	733.091	152.364	0.50505	0.557119	0.413637	0.559728	1.10309	-1.75566	1.05012	2.80577
AT3G42050.1	223	1326	351	1007	988	1007	GGAAAAGGTTGTCAGGGTGG	CDS	G2L1_8	7	12	137.5	95.7	76.5	31.1	0.62963	0.702178	0.645045	0.685535	1.11522	0.212485	0.77059	0.558105
AT3G43270.1	336	1584	277	799	780	799	GGCCGGTGGTCTTAGCAAGG	CDS	G2L1_10	9	12	109.333	90.2222	63.6667	24.1111	0.410061	0.563809	0.454843	0.512838	1.37494	0.291269	0.668476	0.377208
AT3G44110.1	197	1263	321	463	453	463	GGAGGAGGTGG	CDS	G2L1_2	1	3	10.625	10.125	41.5	35	0.642647	0.800926	0.564759	0.661607	1.24629	-0.492093	0.119789	0.611883
AT3G44110.1	197	1263	321	709	690	709	GGAGGGTGTCAGGGATCTGG	CDS	G2L1_8	7	12	57.5455	30.7273	71.3636	29	0.421959	0.690741	0.412829	0.514458	1.63699	-0.033968	0.344141	0.378109
AT3G44110.2	197	1032	385	463	453	463	GGAGGAGGTGG	CDS	G2L1_2	1	3	10.125	11.25	41.375	40.25	0.618827	0.827778	0.572885	0.66382	1.33766	-0.21987	0.215327	0.435197
AT3G44110.2	197	1032	385	709	690	709	GGAGGGTGTCAGGGATCTGG	CDS	G2L1_8	7	12	55.5455	30.8182	77.8182	27.8182	0.425041	0.735714	0.381846	0.470404	1.73093	-0.139036	0.146014	0.28505
AT3G44190.1	206	1104	207	962	947	962	GGATGGCAAAGGAAGG	CDS	G2L1_4	4	8	31.5	21.5	17.375	27.125	0.565476	0.765988	0.608813	0.676843	1.35459	0.21613	0.555413	0.339283
AT3G44990.1	86	882	305	711	682	711	GGGTTTACGGATCGATATGGGATGCATCGG	CDS	G2L1_10	9	22	174.583	47.6667	110.833	63.6667	0.579141	0.670732	0.655629	0.693878	1.15815	0.835103	1.25271	0.417607
AT3G46320.1	74	312	132	199	173	199	GGCGATTCGGAGATTGGCTCGTAGAGG	CDS	G2L1_8	8	19	28.4167	15.6667	23.8333	14.0833	0.74906	0.822368	0.706579	0.742924	1.09787	-0.579488	-0.0836964	0.495792
AT3G47340.1	200	1755	252	1047	1032	1047	GGGAAAGAGGTGGCGG	CDS	G2L1_6	6	8	27	12.5	13.6	13.9	0.607843	0.655172	0.571429	0.695402	1.07786	-0.769389	1.85	2.61939
AT3G47340.2	199	1539	561	1046	1031	1046	GGGAAAGAGGTGGCGG	CDS	G2L1_6	6	8	23.9	14.1	12.2	16.2	0.608466	0.678105	0.608696	0.744699	1.11445	0.00330299	1.95628	1.95298
AT3G47470.1	260	756	250	559	532	559	GGTTCGTCCAGGCAGAGCTGGTCAACGG	CDS	G2L1_8	8	20	8741.36	9700.09	5494.55	7320.64	0.487114	0.777678	0.560308	0.621081	1.5965	0.251904	0.461059	0.209155
AT3G47470.1	260	756	250	903	885	903	GGGAGGTTGGCGATGTTGG	CDS	G2L1_8	7	11	474	53.3636	81.7273	66.4545	0.510166	0.766478	0.420909	0.448038	1.50241	-0.348239	-0.242392	0.105847
AT3G47620.1	155	1470	294	1177	1160	1177	GGCTGCGGCTGCAGGTGG	CDS	G2L1_6	5	10	53.8	17.9	29.4	32.7	0.61662	0.789682	0.588311	0.728211	1.28066	-0.16358	0.644802	0.808381
AT3G47836.1	116	195	89	68	41	68	GGAGATTGGTCGTTCAAGGCTTTCACGG	5UTR	G2L1_8	8	20	71.6	36.6	54.5	27.9	0.638462	0.760965	0.513033	0.758721	1.19187	-1.02388	0.981682	2.00556
AT3G49080.1	70	1293	346	389	369	389	GGAATATAAAGGAGGAAGAGG	CDS	G2L1_8	8	13	38.3333	10.8889	32.3333	13	0.525725	0.706633	0.498711	0.68838	1.34411	-0.149321	0.899107	1.04843
AT3G50820.1	115	996	132	858	838	858	GGACCCAAAGGGTCGTGGTGG	CDS	G2L1_8	8	13	250.2	47.9	151.2	573.4	0.512499	0.823373	0.598407	0.688868	1.60659	0.276343	0.567333	0.290991
AT3G50890.1	147	750	159	594	576	594	GGGTGAGATTGGACGGAGG	CDS	G2L1_8	8	11	39.3636	10.9091	60.4545	29.4545	0.654182	0.789386	0.641975	0.68779	1.20668	-0.0902855	0.248574	0.338859
AT3G51550.1	142	2688	293	2171	2149	2171	GGATGAGAAATGGGTGGCCAAGG	CDS	G2L1_10	10	15	46.7273	21.5455	68.7273	40.3636	0.703186	0.837963	0.439815	0.667725	1.19167	-1.95412	-0.263107	1.69101
AT3G52370.1	59	1311	233	1162	1139	1162	GGTTAAGTTCGGTCATGGTGATGG	CDS	G2L1_8	8	16	50.6	15.8	19.2	29.4	0.645122	0.711331	0.561198	0.690549	1.10263	-1.26756	0.686113	1.95368
AT3G52880.1	88	1305	265	1281	1261	1281	GGTTGGAGCATTCATGGAGGG	CDS	G2L1_10	9	13	23.8	11.4	25.7	13.9	0.61563	0.73251	0.520536	0.607514	1.18985	-0.813601	-0.0694387	0.744162
AT3G53110.1	131	1491	238	1451	1432	1451	GGGTTGGGAGAGCTGGCCGG	CDS	G2L1_8	7	12	489	288.583	1180.83	1272.17	0.491411	0.536384	0.415423	0.456649	1.09152	-1.68965	-0.772959	0.916692
AT3G53110.1	131	1491	238	1515	1494	1515	GGCTGGGATAAAGAGGTGATGG	CDS	G2L1_8	8	14	100	47.0909	112.273	128.818	0.320413	0.778428	0.551261	0.675483	2.42945	0.504019	0.775236	0.271217
AT3G53190.1	243	1452	58	1348	1330	1348	GGGTGGAATTGGAGATCGG	CDS	G2L1_6	5	11	55.9	20.3	36.2	15.8	0.571258	0.628352	0.55463	0.637131	1.09994	-0.291248	1.15375	1.445
AT3G53420.1	259	864	251	1020	994	1020	GGATGACCACTGGATATTTTGGGTTGG	CDS	G2L1_10	9	19	455.4	466.3	257.3	287.3	0.448997	0.545391	0.461892	0.499171	1.21469	0.13377	0.520507	0.386737
AT3G53420.2	209	864	205	970	944	970	GGATGACCACTGGATATTTTGGGTTGG	CDS	G2L1_10	9	19	447.6	486.4	262.9	292.2	0.466533	0.560454	0.461741	0.51469	1.20132	-0.0510251	0.512737	0.563763
AT3G53460.1	82	1029	437	1194	1175	1194	GGGTTAGTGGAAAATGGCGG	3UTR	G2L1_6	6	12	170.9	172.2	257.3	81.2	0.334802	0.468747	0.350499	0.430146	1.40007	0.117188	0.711814	0.594626
AT3G53460.1	82	1029	437	762	749	762	GGTGGTGGATACGG	CDS	G2L1_4	4	6	28.375	10.625	28	12.75	0.387115	0.516176	0.302455	0.45098	1.33339	-0.655958	0.494847	1.1508
AT3G53460.1	82	1029	437	831	812	831	GGTTCGGGGTCAGGGTCCGG	CDS	G2L1_4	4	10	37.4545	50.2727	75	38.7273	0.493822	0.659872	0.460165	0.608195	1.33626	-0.202688	0.688786	0.891474
AT3G53460.1	82	1029	437	984	957	984	GGGACAGCGGTAGATCCAAGGGTTTTGG	CDS	G2L1_10	10	20	172.333	293.083	494.25	258.667	0.581609	0.676216	0.52803	0.597421	1.16266	-0.566326	0.167136	0.733462
AT3G53460.2	82	1029	70	831	812	831	GGTTCGGGGTCAGGGTCCGG	CDS	G2L1_4	4	10	37.6364	48.0909	76.9091	40.3636	0.493193	0.685341	0.502686	0.584767	1.3896	0.0494079	0.476579	0.427171
AT3G53460.3	96	1029	444	845	826	845	GGTTCGGGGTCAGGGTCCGG	CDS	G2L1_4	4	10	46.5455	45.1818	81.8182	42.3636	0.493963	0.687031	0.490101	0.598127	1.39086	-0.0200036	0.53952	0.559523
AT3G53460.3	96	1029	444	998	971	998	GGGACAGCGGTAGATCCAAGGGTTTTGG	CDS	G2L1_10	10	20	158	274.417	450.917	249.083	0.589919	0.670076	0.537714	0.578002	1.13588	-0.651289	-0.148666	0.502623
AT3G53460.4	96	1092	411	1271	1252	1271	GGGTTAGTGGAAAATGGCGG	3UTR	G2L1_6	6	12	172.8	169.4	240.8	86.6	0.300436	0.462012	0.343405	0.413488	1.53781	0.265936	0.699684	0.433748
AT3G53460.4	96	1092	411	908	889	908	GGTTCGGGGTCAGGGTCCGG	CDS	G2L1_4	4	10	42.3636	47.6364	74.9091	42.2727	0.53531	0.704025	0.519197	0.581818	1.31517	-0.0955065	0.27566	0.371167
AT3G53460.4	96	1092	411	1061	1034	1061	GGGACAGCGGTAGATCCAAGGGTTTTGG	CDS	G2L1_10	10	20	163	312.25	474.083	268	0.568496	0.675118	0.548663	0.583327	1.18755	-0.186016	0.1391	0.325116
AT3G53730.1	63	312	165	86	70	86	GGCCGAGGAAAGGGAGG	CDS	G2L1_4	4	9	169.6	15.3	14.6	12.8	0.4413	0.666667	0.576865	0.789931	1.51069	0.601529	1.54695	0.945419
AT3G53990.2	87	381	509	304	276	304	GGCAGAGTTTAGGGAACCGGAGATTATGG	CDS	G2L1_10	10	21	20.75	18.3333	21.3333	23.25	0.725	0.80756	0.679293	0.728682	1.11388	-0.553621	0.0445999	0.598221
AT3G55440.1	104	765	482	769	747	769	GGTGGTAACTGCAAGGAGCTAGG	CDS	G2L1_10	9	15	73	164.2	122	47.7	0.513889	0.646797	0.382089	0.528564	1.25863	-0.991657	0.110415	1.10207
AT3G55610.1	104	2181	258	2098	2079	2098	GGTTTTAGGTTCGGACTTGG	CDS	G2L1_6	5	12	83.375	57.5	94	54.875	0.607384	0.670109	0.594747	0.603929	1.10327	-0.201459	-0.0550727	0.146386
AT3G56340.1	100	393	180	130	117	130	GGAATGGTGGCAGG	CDS	G2L1_4	3	6	37.625	69.5	55.75	18.875	0.623339	0.67536	0.609865	0.719371	1.08346	-0.259	1.84603	2.10503
AT3G56360.1	160	702	251	567	547	567	GGAAGGAAAGTGGGGTAGAGG	CDS	G2L1_6	5	11	97.25	43.3333	72.9167	26.9167	0.424952	0.590769	0.571229	0.640714	1.3902	0.882159	1.3012	0.419046
AT3G56460.1	115	1047	238	588	566	588	GGTCAGGTCTTATTGGTTCTAGG	CDS	G2L1_8	7	15	41.125	21	30.625	10	0.681231	0.773809	0.589286	0.66875	1.1359	-0.99316	-0.134816	0.858344
AT3G60245.1	57	279	256	101	78	101	GGTTGGAATCGTCGGCAAATACGG	CDS	G2L1_8	7	16	271.444	298.556	469.222	202.333	0.377609	0.473813	0.324074	0.441688	1.25477	-0.556467	0.666082	1.22255
AT3G60300.2	108	1152	129	952	933	952	GGAAGAAAAGGGTGGTTTGG	CDS	G2L1_8	8	12	43.6	11.5	25.7	37.8	0.492418	0.767296	0.345411	0.451282	1.55822	-0.53481	-0.149652	0.385158
AT3G61050.1	170	1533	192	1531	1515	1531	GGATTGGTTGGAAGCGG	CDS	G2L1_4	4	9	52.3333	73.4444	200.778	417.111	0.454949	0.545575	0.468077	0.536122	1.1992	0.144861	0.895694	0.750833
AT3G61050.1	170	1533	192	1510	1491	1510	GGGACCGGTATTGGCACAGG	CDS	G2L1_4	4	12	110.222	51.6667	153.667	144.444	0.619848	0.703465	0.584237	0.589231	1.1349	-0.425876	-0.366156	0.0597199
AT3G61050.2	170	1533	217	1531	1515	1531	GGATTGGTTGGAAGCGG	CDS	G2L1_4	4	9	57.4444	68.7778	197.222	423.111	0.45179	0.532108	0.472453	0.536286	1.17778	0.257261	1.05201	0.794752
AT3G61050.2	170	1533	217	1510	1491	1510	GGGACCGGTATTGGCACAGG	CDS	G2L1_4	4	12	112.889	51.3333	133.556	137	0.610236	0.739298	0.574413	0.601244	1.21149	-0.277567	-0.0696772	0.20789
AT3G61430.1	183	861	222	713	687	713	GGCTCATGGTTACACCAAGGGAAGTGG	CDS	G2L1_10	10	19	285.7	202.9	119.5	95.9	0.355577	0.479772	0.474286	0.590521	1.34928	0.955825	1.89173	0.935907
AT3G61430.1	183	861	222	856	829	856	GGGTTTGCGGTTTTCTTGGTTCACTTGG	CDS	G2L1_8	7	20	134.8	177.8	137.5	206.8	0.471553	0.560577	0.384017	0.442245	1.18879	-0.98329	-0.329214	0.654076
AT3G61430.2	195	861	222	977	951	977	GGATGACCACTGGGTGTTTTGGGTTGG	CDS	G2L1_10	10	19	119.75	218.25	150.25	133.167	0.545959	0.634393	0.494743	0.684511	1.16198	-0.579133	1.56672	2.14586
AT3G61430.2	195	861	222	868	841	868	GGGTTTGCGGTTTTCTTGGTTCACTTGG	CDS	G2L1_8	7	20	152	172.6	135.8	198.3	0.440457	0.561926	0.365827	0.440299	1.27578	-0.614394	-0.00129789	0.613096
AT3G61430.2	195	861	222	686	672	686	GGCTCTAGGAGGAGG	CDS	G2L1_6	5	7	160.75	153.125	64	42.875	0.43993	0.54051	0.600098	0.602405	1.22863	1.59244	1.61538	0.0229428
AT3G61440.1	138	1107	188	1082	1057	1082	GGTCTCATGGTTGGGATATCGTCGGG	CDS	G2L1_10	10	18	73.1818	44.4545	81.8182	58	0.42996	0.493906	0.454313	0.505263	1.14872	0.380845	1.17761	0.796764
AT3G61440.2	244	819	186	900	875	900	GGTCTCATGGTTGGGATATCGTCGGG	CDS	G2L1_10	10	18	77.2727	40.9091	80.2727	55.3636	0.423338	0.5	0.403535	0.494946	1.18109	-0.258306	0.934073	1.19238
AT3G61870.1	64	819	175	722	698	722	GGTGCAGGAATAACGGTGTTGTGGG	CDS	G2L1_8	7	17	116.417	42.5	26.9167	10.5	0.480074	0.529877	0.529567	0.568254	1.10374	0.993782	1.7706	0.776814
AT3G62290.2	215	546	183	731	702	731	GGAGAAGGGCTTTATGAGGGACTTGACTGG	CDS	G2L1_10	10	22	30.5385	25	47.2308	24.3077	0.481587	0.560294	0.466929	0.603175	1.16343	-0.186238	1.54481	1.73105
AT4G00100.1	88	456	189	559	538	559	GGCTTAAGCTGGAGTCTGGAGG	3UTR	G2L1_8	8	14	459.2	335.5	494.1	280.3	0.229505	0.359708	0.347323	0.486028	1.56733	0.904875	1.97017	1.06529
AT4G01150.1	144	495	182	542	516	542	GGAACTTGTCGGTCTCGGGTACACTGG	CDS	G2L1_8	8	19	106.8	105.3	154.4	18.3	0.736157	0.819963	0.715348	0.842767	1.11384	-0.248305	1.27211	1.52042
AT4G01150.2	144	378	389	632	606	632	GGAACTTGTCGGTCTCGGGTACACTGG	3UTR	G2L1_8	8	19	104.4	105.1	148.9	19.5	0.731839	0.835338	0.721488	0.79596	1.14142	-0.100008	0.61953	0.719538
AT4G01850.1	97	1182	201	1180	1166	1180	GGAGGAAATGGAAGG	CDS	G2L1_4	4	7	69.25	76.375	117.375	75.5	0.370036	0.519435	0.33107	0.511175	1.40374	-0.260817	0.944713	1.20553
AT4G01850.1	97	1182	201	992	976	992	GGTGGCTAATGGCATGG	CDS	G2L1_6	5	9	556.75	555	1128.5	343	0.460148	0.547973	0.333573	0.435587	1.19086	-1.44122	-0.279664	1.16156
AT4G01850.1	97	1182	201	894	875	894	GGAGGATGGGGAGCTCATGG	CDS	G2L1_8	7	10	107.091	220.455	280	155.909	0.464931	0.679448	0.366712	0.514206	1.4614	-0.457859	0.229701	0.687559
AT4G02450.1	128	726	234	562	546	562	GGAATGGGTGGAATGGG	CDS	G2L1_4	4	9	172.2	191.2	598	325.6	0.401974	0.433159	0.395151	0.436916	1.07758	-0.218825	1.12049	1.33932
AT4G02450.1	128	726	234	646	632	646	GGGTGGAATGGGCGG	CDS	G2L1_4	4	7	296.5	320	2169.8	1629.1	0.296492	0.439062	0.428233	0.532754	1.48086	0.924041	1.65716	0.733122
AT4G02450.1	128	726	234	580	564	580	GGAATGGGTGGAATGGG	CDS	G2L1_4	4	9	317.2	255.6	882.4	562.8	0.243821	0.362911	0.384746	0.460341	1.48843	1.18335	1.81812	0.634773
AT4G02450.1	128	726	234	507	491	507	GGATATGGCAGGAATGG	CDS	G2L1_4	4	9	97.75	46	211.375	111.25	0.409207	0.516984	0.456313	0.516011	1.26338	0.437068	0.990977	0.553909
AT4G02450.1	128	726	234	459	431	459	GGTTGATTGGGACAAGTGGGTTGATGAGG	CDS	G2L1_8	8	21	212.143	154.5	743.643	664.5	0.487674	0.626331	0.53622	0.58238	1.28432	0.350111	0.683022	0.332911
AT4G02450.1	128	726	234	597	582	597	GGAATGGAAGGAATGG	CDS	G2L1_4	3	8	452.75	460	1569.12	905.5	0.406336	0.450815	0.457869	0.462072	1.10946	1.15858	1.25308	0.0945037
AT4G02450.2	128	723	234	643	614	643	GGGTGGAATGGGTGGAATGGGTGGAATGGG	CDS	G3L1-15	6	18	255.5	220.222	1522.94	823.944	0.31897	0.363269	0.262217	0.340694	1.13888	-1.28113	0.490388	1.77152
AT4G02450.2	128	723	234	562	546	562	GGAATGGGTGGAATGGG	CDS	G2L1_4	4	9	173.9	177.9	591.4	307.4	0.405693	0.434795	0.396821	0.42661	1.07173	-0.304854	0.718762	1.02362
AT4G02450.2	128	723	234	580	564	580	GGAATGGGTGGAATGGG	CDS	G2L1_4	4	9	301.3	226.8	839.3	545.4	0.26077	0.367989	0.391219	0.474147	1.41116	1.21665	1.9901	0.773447
AT4G02450.2	128	723	234	646	632	646	GGGTGGAATGGGCGG	CDS	G2L1_4	4	7	284.5	259	2136.2	1611.5	0.297399	0.454517	0.432825	0.530679	1.52831	0.861934	1.48474	0.622809
AT4G02450.2	128	723	234	507	491	507	GGATATGGCAGGAATGG	CDS	G2L1_4	4	9	98	44.125	206.625	101.875	0.416773	0.518768	0.450015	0.495859	1.24472	0.32592	0.775392	0.449472
AT4G02450.2	128	723	234	459	431	459	GGTTGATTGGGACAAGTGGGTTGATGAGG	CDS	G2L1_8	8	21	221.571	147.429	752.214	657.643	0.518325	0.641287	0.546186	0.579505	1.23723	0.226581	0.497554	0.270973
AT4G02500.1	131	1386	265	1497	1478	1497	GGCGTTTAAGGCGGTTAAGG	CDS	G2L1_8	7	12	76.1111	22.3333	27.8889	13.6667	0.599481	0.703571	0.621445	0.622664	1.17363	0.211014	0.222715	0.0117017
AT4G02770.1	72	627	136	620	594	620	GGCGAATCCAGGAAGAGAAGGTGTTGG	CDS	G2L1_8	8	19	27	14.3333	54.3333	23.25	0.600893	0.684091	0.579262	0.687827	1.13846	-0.259993	1.04491	1.3049
AT4G05050.1	92	690	267	446	419	446	GGAGGGTATTCCTCCGGACCAGCAGAGG	CDS	G2L1_10	10	20	94.9091	270.182	160.727	248.909	0.609329	0.684981	0.461974	0.520466	1.12416	-1.94779	-1.17462	0.773168
AT4G05050.1	92	690	267	250	231	250	GGAAAGCAGTTGGAGGATGG	CDS	G2L1_10	9	12	47	168.4	63	74.3	0.467271	0.662982	0.380435	0.428743	1.41884	-0.443699	-0.196865	0.246834
AT4G05050.2	179	690	267	337	318	337	GGAAAGCAGTTGGAGGATGG	CDS	G2L1_10	9	12	44.6	165.3	69.6	76.1	0.486386	0.672282	0.346085	0.391459	1.3822	-0.754728	-0.510647	0.244081
AT4G05050.2	179	690	267	533	506	533	GGAGGGTATTCCTCCGGACCAGCAGAGG	CDS	G2L1_10	10	20	100.818	287.455	166.455	251.273	0.580083	0.68013	0.498645	0.514816	1.17247	-0.814	-0.652363	0.161637
AT4G05050.3	39	690	267	393	366	393	GGAGGGTATTCCTCCGGACCAGCAGAGG	CDS	G2L1_10	10	20	106.818	266.818	156.727	250.182	0.585788	0.676618	0.481266	0.515599	1.15506	-1.15075	-0.772748	0.377998
AT4G05050.3	39	690	267	197	178	197	GGAAAGCAGTTGGAGGATGG	CDS	G2L1_10	9	12	51.2	165.2	61.6	76.2	0.496387	0.681322	0.370781	0.413632	1.37256	-0.679195	-0.447482	0.231713
AT4G05320.2	85	1374	376	200	178	200	GGATAAGGAGGGCATTCCTCCGG	CDS	G2L1_10	10	15	36.6667	27.3333	27	24.6667	0.503704	0.575429	0.546868	0.5996	1.1424	0.601797	1.33699	0.735189
AT4G05320.5	85	918	201	312	292	312	GGTCCTCAGGCTCCGTGGTGG	CDS	G2L1_6	6	13	32.8889	30.1111	16.4444	11	0.61231	0.813859	0.720041	0.8125	1.32916	0.534518	0.993259	0.45874
AT4G05410.1	106	1515	297	285	262	285	GGAAGAGAACGGATTTACTGGCGG	CDS	G2L1_8	8	16	29.1	22.1	37	61.3	0.714461	0.777715	0.673701	0.723934	1.08853	-0.644376	0.149759	0.794135
AT4G08810.1	77	1659	152	768	747	768	GGAGCTCGCGGTGGTGATTCGG	CDS	G2L1_8	7	14	84.3636	54.1818	84.5455	89.9091	0.444844	0.47468	0.424865	0.466222	1.06707	-0.669623	0.716513	1.38614
AT4G08810.1	77	1659	152	996	975	996	GGGAAAGATGAGGAAGGTAAGG	CDS	G2L1_10	9	14	152.182	172.182	289.818	279.273	0.335056	0.687967	0.566084	0.583632	2.05329	0.654635	0.704358	0.0497227
AT4G09180.1	112	789	224	181	170	181	GGAGGAGGAGGG	CDS	G2L1_2	2	4	36.6667	65.7778	234.778	219.556	0.470707	0.589339	0.536888	0.552407	1.25203	0.557867	0.688679	0.130813
AT4G10080.1	94	978	396	416	395	416	GGAATTTTGGGTGATGGTGAGG	CDS	G2L1_8	7	14	148.636	109.182	70.5455	41.7273	0.296296	0.407092	0.43631	0.485819	1.37394	1.26371	1.71056	0.446851
AT4G10710.1	177	3225	237	3232	3201	3232	GGAAGAGAAAGGTAAGACTTGGGATGAACTGG	CDS	G2L1_10	9	24	158	47.0769	314	421.462	0.416444	0.611842	0.554311	0.580942	1.4692	0.705568	0.841859	0.136291
AT4G12310.1	55	1563	182	1011	994	1011	GGATATGGTAGTTGGTGG	CDS	G2L1_6	5	10	28	33.5556	88.2222	213.667	0.667659	0.738074	0.562755	0.610285	1.10547	-1.48978	-0.814784	0.674996
AT4G12460.1	123	2082	453	2363	2346	2363	GGTTCATGGCTAAGGAGG	3UTR	G2L1_6	5	10	94	21.625	66	54.25	0.23504	0.546965	0.506155	0.601382	2.32712	0.869167	1.17446	0.305288
AT4G12460.2	690	1098	453	1946	1929	1946	GGTTCATGGCTAAGGAGG	3UTR	G2L1_6	5	10	99.75	28.375	56.875	55.625	0.225251	0.576542	0.511264	0.614888	2.55956	0.814177	1.10916	0.29498
AT4G12800.1	147	660	177	475	457	475	GGTGTGGAAGTGGGCCTGG	CDS	G2L1_6	5	11	274.727	34.7273	49.8182	12.0909	0.461591	0.768699	0.8727	0.888889	1.66533	1.33865	1.39136	0.052712
AT4G13430.1	82	1530	261	662	641	662	GGTCATTGCAGGCCAGGAGAGG	CDS	G2L1_8	8	14	83.1	49	46.6	46	0.563446	0.67318	0.475703	0.610326	1.19476	-0.799597	0.427218	1.22681
AT4G13840.1	160	1287	195	1103	1087	1103	GGATTTTCCGGTGGCGG	CDS	G2L1_8	7	9	14.5	10.5	57.125	39.25	0.642241	0.794643	0.809354	0.835191	1.2373	1.09653	1.26606	0.16953
AT4G13850.1	69	477	195	440	425	440	GGGCTTATGGAGGTGG	CDS	G2L1_6	6	8	68.1111	48.2222	125.333	45.4444	0.313939	0.469534	0.340426	0.446074	1.49562	0.170229	0.849227	0.678998
AT4G14430.1	73	723	310	609	587	609	GGAGAAGAAGCGGTGGGTTTGGG	CDS	G2L1_10	9	15	376	371.538	310.154	156.692	0.502351	0.589538	0.570656	0.580174	1.17356	0.783434	0.892603	0.109169
AT4G14440.1	91	717	201	509	490	509	GGTGGACATCGGGCTACCGG	CDS	G2L1_6	6	12	114	38	103.667	41.4444	0.547325	0.71475	0.293676	0.700626	1.3059	-1.515	0.915638	2.43064
AT4G15550.1	26	1425	287	1073	1056	1073	GGAATGGTGGTTTCATGG	CDS	G2L1_6	6	10	804.375	93	141.875	47.5	0.314083	0.425739	0.343062	0.434211	1.3555	0.259534	1.07587	0.816336
AT4G16830.3	267	1038	286	620	607	620	GGTGAAGGTGGTGG	CDS	G2L1_4	4	6	76.8889	67.3333	166.889	67.7778	0.366352	0.432082	0.406137	0.452703	1.17942	0.605272	1.31371	0.708439
AT4G17230.1	203	1590	233	1640	1622	1640	GGCTGGGTTCACGGGTTGG	CDS	G2L1_8	7	11	257.1	277.1	379.5	626.7	0.230377	0.504908	0.434651	0.503798	2.19166	0.744083	0.995956	0.251873
AT4G17520.1	199	1083	279	919	898	919	GGCGACCAAGGTTGAGGAAAGG	CDS	G2L1_8	7	14	110.6	46.9	175.3	100.6	0.407984	0.496391	0.494885	0.497193	1.21669	0.982966	1.00907	0.0261035
AT4G17800.1	241	879	259	1110	1090	1110	GGGGAATTCCGGTGGAAGAGG	CDS	G2L1_6	6	11	28.7273	22.7273	50.7273	19.5455	0.550505	0.7456	0.58805	0.669154	1.35439	0.192446	0.608161	0.415715
AT4G17940.1	45	825	191	397	379	397	GGTGGTTTACCTGTGGAGG	CDS	G2L1_10	9	11	275.333	79.3333	188.889	118	0.397377	0.476541	0.3825	0.445151	1.19921	-0.18793	0.603479	0.791409
AT4G17940.1	45	825	191	425	411	425	GGGTGGCGGTGTTGG	CDS	G2L1_4	4	7	116.1	68.4	70.5	29.7	0.323957	0.483177	0.457434	0.549768	1.49149	0.838322	1.41824	0.579915
AT4G17940.1	45	825	191	464	448	464	GGTTATGGAAACGGAGG	CDS	G2L1_4	4	9	417	144.625	203.75	92.5	0.275629	0.566443	0.284969	0.431419	2.05509	0.0321162	0.535701	0.503585
AT4G17940.1	45	825	191	231	207	231	GGTTAAGGCTAATGTAGGGATGCGG	CDS	G2L1_10	9	17	224.727	30.9091	94.8182	33.2727	0.357824	0.73065	0.605528	0.679389	2.04193	0.664395	0.862508	0.198113
AT4G18280.1	86	474	178	228	209	228	GGTTCAGCCCCGGGAGGTGG	CDS	G2L1_10	10	12	94.6	24.6	77	103	0.540521	0.843722	0.478788	0.534779	1.56094	-0.203607	-0.0189407	0.184666
AT4G18280.1	86	474	178	222	189	222	GGGGATATAGTTGGGGATGGGGTTCAGCCCCGGG	CDS	G3L1-15	10	22	81.4118	35	143.176	256.706	0.599663	0.799093	0.733363	0.750013	1.33257	0.670409	0.7539	0.0834907
AT4G18700.1	271	1470	312	1383	1358	1383	GGGGAGGGTTCTAGGTTTGTTTCGGG	CDS	G3Bulge	15	17	117.308	59.5385	90.4615	163.923	0.55918	0.66678	0.711538	0.745564	1.19242	1.41597	1.7322	0.316226
AT4G18970.1	109	1086	197	1009	971	1009	GGGTTTAGGGTGACAAACGCGGGATGTTGTGGAGTTGGG	CDS	G3L1-15	13	27	88.0526	49.6316	45.6842	16.6316	0.469936	0.67033	0.636916	0.763095	1.42643	0.83326	1.46292	0.629657
AT4G19670.1	110	1599	145	1235	1217	1235	GGCAAGGTATAAGAGGTGG	CDS	G2L1_8	7	11	23.8889	18.6667	23.1111	29.3333	0.509884	0.563462	0.525552	0.611842	1.10508	0.292449	1.903	1.61055
AT4G20260.1	97	678	268	686	664	686	GGTAGAGGAGAAGAAGGAAGAGG	CDS	G2L1_8	7	15	98.8333	120.917	433.333	677.167	0.314809	0.442913	0.293129	0.381733	1.40693	-0.169242	0.52242	0.691662
AT4G20260.2	126	678	319	715	693	715	GGTAGAGGAGAAGAAGGAAGAGG	CDS	G2L1_8	7	15	99.75	124.917	428.167	660.5	0.326456	0.452131	0.310959	0.379781	1.38497	-0.123314	0.424307	0.547622
AT4G20260.3	107	678	275	696	674	696	GGTAGAGGAGAAGAAGGAAGAGG	CDS	G2L1_8	7	15	98.25	124.75	433.333	678.417	0.326562	0.432299	0.306275	0.382982	1.32379	-0.191869	0.533588	0.725457
AT4G20260.4	126	681	275	718	696	718	GGTAGAGGAGAAGAAGGAAGAGG	CDS	G2L1_8	7	15	96.9167	126.333	417.667	662.083	0.325189	0.446429	0.31616	0.392836	1.37283	-0.0744711	0.557961	0.632432
AT4G20260.5	126	504	375	648	626	648	GGTAGAGGAGAAGAAGGAAGAGG	3UTR	G2L1_8	7	15	95.5833	122	416.667	685.667	0.303879	0.428966	0.298134	0.35526	1.41163	-0.0459301	0.410762	0.456692
AT4G20260.6	126	501	268	538	519	538	GGAGGAGAAGAAGGAAGAGG	CDS	G2L1_8	7	12	107.909	119	428	619.636	0.269605	0.399878	0.340698	0.389958	1.4832	0.545724	0.923854	0.37813
AT4G20360.1	84	1431	243	997	982	997	GGACGTGGTACGGTGG	CDS	G2L1_4	4	8	93.2222	35.6667	142	89.3333	0.546583	0.657491	0.702317	0.739728	1.20291	1.40417	1.74149	0.337314
AT4G20360.1	84	1431	243	1272	1260	1272	GGAAGGTGGAAGG	CDS	G2L1_2	2	5	215.375	240.5	808.125	547	0.32204	0.442178	0.522177	0.55176	1.37305	1.6659	1.91214	0.246238
AT4G20880.1	193	1218	274	1478	1457	1478	GGAAGTCCGTGGCAGTGGTGGG	3UTR	G2L1_8	8	14	23.1667	40.4167	181.25	149.333	0.523061	0.871528	0.653199	0.69342	1.66621	0.373458	0.488881	0.115423
AT4G21280.1	44	672	186	147	129	147	GGCTCTGGAAGAGTGGCGG	CDS	G2L1_6	6	11	58.7	35.3	102.4	19.9	0.563017	0.758191	0.526005	0.663793	1.34666	-0.189635	0.516341	0.705976
AT4G21620.1	37	396	253	223	209	223	GGATACGGTGGAGGG	CDS	G2L1_4	4	7	446.333	519.889	207.556	370.444	0.428291	0.521526	0.336069	0.341065	1.21769	-0.989123	-0.935542	0.0535809
AT4G23100.1	189	1569	297	1388	1365	1388	GGAGATGAGAGGTGCTGATGGAGG	CDS	G2L1_8	8	16	23.0769	10.9231	18.9231	19.0769	0.51721	0.595588	0.563889	0.669964	1.15154	0.595559	1.94894	1.35338
AT4G23100.2	189	1434	530	1388	1365	1388	GGAGATGAGAGGTGCTGATGGAGG	CDS	G2L1_8	8	16	25.9231	11.6923	17.4615	18.2308	0.479101	0.571429	0.575893	0.642606	1.19271	1.04835	1.77092	0.722566
AT4G23100.3	350	1569	270	1549	1526	1549	GGAGATGAGAGGTGCTGATGGAGG	CDS	G2L1_8	8	16	23	10.6154	21.1538	19.6154	0.465485	0.604167	0.512805	0.664655	1.29793	0.341212	1.43617	1.09496
AT4G23650.1	44	1590	209	609	584	609	GGATTTGTGTAGGCAGATGGTGATGG	CDS	G2L1_10	9	18	48.8333	22.75	29.5	14.0833	0.547199	0.741935	0.576389	0.790179	1.35588	0.149894	1.24774	1.09784
AT4G23650.1	44	1590	209	475	447	475	GGTCACCGGAACATAGTGGACTTGAAGGG	CDS	G2L1_8	8	21	49.5455	11.5455	30.7273	50.6364	0.711443	0.790123	0.562648	0.602608	1.11059	-1.89113	-1.38325	0.507876
AT4G24770.1	88	990	193	354	334	354	GGATTGGGCTGAAGAAGGTGG	CDS	G2L1_10	9	13	107.545	60.0909	85.3636	69.4545	0.667947	0.717574	0.643895	0.75847	1.0743	-0.484651	1.82406	2.30871
AT4G24770.1	88	990	193	914	890	914	GGTAAAGTTGTGGAAGCTAGGGTGG	CDS	G2L1_10	9	17	2355.5	1443.17	3032.83	1212.42	0.388535	0.474604	0.354892	0.396444	1.22152	-0.39088	0.0918968	0.482777
AT4G24800.2	324	2109	295	2383	2358	2383	GGAGTATGGGAAGAAGAATGGTTGGG	CDS	G2L1_10	10	18	15	19.6923	68.8462	50.5385	0.687027	0.74375	0.625802	0.689474	1.08256	-1.07938	0.0431338	1.12251
AT4G25580.1	136	1881	145	1628	1603	1628	GGGAGAGGAAGACAAGGCTTTGTCGG	CDS	G2L1_8	7	18	41.9167	24.4167	32.0833	46.6667	0.69831	0.790347	0.722519	0.812834	1.1318	0.263039	1.24433	0.98129
AT4G25740.2	76	450	224	456	446	456	GGAGGTGGTGG	CDS	G2L1_2	1	3	179.875	191.875	493.625	107	0.409225	0.464577	0.374747	0.495035	1.13526	-0.6229	1.55028	2.17318
AT4G25960.1	29	3822	206	3683	3662	3683	GGATCGGTTAATGGCTAACCGG	CDS	G2L1_6	6	14	37.125	13	55.25	93.375	0.739478	0.875	0.631222	0.80338	1.18327	-0.798811	0.471526	1.27034
AT4G25970.1	126	1908	296	1017	998	1017	GGCAGGCTTCATATGGATGG	CDS	G2L1_8	8	12	28.25	138.75	62.625	81.875	0.628319	0.824324	0.791168	0.813931	1.31195	0.830838	0.946976	0.116138
AT4G26110.1	117	1119	377	1018	998	1018	GGTTTACTGGTGAGGCTATGG	CDS	G2L1_6	6	13	30.7778	20.1111	77.1111	92.6667	0.550993	0.73736	0.564769	0.567901	1.33824	0.0739199	0.0907268	0.016807
AT4G26110.2	117	1080	819	1018	998	1018	GGTTTACTGGTGAGGCTATGG	CDS	G2L1_6	6	13	33.8889	17.7778	82.8889	94	0.602869	0.734873	0.560848	0.567285	1.21896	-0.318334	-0.269569	0.0487645
AT4G26230.1	76	360	238	295	267	295	GGAGCAAAGGTATCAGAGGTCCTCCGAGG	CDS	G2L1_8	8	21	233.636	236	127.182	146.727	0.340334	0.647028	0.415832	0.421282	1.90115	0.246168	0.263936	0.0177676
AT4G26455.1	369	1470	113	477	457	477	GGTAGGAGTTTGGATAACGGG	CDS	G2L1_6	6	13	91.8	19.6	113.6	88.4	0.375454	0.712018	0.41108	0.49018	1.89642	0.105851	0.340875	0.235024
AT4G26970.1	159	2988	202	1224	1203	1224	GGATGGAAAGTTGAAGGAAGGG	CDS	G2L1_10	9	14	57.9091	15.2727	19.9091	28.9091	0.437098	0.85403	0.655856	0.766222	1.95386	0.524684	0.789394	0.264711
AT4G27020.1	93	1572	172	433	402	433	GGTCGATAAGGCACATAGTTGGACGTGCATGG	CDS	G2L1_10	9	24	58.75	198.417	187.667	242.75	0.665323	0.760266	0.613235	0.783805	1.1427	-0.548616	1.24793	1.79655
AT4G27280.1	78	393	194	173	156	173	GGCCGGAAACCTAGGCGG	CDS	G2L1_8	7	10	21.75	10	31.875	13.75	0.716954	0.825	0.698529	0.754545	1.1507	-0.170526	0.347921	0.518446
AT4G27720.1	165	1383	293	1202	1188	1202	GGTGAAAGGTGGAGG	CDS	G2L1_6	5	7	85.3333	27.8889	58.8889	35.4444	0.444661	0.508408	0.398536	0.543288	1.14336	-0.723582	1.54716	2.27075
AT4G27960.1	115	447	245	113	90	113	GGAATTTGGATCGTGGGATTTTGG	CDS	G2L1_6	6	16	43.2	40.8	28.9	12.5	0.520165	0.656619	0.587894	0.647834	1.26233	0.496349	0.935619	0.439269
AT4G27960.2	127	537	245	215	192	215	GGAATTTGGATCGTGGGATTTTGG	CDS	G2L1_6	6	16	45.4	45.6	25.4	10.9	0.530775	0.633626	0.599415	0.67735	1.19378	0.667371	1.42512	0.757748
AT4G28540.1	325	1440	195	387	371	387	GGTCGGAAGATCGGTGG	CDS	G2L1_6	6	9	22.2222	20.6667	10.4444	14	0.80875	0.865591	0.776596	0.821429	1.07028	-0.565684	0.223051	0.788736
AT4G29020.1	111	477	213	392	379	392	GGTGGTGTAGGTGG	CDS	G2L1_4	4	6	1512.89	2351	3662.22	2729.67	0.340298	0.395399	0.292231	0.436556	1.16192	-0.872361	1.74695	2.61931
AT4G29020.1	111	477	213	512	496	512	GGTGCAGGTGGTCTAGG	CDS	G2L1_4	4	9	1568	2177.56	1169.67	2386.89	0.405709	0.480443	0.364442	0.484969	1.18421	-0.55218	1.06055	1.61273
AT4G29020.1	111	477	213	410	397	410	GGCGGTCTAGGTGG	CDS	G2L1_4	4	6	1621	3737.12	5983.38	3667.62	0.312712	0.416074	0.39224	0.511677	1.33054	0.769414	1.92493	1.15552
AT4G29020.1	111	477	213	449	433	449	GGTCATGGAGTAGGTGG	CDS	G2L1_4	4	9	877.111	1669.89	2491.22	2772.11	0.296024	0.345773	0.300781	0.355322	1.16805	0.0956196	1.19195	1.09633
AT4G29020.1	111	477	213	494	478	494	GGTATCGGTGGACTCGG	CDS	G2L1_4	4	9	951.75	1142.62	1723.62	3367.12	0.38902	0.434403	0.386114	0.427289	1.11666	-0.06404	0.843243	0.907283
AT4G29020.1	111	477	213	428	415	428	GGTGGTGGTTCAGG	CDS	G2L1_4	4	6	1132.25	2875.5	4266.25	4098.88	0.233688	0.40907	0.275044	0.405062	1.75049	0.235803	0.977144	0.741341
AT4G29020.1	111	477	213	281	268	281	GGTGGAGCCGGTGG	CDS	G2L1_4	4	6	266.556	401.778	593.556	493	0.246338	0.394703	0.18789	0.284744	1.60228	-0.393952	0.258858	0.65281
AT4G29020.1	111	477	213	302	286	302	GGAGCTGGTCTTGGTGG	CDS	G2L1_4	4	9	561.778	723.222	1421.67	812.667	0.344232	0.494055	0.495688	0.497673	1.43524	1.0109	1.02415	0.0132547
AT4G29030.1	79	348	298	249	236	249	GGTGGCGTCGGTGG	CDS	G2L1_4	4	6	79.6667	79.3333	134.889	58.7778	0.507497	0.784761	0.528879	0.631799	1.54634	0.0771192	0.448318	0.371198
AT4G29140.1	229	1599	146	1623	1601	1623	GGGTTTAATGGGCTTTGGGTAGG	CDS	G3pL1_9	6	14	76.1818	259.818	507.545	463.545	0.470167	0.591768	0.481527	0.559825	1.25863	0.0934175	0.73731	0.643892
AT4G29270.1	34	771	135	465	451	465	GGTGGTGGAAAAAGG	CDS	G2L1_6	5	7	72.75	72.5	44.375	40.625	0.402491	0.65	0.534859	0.651154	1.61494	0.534801	1.00466	0.469861
AT4G30280.1	49	849	150	179	159	179	GGGGTGACGGCCGTGGAAAGG	CDS	G2L1_4	4	11	105.583	74.6667	58.9167	52.8333	0.51093	0.651645	0.532258	0.60303	1.27541	0.151569	0.654518	0.502948
AT4G30450.1	69	324	256	209	190	209	GGTTTGGGCGTTGGATTGGG	CDS	G2L1_6	5	12	93.4545	63.7273	76.0909	90.8182	0.650413	0.692515	0.623375	0.723624	1.06473	-0.642216	1.73889	2.38111
AT4G30450.1	69	324	256	209	162	209	GGGGATTGACCTAGGTGGGATTGGAATCGGTTTGGGCGTTGGATTGGG	CDS	G3L1-15	14	36	73.1304	152.391	128.043	89.4348	0.658595	0.724226	0.688285	0.728452	1.09965	0.452377	1.06438	0.612007
AT4G30460.1	68	489	266	437	426	437	GGAGGAGGAGGG	CDS	G2L1_2	2	4	394.444	564.222	448.778	199.444	0.553865	0.581638	0.562295	0.592015	1.05014	0.303541	1.37366	1.07012
AT4G30460.1	68	489	266	451	437	451	GGGTCACGGTGGAGG	CDS	G2L1_6	5	7	477.556	562	797.556	686.222	0.380125	0.559158	0.562459	0.58247	1.47098	1.01844	1.13021	0.111769
AT4G30460.1	68	489	266	331	321	331	GGTGGTGGTGG	CDS	G2L1_2	1	3	536.375	875.5	831	457.375	0.39947	0.575171	0.411515	0.428772	1.43984	0.0685533	0.16677	0.0982165
AT4G30460.1	68	489	266	478	465	478	GGGGGTAGAGGTGG	CDS	G2L1_6	5	6	346.7	727	1016.6	1607.5	0.352178	0.507557	0.516189	0.519833	1.44119	1.05556	1.07901	0.0234519
AT4G31490.1	118	2847	341	3009	2988	3009	GGTAAAAGGTAAAAGGTTTAGG	3UTR	G2L1_6	5	14	34.5	13.5	153.875	58.625	0.588768	0.675926	0.486698	0.604744	1.14803	-1.1711	0.1833	1.3544
AT4G31700.1	13	753	234	153	125	153	GGAGATGCTTTGGGCGAGGAGTTCAAAGG	CDS	G2L1_10	10	21	382.538	188.538	430.154	194.077	0.25525	0.410666	0.372015	0.448604	1.60888	0.751311	1.24411	0.4928
AT4G32020.1	132	546	829	1066	1041	1066	GGTTCTCTGGGTAAATCATAGGTTGG	3UTR	G2L1_10	10	18	169.333	286.444	361	550	0.425488	0.554607	0.270305	0.465544	1.30346	-1.20186	0.310225	1.51209
AT4G32410.1	277	3246	389	284	268	284	GGTGGCTGCGATGGAGG	CDS	G2L1_8	7	9	54.8	26.4	46.2	16.5	0.552007	0.775	0.585692	0.752049	1.40397	0.151057	0.897078	0.746021
AT4G34138.1	124	1467	161	1439	1423	1439	GGAGGGAGCGGTGAGGG	CDS	G2L1_4	4	9	477.833	102.583	221	447.333	0.593539	0.791667	0.739501	0.817013	1.33381	0.736708	1.12793	0.391222
AT4G34138.1	124	1467	161	1292	1268	1292	GGGGTGGCAGCGGGCCTGCCAATGG	CDS	G2L1_10	10	15	149.462	36.8462	39.3846	71.5385	0.578755	0.741697	0.539062	0.542522	1.28154	-0.243599	-0.222367	0.0212315
AT4G34180.1	47	768	604	732	719	732	GGATGGTGTGGAGG	CDS	G2L1_4	3	6	62.1111	129.111	118.222	121.222	0.53153	0.659619	0.629939	0.739709	1.24098	0.768287	1.62527	0.856979
AT4G34190.1	115	441	218	399	380	399	GGTCGTGGCGCCATGGTTGG	CDS	G2L1_6	6	12	129.2	44.6	56.1	33.5	0.415763	0.594895	0.611789	0.630719	1.43085	1.09431	1.19998	0.105678
AT4G34200.1	61	1812	222	701	679	701	GGGATTCGGGAAAGTTGGGACGG	CDS	G3pL1_9	6	14	15.5833	76.0833	135.833	33.4167	0.67088	0.755859	0.660569	0.740602	1.12667	-0.121336	0.820466	0.941801
AT4G34630.1	54	600	228	404	391	404	GGTGGAGGTTCTGG	CDS	G2L1_4	4	6	20.75	12.375	18.375	35.625	0.819277	0.875	0.730442	0.754825	1.06801	-1.59423	-1.15666	0.437566
AT4G34720.1	130	495	399	261	239	261	GGTGTTGGTGTGGCTTCTATGGG	CDS	G2L1_8	8	15	73.6364	84.0909	25.0909	21.1818	0.450754	0.777108	0.389364	0.677419	1.72402	-0.188111	0.694539	0.88265
AT4G35100.1	74	843	290	810	782	810	GGCGTGGGATGACCAATGGATCTTTTGGG	CDS	G2L1_10	10	21	1373.17	1432	526.833	493.667	0.547449	0.650993	0.552074	0.567773	1.18914	0.0446644	0.196288	0.151623
AT4G35100.2	120	843	259	856	828	856	GGCGTGGGATGACCAATGGATCTTTTGGG	CDS	G2L1_10	10	21	368.667	668.333	222	131.583	0.619794	0.760295	0.63547	0.697275	1.22669	0.111568	0.55146	0.439892
AT4G35750.1	188	609	358	596	573	596	GGCGGGTTGTACGGGAAGCTGAGG	CDS	G2L1_8	8	16	46.3846	53	16.3077	18.9231	0.561209	0.701845	0.583962	0.730682	1.2506	0.161791	1.20504	1.04325
AT4G36900.1	201	591	232	371	353	371	GGTCAAGGATCTGGCTTGG	CDS	G2L1_4	4	11	58.75	29.25	63.625	41	0.481915	0.672009	0.417731	0.797256	1.39445	-0.337644	1.65887	1.99652
AT4G37260.1	112	963	235	932	913	932	GGAGGTGAGGAGTTACATGG	CDS	G2L1_8	8	12	154.9	135.7	226.5	185.6	0.370864	0.419509	0.394065	0.419093	1.13117	0.476953	0.991451	0.514499
AT4G37640.1	133	3045	248	2880	2855	2880	GGGAAGGCTATGTTTGGTCTCGACGG	CDS	G2L1_8	8	18	195.545	290.182	555	265.818	0.437883	0.545946	0.540984	0.572465	1.24678	0.954077	1.2454	0.291328
AT4G38680.1	331	612	356	825	812	825	GGAGGCGGATACGG	CDS	G2L1_4	4	6	152.125	108.625	188.125	90.5	0.426972	0.510501	0.426495	0.495166	1.19563	-0.00571117	0.816412	0.822123
AT4G38680.1	331	612	356	597	581	597	GGAAACAGCGGTGGTGG	CDS	G2L1_8	7	9	293.667	234.444	440.333	291.667	0.384954	0.573568	0.282535	0.387108	1.48996	-0.543012	0.0114189	0.554431
AT4G38680.1	331	612	356	681	671	681	GGCGGTGGTGG	CDS	G2L1_2	1	3	234.625	131.25	325.125	240.5	0.280035	0.533571	0.486688	0.576014	1.90538	0.815082	1.1674	0.352318
AT4G38710.2	81	1398	282	1181	1159	1181	GGGAAGATGGGCTTTGGTCTTGG	CDS	G2L1_8	7	15	175.091	174.182	167.727	226.636	0.551903	0.707095	0.491948	0.524194	1.2812	-0.386323	-0.178547	0.207776
AT4G38740.1	113	519	225	256	237	256	GGAGAGAAAGGTGTTGGCGG	CDS	G2L1_8	7	12	73.4545	67.6364	56.1818	26.0909	0.539882	0.638937	0.478009	0.632519	1.18348	-0.624632	0.935203	1.55983
AT4G39050.1	327	3168	203	3578	3550	3578	GGGAGAGAACAGGTTGGGATTTTTAAAGG	3UTR	G2L1_10	10	21	275.917	198.167	684.333	914.667	0.338413	0.553223	0.511209	0.696591	1.63476	0.804414	1.66742	0.863005
AT4G39260.3	64	279	267	110	84	110	GGTGCTTTGTCGGCGGCCTTGCCTGGG	CDS	G2L1_10	9	19	40.4167	40.8333	87.75	31.5833	0.641754	0.714044	0.55417	0.690972	1.11264	-1.21156	0.680845	1.8924
AT4G39840.1	367	1356	191	1711	1690	1711	GGAAGAAGGCGGTGACGAAGGG	CDS	G2L1_8	8	14	99.3333	71.8333	31.9167	34.5833	0.467642	0.642344	0.646356	0.70517	1.37358	1.02297	1.35962	0.336656
AT4G39840.1	367	1356	191	1580	1561	1580	GGCGGTGTTTCATAGGGTGG	CDS	G2L1_10	10	12	116.3	39.4	156.7	96.1	0.455565	0.538635	0.512595	0.536889	1.18234	0.686522	0.978979	0.292457
AT4G39990.1	171	675	199	400	372	400	GGCTCAGATCTGGGATACCGCTGGTCAGG	CDS	G2L1_10	10	21	91.7273	64.4545	54.7273	41.4545	0.493998	0.663985	0.515319	0.59596	1.3441	0.125427	0.59982	0.474393
AT5G01220.1	101	1533	322	720	696	720	GGAGTTATGGTCTTTGGTGCTCTGG	CDS	G2L1_6	6	17	13.5	14.2	15.6	12.4	0.776852	0.875	0.760036	0.798387	1.12634	-0.171326	0.219416	0.390742
AT5G01530.1	147	873	202	321	297	321	GGTGACTACGGACCGGCCTCTTTGG	CDS	G2L1_8	7	17	338.444	320.333	167.889	60.7778	0.692746	0.780325	0.666295	0.817238	1.12642	-0.302024	1.42148	1.7235
AT5G01530.1	147	873	202	368	347	368	GGCTTGATGGTTCCTTGGTTGG	CDS	G2L1_6	6	14	161.667	58.7778	60.4444	35.4444	0.367684	0.647017	0.46305	0.598684	1.75971	0.341408	0.826971	0.485563
AT5G01740.1	71	489	164	223	206	223	GGAATGGTGGTTCCATGG	CDS	G2L1_6	6	10	33.875	24.25	21	13.75	0.612085	0.699742	0.626488	0.738636	1.14321	0.164313	1.44371	1.27939
AT5G01810.1	464	1266	372	1284	1258	1284	GGTTCCGTAAAGGCCTACAAGAGGAGG	CDS	G2L1_10	9	19	28.5	25.3	26.3	25.7	0.516768	0.69837	0.582711	0.619792	1.35142	0.363121	0.567305	0.204185
AT5G01810.2	576	1266	372	1396	1370	1396	GGTTCCGTAAAGGCCTACAAGAGGAGG	CDS	G2L1_10	9	19	26.4	23.2	27	23.8	0.510671	0.659884	0.601485	0.665419	1.29219	0.608623	1.0371	0.428475
AT5G01820.1	249	1329	230	1281	1260	1281	GGAACGGTTCGTGTCGGCGTGG	CDS	G2L1_8	8	14	46	21.5455	168.091	77.5455	0.566568	0.716317	0.658755	0.769989	1.26431	0.615605	1.35841	0.742807
AT5G03240.1	92	921	224	207	185	207	GGACAAGGAAGGCATTCCTCCGG	CDS	G2L1_10	9	15	128.375	199.25	37.75	37	0.482838	0.540151	0.485927	0.588682	1.1187	0.0538939	1.8468	1.7929
AT5G03240.2	269	921	224	384	362	384	GGACAAGGAAGGCATTCCTCCGG	CDS	G2L1_10	9	15	133.375	202.75	32.875	38.25	0.449274	0.533292	0.456749	0.598856	1.18701	0.0889729	1.78035	1.69138
AT5G03240.3	417	921	251	532	510	532	GGACAAGGAAGGCATTCCTCCGG	CDS	G2L1_10	9	15	124.5	201.25	37	37.375	0.472641	0.550311	0.47973	0.608278	1.16433	0.0912728	1.74632	1.65505
AT5G03660.1	91	522	247	142	118	142	GGCGCCGTCGGATCAAGGCCGCCGG	CDS	G2L1_8	7	17	125.727	202.091	506.364	552.091	0.642669	0.774551	0.619228	0.645992	1.20521	-0.177735	0.0251997	0.202934
AT5G03660.2	70	456	242	121	97	121	GGCGCCGTCGGATCAAGGCCGCCGG	CDS	G2L1_8	7	17	131.455	203.727	470.273	548.818	0.63144	0.759605	0.628019	0.653832	1.20297	-0.0266979	0.17471	0.201408
AT5G03940.1	62	1695	131	1597	1580	1597	GGGAGTGATGGAAGGAGG	CDS	G2L1_8	7	10	32.6364	11.5455	73.8182	39	0.588123	0.888889	0.548555	0.793153	1.5114	-0.131556	0.681695	0.813251
AT5G05250.1	163	720	79	525	509	525	GGAGATAAGGAGGAGGG	CDS	G2L1_6	6	9	32	19.5	42.1	28.1	0.648437	0.753452	0.682703	0.797146	1.16195	0.326297	1.41608	1.08978
AT5G05250.1	163	720	79	585	568	585	GGGGAGGTGGGAGAGAGG	CDS	G2L1_6	6	8	109.538	211.154	208.923	80.3846	0.662825	0.760726	0.706307	0.740398	1.1477	0.44414	0.792365	0.348225
AT5G08330.1	84	720	266	538	517	538	GGTGGGTTTTGGGCTGTTCCGG	CDS	G2L1_8	8	14	97.4545	67.6364	33.9091	46.2727	0.767351	0.808871	0.693566	0.720825	1.05411	-1.77709	-1.12055	0.656535
AT5G10450.3	86	777	762	1028	1005	1028	GGAGCAGATGGACGAGGCCTGAGG	3UTR	G2L1_8	7	16	39.6667	99.25	34.5833	18.9167	0.614247	0.700785	0.556009	0.55754	1.14088	-0.672985	-0.655296	0.017689
AT5G11680.1	198	624	217	570	555	570	GGAAGGTGGTTGTGGG	CDS	G2L1_6	5	8	35.3	23.2	26.9	11.9	0.691848	0.794061	0.608839	0.761905	1.14774	-0.812106	0.685398	1.4975
AT5G13100.1	129	1065	318	556	542	556	GGAGGTTTTTGGAGG	CDS	G2L1_6	5	7	68.5	37.625	53.25	30.125	0.542883	0.637458	0.35446	0.610477	1.17421	-1.99231	0.714711	2.70702
AT5G13140.1	50	804	128	683	652	683	GGCCTTATTTGGCACCGTATTGGTTCCCTTGG	CDS	G2L1_10	9	24	135.111	62.2222	51.1111	11.7778	0.506988	0.773707	0.605942	0.606132	1.52609	0.371005	0.371718	0.000713662
AT5G13630.1	145	4146	233	4203	4186	4203	GGAGGCCAATGGTCGTGG	CDS	G2L1_6	5	10	127.333	28.2222	95.8889	302.667	0.437058	0.722441	0.621605	0.696205	1.65296	0.646664	0.908069	0.261405
AT5G13630.2	145	3792	586	4202	4185	4202	GGAGGCCAATGGTCGTGG	3UTR	G2L1_6	5	10	131	33.2222	88	307	0.441724	0.696906	0.644595	0.693668	1.5777	0.795003	0.987311	0.192308
AT5G15230.1	117	321	191	95	66	95	GGAGATTTAGAGGAGTGTTTGGTTCTTTGG	CDS	G2L1_10	9	22	956	1375.92	905.75	476.833	0.633748	0.695182	0.653083	0.674556	1.09694	0.314723	0.664249	0.349526
AT5G15490.1	105	1443	233	1528	1501	1528	GGTAAGCCATTGGACCAGTGGCTCAAGG	CDS	G2L1_10	9	20	72.8	13.2	16.3	11	0.658279	0.807099	0.715491	0.743182	1.22607	0.384436	0.570507	0.186071
AT5G16070.1	129	1608	195	782	756	782	GGTTGAGGGGCTTGTTCTGGATCATGG	CDS	G2L1_8	8	17	14.5833	11.5833	12.1667	14.8333	0.811667	0.899999	0.746667	0.772131	1.10883	-0.735853	-0.447574	0.288279
AT5G16110.1	172	735	567	1091	1076	1091	GGGAAGAGGAAGGAGG	3UTR	G2L1_6	5	8	223.6	319.9	119.7	142	0.377431	0.503642	0.548218	0.587367	1.3344	1.35318	1.66337	0.310183
AT5G16370.1	30	1659	218	1304	1279	1304	GGGTGGTTTTACACCGGAGATGTTGG	CDS	G2L1_10	9	18	83.5455	38.1818	49.8182	42.0909	0.523907	0.5589	0.532667	0.573951	1.06679	0.250341	1.43013	1.17979
AT5G16370.1	30	1659	218	1034	1009	1034	GGATACGGGTTAACGGAAACCGCCGG	CDS	G2L1_8	8	18	110.2	46.4	78.8	94.9	0.381932	0.549329	0.448675	0.606955	1.43829	0.398708	1.34424	0.945534
AT5G17380.1	26	1719	161	525	500	525	GGGTCGACCCGGTGGGTGTTATCTGG	CDS	G2L1_10	9	18	40.75	15.1667	23	35.1667	0.638973	0.766667	0.598305	0.788337	1.19984	-0.318479	1.16971	1.48819
AT5G17710.2	89	981	217	641	619	641	GGAAGAGGACTGAGAGGGAAAGG	CDS	G2L1_8	8	15	50	19.3333	57.6667	24.9167	0.447911	0.506357	0.445274	0.532957	1.13049	-0.0451185	1.45511	1.50023
AT5G17900.1	167	1308	211	392	365	392	GGGTGTTGCTAGGAAGGATGATCCAAGG	CDS	G2L1_10	9	20	17.3333	25	97.4167	39.5	0.748201	0.863111	0.535677	0.735138	1.15358	-1.84949	-0.11368	1.73581
AT5G17920.1	181	2298	292	2268	2249	2268	GGTGCTGGAATCGGTCCAGG	CDS	G2L1_4	4	12	186	150.778	112.111	87.7778	0.407726	0.505999	0.378491	0.521164	1.24103	-0.297484	1.15431	1.4518
AT5G17920.2	110	2298	273	2197	2178	2197	GGTGCTGGAATCGGTCCAGG	CDS	G2L1_4	4	12	186.667	158.556	107.444	91.6667	0.445089	0.505303	0.393889	0.515089	1.13528	-0.850311	1.16252	2.01283
AT5G18600.1	180	309	208	407	391	407	GGTGGAGAGTTGGTCGG	CDS	G2L1_6	6	9	29.6	16.8	46.8	51.6	0.555743	0.774083	0.478632	0.70688	1.39288	-0.353169	0.69221	1.04538
AT5G18610.2	157	1542	382	1779	1757	1779	GGCAAAGGGAGAGAGGCTTTGGG	3UTR	G2L1_6	6	15	14.4167	13.4167	54.3333	45.0833	0.471098	0.560345	0.397561	0.467949	1.18944	-0.823979	-0.0352902	0.788689
AT5G19140.2	245	669	381	809	791	809	GGCATTAGGTGGGCTTAGG	CDS	G2L1_6	5	11	25.1111	11.6667	44.5556	41.7778	0.561455	0.751323	0.538099	0.553782	1.33817	-0.123012	-0.0404111	0.0826014
AT5G19350.1	140	1278	179	1273	1256	1273	GGCGGGTGGAGTAGCAGG	CDS	G2L1_8	7	10	92.8182	141.091	68.6364	40.3636	0.330756	0.47714	0.47318	0.548582	1.44257	0.972945	1.48804	0.515097
AT5G19350.2	140	1266	179	1261	1244	1261	GGCGGGTGGAGTAGCAGG	CDS	G2L1_8	7	10	98.6364	150.182	71.7273	38.7273	0.331905	0.484169	0.491039	0.513468	1.45876	1.04512	1.19243	0.147301
AT5G19820.1	64	3351	507	487	464	487	GGGATTTTACCGGAGAATGGATGG	CDS	G2L1_10	9	16	11.6	19.2	20.5	36.7	0.689655	0.813657	0.657995	0.738142	1.1798	-0.255323	0.391013	0.646336
AT5G20290.1	54	669	243	647	620	647	GGCCTGGCCAGTGCGGGCGTGCTGATGG	CDS	G2L1_10	10	20	118.429	89.4286	89.1429	41.0714	0.479514	0.617653	0.63171	0.714379	1.28808	1.10176	1.70021	0.598445
AT5G20290.1	54	669	243	470	456	470	GGACGGAGAGGAAGG	CDS	G2L1_4	3	7	331.889	282.778	371	146.778	0.363374	0.413952	0.367158	0.395043	1.13919	0.0748028	0.626148	0.551345
AT5G20630.1	43	636	211	311	284	311	GGCATCAATGGCCTTGGCGTATCTCTGG	CDS	G2L1_10	9	20	153.111	68.8889	77.7778	43.4444	0.376274	0.6375	0.57171	0.586637	1.69424	0.748147	0.80529	0.0571431
AT5G21940.1	186	795	178	960	935	960	GGTGTTTTCCGGCGACGGCGAGTGGG	CDS	G2L1_8	8	18	336.154	147.846	71.0769	167.385	0.430722	0.472767	0.439824	0.48134	1.09761	0.216492	1.2039	0.987408
AT5G21940.1	186	795	178	520	504	520	GGCGGAGGCAGCTTCGG	CDS	G2L1_8	7	9	237.444	243.778	121.556	447.222	0.303159	0.44363	0.297075	0.360478	1.46336	-0.0433148	0.408045	0.45136
AT5G22650.2	103	918	219	1041	1022	1041	GGACGTGGATCAAGGAGAGG	3UTR	G2L1_6	5	12	178.6	137	563.5	524.7	0.35199	0.435966	0.43459	0.43573	1.23858	0.983615	0.997195	0.0135806
AT5G23120.1	33	1212	165	515	493	515	GGCAAAGAAGGATGGATTATTGG	CDS	G2L1_8	7	15	51.3333	19.2222	31.2222	30.4444	0.553389	0.673611	0.587633	0.689777	1.21725	0.284845	1.13447	0.849625
AT5G23210.1	209	1500	202	336	309	336	GGCGACAACGGTTGTTTCCGGTCTAGGG	CDS	G2L1_8	8	20	22.6364	27.8182	24.5455	10.0909	0.565902	0.799297	0.422222	0.706827	1.41243	-0.615606	0.603805	1.21941
AT5G23210.3	37	1380	431	164	137	164	GGCGACAACGGTTGTTTCCGGTCTAGGG	CDS	G2L1_8	8	20	19.0909	28.4545	26.4545	10.0909	0.621578	0.78881	0.490938	0.71345	1.26904	-0.781192	0.549369	1.33056
AT5G23280.1	46	753	506	565	542	565	GGGTTTTGGGCTGTTCCGGCGAGG	CDS	G2L1_8	8	16	242.583	50.0833	21.6667	17.1667	0.546482	0.764591	0.597674	0.770199	1.39912	0.23471	1.02571	0.790998
AT5G23280.1	46	753	506	597	568	597	GGATTTTGGACAAGTTTGGAGTTTTGCTGG	CDS	G2L1_10	9	22	73.1818	44.1818	21.7273	41.7273	0.565448	0.673287	0.643473	0.654777	1.19071	0.723534	0.828355	0.104821
AT5G23540.1	103	927	236	141	128	141	GGAGCTGGTGGCGG	CDS	G2L1_4	4	6	402.111	583.333	1073.56	451.222	0.661198	0.715333	0.652272	0.697458	1.08187	-0.164884	0.669795	0.834679
AT5G24490.1	89	927	282	720	701	720	GGTTGTGGAGGATGTTGAGG	CDS	G2L1_8	7	12	27.5455	13.5455	41.9091	27.3636	0.542247	0.667763	0.478836	0.614583	1.23147	-0.505207	0.57631	1.08152
AT5G24930.1	91	1221	287	1356	1341	1356	GGAAGATGGTGGGTGG	3UTR	G2L1_6	5	8	1488.8	454.3	530.9	296.2	0.31883	0.427641	0.437889	0.459626	1.34128	1.09418	1.29395	0.199769
AT5G25610.1	116	1179	265	671	650	671	GGAGAAGGACTTGGTTCGCGGG	CDS	G2L1_6	6	14	523.909	798.909	201.455	316.818	0.416641	0.528703	0.370445	0.379193	1.26896	-0.412239	-0.33418	0.0780589
AT5G28050.1	220	558	294	369	349	369	GGGAGTGGACTGTGGTGATGG	CDS	G2L1_6	5	13	83.9167	68.3333	47.0833	74.3333	0.489559	0.633657	0.439008	0.527164	1.29434	-0.350814	0.260971	0.611784
AT5G28050.2	143	615	295	349	329	349	GGGAGTGGACTGTGGTGATGG	CDS	G2L1_6	5	13	73.75	71.1667	44.4167	66.5833	0.488519	0.634314	0.477941	0.565803	1.29844	-0.0725532	0.530086	0.602639
AT5G28500.1	39	1305	270	1040	1016	1040	GGAGTAGATGGGTGGTTTTACCGGG	CDS	G2L1_8	8	17	86.5833	10.4167	182.667	91.6667	0.557895	0.707229	0.458434	0.642511	1.26767	-0.666026	0.566624	1.23265
AT5G30510.1	75	1251	236	881	859	881	GGAATTGGATCTGTGGTCCTCGG	CDS	G2L1_6	6	15	98.1111	40.3333	135.889	49	0.560484	0.738636	0.482931	0.719203	1.31785	-0.435316	0.890917	1.32623
AT5G35530.1	96	747	244	211	189	211	GGATGGTTACTCTGGTGTTGAGG	CDS	G2L1_8	7	15	109.2	72.9	183.8	99.5	0.454034	0.646218	0.416364	0.589674	1.42328	-0.196011	0.705782	0.901793
AT5G35630.3	99	1293	212	1013	993	1013	GGGTGACTGGAACGGTGCTGG	CDS	G2L1_6	6	13	85.6364	16.5455	54.4545	31.2727	0.541384	0.641577	0.378287	0.530466	1.18507	-1.62784	-0.108973	1.51887
AT5G37770.1	59	486	221	547	531	547	GGTGGTGGTGCTTGAGG	3UTR	G2L1_8	7	9	66.4	70.7	133.8	126.6	0.591019	0.755435	0.558864	0.739564	1.27819	-0.195576	0.903469	1.09905
AT5G39570.1	62	1146	351	547	530	547	GGAGTATGGATCTGGTGG	CDS	G2L1_6	5	10	718.889	401.333	2839.44	2304.22	0.433845	0.495656	0.439136	0.514999	1.14247	0.0856023	1.31294	1.22734
AT5G39570.1	62	1146	351	766	741	766	GGAAGATCTGAGGAGCAGGAAGAAGG	CDS	G2L1_10	9	18	411.167	105.333	282.917	243.25	0.399741	0.611343	0.502026	0.692329	1.52935	0.483382	1.38273	0.899346
AT5G39570.1	62	1146	351	610	591	610	GGGCTTGGATCTGGTTATGG	CDS	G2L1_4	4	12	175.556	40.5556	154.889	207.889	0.357243	0.591781	0.322174	0.511669	1.65652	-0.149524	0.658428	0.807952
AT5G39570.1	62	1146	351	1092	1063	1092	GGAACCGTTCTGGTTCTGGTGATGATGAGG	CDS	G2L1_10	9	22	337.5	410.333	2112.5	2823.42	0.201978	0.347579	0.375651	0.380286	1.72087	1.19281	1.22464	0.0318346
AT5G39570.1	62	1146	351	574	549	574	GGTGGAAGAACTGAGGTTGAGTATGG	CDS	G2L1_10	9	18	268.583	129.167	875.583	1025.42	0.338451	0.533627	0.54637	0.549266	1.57667	1.06529	1.08013	0.0148379
AT5G40890.1	320	2328	299	1255	1230	1255	GGGAAATGCGGACTTTTCGGCTCAGG	CDS	G2L1_8	7	18	18.1	10.1	20.2	16.7	0.5195	0.737374	0.679267	0.725819	1.41939	0.733301	0.946968	0.213667
AT5G41670.1	61	1464	288	1219	1200	1219	GGGCGGTTTTCTTGGACAGG	CDS	G2L1_8	7	12	42.3333	15.8889	31.7778	42.1111	0.562846	0.769231	0.574981	0.66139	1.36668	0.0587945	0.477475	0.41868
AT5G41670.2	61	1464	317	1219	1200	1219	GGGCGGTTTTCTTGGACAGG	CDS	G2L1_8	7	12	39	17.1111	29.5556	44	0.579297	0.731602	0.578947	0.681818	1.26291	-0.00229726	0.673132	0.675429
AT5G41700.3	85	438	488	119	88	119	GGCTTCGAAACGGATCTTGAAGGAGCTGAAGG	CDS	G2L1_10	9	24	136.75	57.4167	89.75	33.0833	0.56535	0.604167	0.596861	0.619361	1.06866	0.811802	1.39144	0.579636
AT5G42070.1	76	495	134	474	446	474	GGGCAGAGCATGGACGAGGTTGCATTTGG	CDS	G2L1_10	9	21	30.3846	15.4615	23.6154	37	0.688645	0.766138	0.718157	0.752867	1.11253	0.380841	0.828748	0.447907
AT5G42270.1	173	2115	192	2044	2031	2044	GGTGGAGCAGGAGG	CDS	G2L1_4	4	6	169.111	71.7778	389.667	323.444	0.373193	0.542466	0.390339	0.392676	1.45358	0.101292	0.115096	0.013804
AT5G42820.1	131	852	233	811	783	811	GGGGACGTTAGGGACCGTGACCGGCATGG	CDS	G2L1_10	10	19	29.5714	26.5	82.8571	115.357	0.626738	0.711273	0.715482	0.727427	1.13488	1.04979	1.19109	0.141302
AT5G42820.1	131	852	233	880	864	880	GGAAGGAGGAGACATGG	CDS	G2L1_6	6	9	22.5556	11.2222	12.2222	27.2222	0.719444	0.791667	0.75	0.7525	1.10039	0.423075	0.457693	0.034618
AT5G42820.2	131	852	512	811	783	811	GGGGACGTTAGGGACCGTGACCGGCATGG	CDS	G2L1_10	10	19	31.3571	25.7857	77.4286	117.857	0.635331	0.780832	0.682661	0.711422	1.22902	0.325294	0.522961	0.197667
AT5G43850.1	37	564	182	62	40	62	GGCTCTCGAGGCATGGTTTATGG	CDS	G2L1_8	7	15	22.8889	30.5556	29.2222	23.2222	0.756068	0.855233	0.772338	0.776914	1.13116	0.164075	0.210215	0.0461401
AT5G44080.1	139	948	135	474	460	474	GGATCACGGCGGAGG	CDS	G2L1_6	5	7	14.875	27	47.375	84.25	0.709034	0.782407	0.692942	0.699555	1.10348	-0.21931	-0.129183	0.0901268
AT5G44670.1	119	1560	304	1415	1387	1415	GGGATAGGAAGTATGCGGTTCAACCGCGG	CDS	G2L1_10	9	21	27	34.8333	72.5833	66.4167	0.581699	0.855072	0.419119	0.547662	1.46996	-0.59472	-0.124507	0.470213
AT5G45410.1	80	1029	163	1053	1029	1053	GGTATAGGGGAGGGAGTGAAGCAGG	CDS	G2L1_10	10	15	49.4286	65.4286	20.5	14.7143	0.692054	0.82459	0.739217	0.798419	1.19151	0.355848	0.802536	0.446687
AT5G45410.2	165	1029	163	1138	1114	1138	GGTATAGGGGAGGGAGTGAAGCAGG	CDS	G2L1_10	10	15	42.5	68.2143	23.5	16.5714	0.690476	0.805958	0.733683	0.794168	1.16725	0.374144	0.897907	0.523763
AT5G45410.3	50	1029	163	1023	999	1023	GGTATAGGGGAGGGAGTGAAGCAGG	CDS	G2L1_10	10	15	43.0714	55.7143	19.2143	12.6429	0.693912	0.764575	0.717482	0.800866	1.10183	0.333564	1.51356	1.18
AT5G46020.1	245	495	229	648	628	648	GGAAGGACTTGGATCGTTTGG	CDS	G2L1_8	7	13	200.778	59	218.889	238.667	0.45718	0.736111	0.646954	0.701065	1.61011	0.680362	0.874354	0.193992
AT5G46730.1	18	873	166	407	394	407	GGTAGTGGAGGCGG	CDS	G2L1_4	4	6	338.333	291.222	956.889	714.889	0.449164	0.505727	0.45961	0.560489	1.12593	0.184691	1.96814	1.78345
AT5G46730.1	18	873	166	674	661	674	GGAGGAAGTGGAGG	CDS	G2L1_4	4	6	388.333	361.222	946.444	1367.33	0.614383	0.698257	0.638955	0.734938	1.13652	0.292965	1.43734	1.14438
AT5G46730.1	18	873	166	539	526	539	GGTCATGGAGGAGG	CDS	G2L1_4	4	6	406.125	432.75	1173.75	1570.38	0.375769	0.531051	0.465868	0.572704	1.41324	0.580225	1.26824	0.688011
AT5G46730.1	18	873	166	380	358	380	GGAGCTGCTGGTGGTCATGCTGG	CDS	G2L1_8	7	15	172.091	158.091	411	311.273	0.576661	0.654952	0.624318	0.673465	1.13577	0.608713	1.23646	0.627749
AT5G46730.1	18	873	166	221	204	221	GGGCGGTAGTGGAGAAGG	CDS	G2L1_4	4	10	84.9091	29.9091	86.2727	70	0.305325	0.515464	0.422013	0.535676	1.68824	0.555288	1.09618	0.540895
AT5G46730.1	18	873	166	575	559	575	GGAGGGGCTCACGGCGG	CDS	G2L1_6	5	7	294.4	190.2	484.9	398.8	0.424524	0.5102	0.395649	0.428536	1.20181	-0.337038	0.046818	0.383856
AT5G46730.1	18	873	166	131	121	131	GGCGGTGGAGG	CDS	G2L1_2	1	3	477.875	226.75	827.625	272.25	0.31608	0.555265	0.584523	0.64612	1.75672	1.12232	1.37986	0.257532
AT5G46730.1	18	873	166	204	190	204	GGTGGTGGTTATGGG	CDS	G2L1_6	5	7	62.5556	16.3333	48.5556	30.6667	0.419578	0.643991	0.511569	0.544283	1.53486	0.409918	0.555697	0.145779
AT5G46730.2	18	741	166	221	204	221	GGGCGGTAGTGGAGAAGG	CDS	G2L1_4	4	10	84.1818	31.5455	82.0909	73.3636	0.298935	0.454321	0.406709	0.491213	1.5198	0.693586	1.23742	0.543835
AT5G46730.2	18	741	166	239	226	239	GGTGGAGGATATGG	CDS	G2L1_4	4	6	115.125	24.375	100.875	69	0.486835	0.582692	0.587206	0.630888	1.1969	1.04708	1.50278	0.455698
AT5G46730.2	18	741	166	204	190	204	GGTGGTGGTTATGGG	CDS	G2L1_6	5	7	66.6667	16.5556	40	28.2222	0.423333	0.62789	0.489506	0.573053	1.4832	0.323495	0.731926	0.408431
AT5G46730.2	18	741	166	131	121	131	GGCGGTGGAGG	CDS	G2L1_2	1	3	472.125	229.125	824.875	252.125	0.329461	0.550259	0.583592	0.652392	1.67018	1.15097	1.46256	0.311597
AT5G47090.1	15	933	276	556	536	556	GGGCTGAGGAAGCGGTGTTGG	CDS	G2L1_6	5	13	50.6667	10	40.5	27.75	0.648757	0.788114	0.59619	0.693788	1.21481	-0.377212	0.323135	0.700347
AT5G47190.1	43	690	186	603	582	603	GGAGGATTATTGCAGGCATTGG	CDS	G2L1_10	9	14	39.7778	42.4444	153.667	75.1111	0.54494	0.620152	0.589534	0.596524	1.13802	0.592904	0.685842	0.092938
AT5G47450.1	38	753	260	724	691	724	GGGTGGGACCACTTGTGGGTGGTGCACTCGCGGG	CDS	G3L1-15	12	22	181	315.412	279.118	158.118	0.652488	0.758342	0.637064	0.662295	1.16223	-0.145708	0.0926483	0.238356
AT5G47450.1	38	753	260	709	682	709	GGATCTATTGGGTGGGACCACTTGTGGG	CDS	G3pL1_9	9	19	247.833	486.167	557.167	188.583	0.514524	0.696141	0.642041	0.684857	1.35298	0.702118	0.937868	0.23575
AT5G47700.1	117	342	216	320	307	320	GGTGCTGGTGGTGG	CDS	G2L1_4	4	6	332.333	221.778	1168.11	491.444	0.403329	0.538425	0.408116	0.409225	1.33495	0.0354303	0.0436392	0.00820887
AT5G47700.2	72	342	215	275	262	275	GGTGCTGGTGGTGG	CDS	G2L1_4	4	6	348.556	228.667	1120.44	506.111	0.398662	0.503081	0.393039	0.417009	1.26192	-0.0538478	0.175704	0.229551
AT5G47840.1	47	852	281	496	480	496	GGATGGCTTTTGGATGG	CDS	G2L1_6	5	9	20.25	21.75	10.125	10.375	0.774691	0.875	0.770062	0.875	1.12948	-0.0461542	1	1.04615
AT5G47930.1	71	255	260	304	279	304	GGTGGTAAAGCGAGGCTACAAGAGGG	CDS	G2L1_10	9	18	39.6667	53.4167	60.75	30.0833	0.586026	0.812334	0.498215	0.702404	1.38617	-0.38802	0.514246	0.902266
AT5G48180.1	68	981	346	638	611	638	GGAAGGGAGAATTTGGGTTTTGTTTGGG	CDS	G3pL1_9	8	19	4123.38	3026.69	3278.15	1332.77	0.481557	0.60354	0.553224	0.650686	1.25331	0.587522	1.3865	0.798976
AT5G48180.1	68	981	346	638	597	638	GGGCTTGTGGTTGTGGAAGGGAGAATTTGGGTTTTGTTTGGG	CDS	G3L1-15	15	30	3431.2	2239.8	2441.9	932.55	0.485632	0.643442	0.585479	0.692369	1.32496	0.632705	1.31003	0.677329
AT5G48180.1	68	981	346	606	582	606	GGCAGAGGAGCACCAGGGCTTGTGG	CDS	G2L1_8	8	17	2587.08	740.417	853.833	190.583	0.244613	0.513517	0.402284	0.457112	2.0993	0.586348	0.790242	0.203894
AT5G48180.1	68	981	346	900	871	900	GGGAGAGGATTGTGTGCGGGAATGAAGAGG	CDS	G2L1_10	10	22	124.375	94.9375	163.25	91.125	0.482334	0.668692	0.602675	0.603523	1.38637	0.645753	0.650302	0.00454905
AT5G48810.1	154	423	182	168	151	168	GGAGATGGGCGGAGACGG	CDS	G2L1_6	5	10	216.727	303.091	214.091	96.1818	0.624533	0.767737	0.712848	0.775623	1.2293	0.616712	1.05507	0.438357
AT5G50850.1	146	1092	309	1132	1106	1132	GGATGCACCGGTCGAGAGGATTGCAGG	CDS	G2L1_8	7	19	21.25	18.6667	37.5833	14.6667	0.524015	0.733209	0.53535	0.744318	1.39921	0.0541845	1.0531	0.99892
AT5G50920.1	158	2790	241	2890	2865	2890	GGTAACGTCACGGTGCTAAATGGTGG	CDS	G2L1_10	9	18	174.2	51.9	113.6	59.4	0.514224	0.68891	0.459002	0.479218	1.33971	-0.316121	-0.200393	0.115728
AT5G52310.1	80	2133	287	1648	1623	1648	GGTTACTCCGGAGAAATTCCGGTGGG	CDS	G2L1_10	9	18	40.8	37.2	50.2	125	0.590356	0.767514	0.573248	0.57368	1.30009	-0.096569	-0.0941324	0.00243658
AT5G52650.1	102	540	226	524	508	524	GGTGGTGAGTTTGGAGG	CDS	G2L1_8	7	9	163.4	173.6	240.6	144.8	0.468976	0.518345	0.49011	0.514499	1.10527	0.428084	0.92211	0.494026
AT5G53490.2	21	708	181	586	565	586	GGTGCGGTGTTTAGGAACACGG	CDS	G2L1_6	6	14	22.9	22.2	25.9	20.1	0.70354	0.795045	0.646739	0.682584	1.13006	-0.620737	-0.229009	0.391728
AT5G54190.2	484	855	271	894	862	894	GGCTAATCTTGGTGATTTGAGGGGACTAGCAGG	CDS	G2L1_8	8	23	62.6923	51.6154	129.077	27.6154	0.528495	0.606329	0.420293	0.435385	1.14728	-1.39015	-1.19626	0.193895
AT5G54270.1	151	798	185	393	368	393	GGCGATTATGGTTGGGACACCGCCGG	CDS	G2L1_10	9	18	653.091	61.6364	95.4545	59.1818	0.436753	0.74331	0.522211	0.543369	1.7019	0.278767	0.347787	0.0690197
AT5G56010.1	105	2100	218	440	423	440	GGAGGCGTTGGCTGCTGG	CDS	G2L1_6	5	10	86.9	37.7	77	52.5	0.645498	0.733275	0.543354	0.759615	1.13598	-1.1637	1.30009	2.46379
AT5G56030.1	121	2100	217	449	422	449	GGAACCAAGGAATTCATGGAAGCACTGG	CDS	G2L1_8	7	20	33	15.6667	35.6667	13.7778	0.572211	0.708333	0.545962	0.737745	1.23789	-0.192834	1.21607	1.4089
AT5G56030.2	91	2187	38	506	479	506	GGAACCAAGGAATTCATGGAAGCACTGG	CDS	G2L1_8	7	20	36.1111	15	32.5556	14	0.59593	0.728704	0.53125	0.71875	1.2228	-0.487147	0.925032	1.41218
AT5G57290.1	91	363	247	315	305	315	GGTGGTGGTGG	CDS	G2L1_2	1	3	263.5	352.625	1737	976	0.48399	0.605149	0.463155	0.504643	1.25033	-0.171961	0.170462	0.342424
AT5G57290.1	91	363	247	303	289	303	GGTGGTCATTGGTGG	CDS	G2L1_6	5	7	1613.88	1262.38	2351.62	946.5	0.569756	0.683867	0.537202	0.573362	1.20028	-0.285291	0.0316007	0.316891
AT5G57290.3	91	360	247	315	305	315	GGTGGTGGAGG	CDS	G2L1_2	1	3	641.625	1225.25	5418.12	3039.62	0.573617	0.714803	0.66903	0.683817	1.24613	0.6758	0.78053	0.10473
AT5G57330.1	178	939	346	603	576	603	GGCTGAGGATAGCCTTGGGGACCGAAGG	CDS	G2L1_8	8	18	33.4615	12.3077	16.0769	13.9231	0.717054	0.9	0.727642	0.85514	1.25513	0.0578752	0.754793	0.696918
AT5G57655.1	154	864	845	1358	1339	1358	GGTGGGATTGCTCCAGGCGG	3UTR	G2L1_10	10	12	39.4	15.1	10.6	26.2	0.71358	0.781046	0.647799	0.677531	1.09455	-0.97504	-0.534338	0.440702
AT5G57655.2	270	1434	234	1397	1378	1397	GGTGGGATTGCTCCAGGCGG	CDS	G2L1_10	10	12	36.9	13.3	11	28.6	0.698509	0.787194	0.650505	0.710411	1.12696	-0.541295	0.134203	0.675498
AT5G57685.1	65	447	352	474	455	474	GGAGGGAAGTGATCAGGTGG	CDS	G2L1_10	10	12	178.182	196.364	580.273	920.364	0.301871	0.556988	0.591436	0.675564	1.84512	1.13503	1.46479	0.329763
AT5G58470.2	66	1269	859	149	139	149	GGAGGGGGAGG	CDS	G2L1_2	2	3	38	11.5556	42	29.4444	0.474334	0.632479	0.50147	0.684277	1.3334	0.171588	1.32754	1.15595
AT5G59690.1	97	312	183	396	375	396	GGCAAGGAAGGACTCTTTACGG	CDS	G2L1_10	9	14	431.125	65.375	94.25	37.375	0.277363	0.542782	0.509615	0.625	1.95694	0.87504	1.30977	0.434726
AT5G59970.1	63	312	177	107	91	107	GGCTTGGGTAAAGGAGG	CDS	G2L1_6	5	9	122.778	103.222	56.6667	27.6667	0.431775	0.609736	0.442702	0.639893	1.41216	0.0613998	1.16946	1.10806
AT5G60360.1	147	1077	245	960	945	960	GGTTGGATTGGTACGG	CDS	G2L1_4	3	8	128.125	135.375	114.75	119.625	0.388171	0.494114	0.444172	0.510841	1.27293	0.5286	1.15789	0.629293
AT5G60360.2	147	1074	245	960	945	960	GGTTGGATTGGTACGG	CDS	G2L1_4	3	8	124.625	129.625	107.125	128.625	0.339644	0.486861	0.454055	0.510811	1.43345	0.777157	1.16269	0.38553
AT5G60360.3	147	1086	211	960	945	960	GGTTGGATTGGTACGG	CDS	G2L1_4	3	8	121.125	145.75	110.875	131.5	0.393834	0.459477	0.42686	0.490732	1.16668	0.503121	1.47614	0.973017
AT5G60390.1	69	1350	345	817	802	817	GGTGGTATTGGAACGG	CDS	G2L1_4	4	8	84.25	54.625	36.5	13.5	0.434347	0.547769	0.417808	0.474537	1.26113	-0.145818	0.35434	0.500158
AT5G60390.2	69	1203	443	817	802	817	GGTGGTATTGGAACGG	CDS	G2L1_4	4	8	80.75	60	43.75	12.625	0.436533	0.569792	0.482857	0.498762	1.30527	0.347628	0.466984	0.119355
AT5G60570.1	444	1182	223	1496	1467	1496	GGTGTTTTGTGGGCAACGAGGTCCTCATGG	CDS	G2L1_10	9	22	67.1667	51.9167	102.667	111.083	0.522371	0.743815	0.624457	0.641766	1.42392	0.460999	0.539162	0.0781635
AT5G61660.1	68	405	243	245	225	245	GGATCTGGATGGGGTTACGGG	CDS	G2L1_6	5	11	210.091	292.455	405.545	187.909	0.513512	0.7054	0.543702	0.70924	1.37368	0.157329	1.02001	0.862683
AT5G62280.1	92	711	261	601	579	601	GGGTCATGGAGGTTTAGCGATGG	CDS	G2L1_10	9	15	167.909	19.6364	100.364	24.1818	0.522437	0.59775	0.476483	0.593263	1.14416	-0.610167	0.940426	1.55059
AT5G62390.1	119	1341	399	915	899	915	GGTGATTGAGGAGGAGG	CDS	G2L1_8	7	9	48.4	22.7	150.3	93.8	0.575	0.615196	0.630198	0.653399	1.06991	1.37322	1.9504	0.577183
AT5G62390.1	119	1341	399	529	511	529	GGGAGGCGGAGATTCAAGG	CDS	G2L1_8	8	11	52.5	19.8	149.9	72.6	0.503905	0.586981	0.38103	0.415564	1.16486	-1.47907	-1.06339	0.415685
AT5G62670.1	148	2871	252	2630	2612	2630	GGGATCGGGTGGGGATGGG	CDS	G3L1-15	3	7	236.462	114.462	201.538	110.462	0.351434	0.564413	0.472637	0.600171	1.60603	0.569083	1.1679	0.598815
AT5G62700.1	104	1353	285	1314	1294	1314	GGTACACAGGTGAGGGAATGG	CDS	G2L1_6	6	13	328.7	45.8	105.6	62.7	0.405385	0.65641	0.450298	0.61968	1.61923	0.17892	0.853681	0.67476
AT5G62700.1	104	1353	285	408	381	408	GGTCAATCCGGTGCGGGTAACAACTGGG	CDS	G2L1_10	10	20	61.7273	59.5455	29.1818	21.5455	0.513255	0.618779	0.65514	0.690717	1.2056	1.34458	1.68173	0.337148
AT5G62930.1	24	729	260	152	135	152	GGTTCGAGGCTACGGCGG	CDS	G2L1_6	5	10	675.444	581.222	532.111	226.667	0.542157	0.669055	0.577522	0.707354	1.23406	0.278687	1.30181	1.02313
AT5G64200.1	88	912	457	119	101	119	GGAAGGTCAGGTCCACCGG	CDS	G2L1_6	6	11	38	94.625	24.375	17.375	0.588816	0.689069	0.53782	0.633993	1.17026	-0.508666	0.45063	0.959297
AT5G64200.2	88	912	609	119	101	119	GGAAGGTCAGGTCCACCGG	CDS	G2L1_6	6	11	34	82.25	22.875	16.5	0.625	0.699468	0.477459	0.625	1.11915	-1.98126	-2.61809e-07	1.98126
AT5G64570.1	26	2355	112	2253	2231	2253	GGGGAAGAGGGAAGAAGCGGTGG	CDS	G2L1_8	8	13	117.143	92.8571	264.143	294.429	0.526441	0.579917	0.498366	0.555247	1.10158	-0.524996	0.538672	1.06367
AT5G64570.1	26	2355	112	2097	2085	2097	GGCGGTGGATCGG	CDS	G2L1_4	3	5	787.875	403.875	392.75	688.375	0.157366	0.261103	0.233211	0.283798	1.65922	0.731129	1.21877	0.487639
AT5G64740.1	489	3255	361	2722	2706	2722	GGAGAATGGTGGGATGG	CDS	G2L1_6	5	9	47.3	33.4	74.5	70.3	0.728212	0.809714	0.654735	0.732793	1.11192	-0.901542	0.0562017	0.957744
AT5G64740.1	489	3255	361	2370	2350	2370	GGTTTGGATGGGCTACAAGGG	CDS	G2L1_8	8	13	71.3	12.1	36.1	67.1	0.629032	0.747934	0.472853	0.478241	1.18902	-1.31352	-1.2682	0.0453169
AT5G64920.1	100	1005	450	768	755	768	GGAGATGGTGGTGG	CDS	G2L1_4	4	6	54.8889	10	37.8889	16.4444	0.602376	0.667553	0.641254	0.716146	1.1082	0.596499	1.74554	1.14905
AT5G65480.1	254	462	483	445	429	445	GGATGGATTGGAAGAGG	CDS	G2L1_4	4	9	204.556	102.333	298.778	166.889	0.349847	0.52075	0.366768	0.46261	1.48851	0.0990108	0.659806	0.560796
AT5G65720.2	403	978	362	869	857	869	GGTGGAGGTCAGG	CDS	G2L1_4	3	5	34.875	32.25	171.875	84.625	0.3069	0.600775	0.468273	0.47729	1.95756	0.549121	0.579803	0.0306823
AT5G66190.1	187	1083	239	933	911	933	GGTTTGGCGTGGCTTTTCTTGGG	CDS	G2L1_10	9	15	163.9	24.3	88.9	131.9	0.49339	0.682213	0.573328	0.603993	1.3827	0.423349	0.585748	0.162399
AT5G66190.2	476	789	239	928	906	928	GGTTTGGCGTGGCTTTTCTTGGG	CDS	G2L1_10	9	15	167.8	27.1	92.1	131	0.475452	0.667493	0.555062	0.601187	1.40391	0.414545	0.654733	0.240187
AT5G66570.1	91	999	154	837	817	837	GGACCCAAAGGGCCGTGGTGG	CDS	G2L1_8	8	13	654.3	340.1	571.1	619.1	0.346071	0.439445	0.406971	0.464575	1.26981	0.652218	1.26913	0.616915
AT5G67250.1	73	1584	304	50	31	50	GGAGAGGAAGAGAAAGGAGG	5UTR	G2L1_8	8	12	251.364	127.818	141.545	124.545	0.234888	0.439366	0.40714	0.516156	1.87053	0.842401	1.37555	0.533145
AT5G67250.1	73	1584	304	204	177	204	GGAATGTTGTGGATCGGGATTTCACCGG	CDS	G2L1_10	9	20	606.364	1120.64	2943.45	2897.73	0.469734	0.605157	0.657381	0.689	1.2883	1.38563	1.61912	0.233488
AT5G67300.1	87	918	980	862	841	862	GGTAACGGAGGCGAGTTTATGG	CDS	G2L1_10	9	14	85.8	50.8	67.1	48.9	0.38662	0.595721	0.353281	0.587389	1.54084	-0.159439	0.960156	1.11959
AT5G67380.1	47	1230	190	1103	1080	1103	GGGCGGCATAGCAGGAAACCTTGG	CDS	G2L1_8	7	16	57	21.3	20.1	14.3	0.534893	0.686489	0.538419	0.770833	1.28341	0.0232605	1.55637	1.53311
AT5G67380.2	37	1131	190	994	971	994	GGGCGGCATAGCAGGAAACCTTGG	CDS	G2L1_8	7	16	52.6	25.7	18.8	13.5	0.510773	0.69693	0.554373	0.740741	1.36446	0.234213	1.23534	1.00113

## Sheet: RG4_score_22_4
gene_id	5'UTR_length	CDS_length	3'UTR_length	site	start_position	end_position	matched_seq	location	type	MaxLoopLength	Total_Loop_Length	avgCount_Li	avgCount_K	avgCount_viv22	avgCount_viv4	gini_vitro_Li	gini_vitro_K	gini_viv22	gini_viv4	K_Li_ratio	folding_score_22	folding_score_4	folding_score_difference
AT2G27720.1	116	348	208	328	318	328	GGAGGTGGTGG	CDS	G2L1_2	1	3	97.75	500.875	942.625	463.375	0.462596	0.527483	0.371088	0.347754	1.14027	-1.41026	-1.76986	-0.359605
AT4G25890.1	102	360	143	329	319	329	GGTGGTGGAGG	CDS	G2L1_2	1	3	62.5	116.375	315.875	244.125	0.5645	0.607546	0.56297	0.493792	1.07625	-0.0355452	-1.64264	-1.60709
AT5G39570.1	62	1146	351	358	348	358	GGTGGTGGTGG	CDS	G2L1_2	1	3	275.25	68.625	309.375	115.875	0.465599	0.580829	0.364091	0.287621	1.24749	-0.880926	-1.54456	-0.663629
AT3G20470.1	79	525	185	234	224	234	GGAGGAGGCGG	CDS	G2L1_2	1	3	1388.88	1285.38	1209.38	1497	0.454651	0.511512	0.399574	0.377108	1.12507	-0.968629	-1.36372	-0.395091
AT2G32690.2	57	576	217	347	337	347	GGCGGCGGTGG	CDS	G2L1_2	1	3	254.75	93.125	148.5	261.25	0.33869	0.478356	0.318182	0.161483	1.41237	-0.146837	-1.26879	-1.12195
AT5G65207.1	59	222	119	90	80	90	GGTGGCGGAGG	CDS	G2L1_2	1	3	33.125	64.25	102.75	105.5	0.545755	0.680447	0.681265	0.418543	1.2468	1.00607	-0.944461	-1.95053
AT2G32690.4	57	519	217	260	250	260	GGTGGAGGCGG	CDS	G2L1_2	1	3	347	260.375	419.375	365.375	0.334924	0.380161	0.37187	0.297682	1.13506	0.81673	-0.823278	-1.64001
AT1G55460.1	89	1236	222	655	645	655	GGTGGTGGTGG	CDS	G2L1_2	1	3	50	13.625	35	31.25	0.6025	0.650229	0.626786	0.567	1.07922	0.508822	-0.743778	-1.2526
AT5G46730.2	18	741	166	659	649	659	GGTGGAGGAGG	CDS	G2L1_2	1	3	21.625	10.75	31.75	19	0.567197	0.630814	0.683071	0.523026	1.11216	1.82143	-0.69431	-2.51574
AT4G33010.1	182	3114	182	2533	2523	2533	GGAGGTGGTGG	CDS	G2L1_2	1	3	115.375	26.5	80.625	67.625	0.503115	0.689858	0.504457	0.375924	1.37117	0.00718911	-0.681098	-0.688287
AT4G33010.2	182	2931	361	2533	2523	2533	GGAGGTGGTGG	CDS	G2L1_2	1	3	117.875	31.25	73.5	72	0.464608	0.659	0.471939	0.383681	1.4184	0.0377131	-0.416308	-0.454021
AT2G21660.1	77	531	228	382	372	382	GGTGGCGGTGG	CDS	G2L1_2	1	3	1281.88	8733.88	13571.6	6748	0.469807	0.615722	0.469227	0.412632	1.31058	-0.00397825	-0.391844	-0.387866
AT2G32690.1	57	606	217	347	337	347	GGCGGCGGTGG	CDS	G2L1_2	1	3	799.5	500.25	627.625	652.125	0.281543	0.476699	0.194757	0.218157	1.69317	-0.444701	-0.324797	0.119904
AT2G32690.4	57	519	217	347	337	347	GGCGGCGGTGG	CDS	G2L1_2	1	3	211.375	181.5	376.625	303.625	0.283486	0.501033	0.322312	0.219895	1.7674	0.17847	-0.29231	-0.470779
AT2G32690.3	57	582	217	347	337	347	GGCGGCGGTGG	CDS	G2L1_2	1	3	317.375	221.125	419.25	391.375	0.27565	0.476611	0.31127	0.224808	1.72905	0.177249	-0.252992	-0.430241
AT2G47450.1	100	1122	412	731	721	731	GGAGGTGGTGG	CDS	G2L1_2	1	3	494.25	172	341.625	217.375	0.364631	0.497638	0.389453	0.349842	1.36477	0.186623	-0.111189	-0.297812
AT2G27710.3	138	348	197	389	379	389	GGAGGTGGAGG	CDS	G2L1_2	1	3	39.875	13.875	44	30.375	0.617163	0.71509	0.622159	0.620885	1.15867	0.0510184	0.0380054	-0.013013
AT3G44110.1	197	1263	321	463	453	463	GGAGGAGGTGG	CDS	G2L1_2	1	3	10.625	10.125	41.5	35	0.642647	0.800926	0.564759	0.661607	1.24629	-0.492093	0.119789	0.611883
AT4G30460.1	68	489	266	331	321	331	GGTGGTGGTGG	CDS	G2L1_2	1	3	536.375	875.5	831	457.375	0.39947	0.575171	0.411515	0.428772	1.43984	0.0685533	0.16677	0.0982165
AT5G57290.1	91	363	247	315	305	315	GGTGGTGGTGG	CDS	G2L1_2	1	3	263.5	352.625	1737	976	0.48399	0.605149	0.463155	0.504643	1.25033	-0.171961	0.170462	0.342424
AT3G44110.2	197	1032	385	463	453	463	GGAGGAGGTGG	CDS	G2L1_2	1	3	10.125	11.25	41.375	40.25	0.618827	0.827778	0.572885	0.66382	1.33766	-0.21987	0.215327	0.435197
AT2G27710.1	210	348	197	461	451	461	GGAGGTGGAGG	CDS	G2L1_2	1	3	48.375	17.375	50	31.125	0.592054	0.745504	0.62625	0.629016	1.25918	0.222847	0.240873	0.0180259
AT3G18170.1	51	1155	115	705	695	705	GGCGGCGGAGG	CDS	G2L1_2	1	3	22.75	14.25	44.125	36	0.553571	0.80921	0.719193	0.625	1.4618	0.647871	0.279412	-0.368459
AT2G27710.3	138	348	197	350	340	350	GGTGGCGGAGG	CDS	G2L1_2	1	3	257.75	141.25	682	328.75	0.282978	0.491372	0.437637	0.353327	1.73643	0.742151	0.337578	-0.404572
AT2G27710.1	210	348	197	422	412	422	GGTGGCGGAGG	CDS	G2L1_2	1	3	248.875	144.5	680.875	329.875	0.279947	0.520329	0.441504	0.362022	1.85867	0.672087	0.341434	-0.330653
AT2G27710.2	207	348	197	419	409	419	GGTGGCGGAGG	CDS	G2L1_2	1	3	248	138.125	702.125	327.25	0.271799	0.505769	0.454313	0.354469	1.86082	0.780072	0.353335	-0.426738
AT2G05520.3	55	378	235	264	254	264	GGAGGAGGAGG	CDS	G2L1_2	1	3	175	477.625	211.625	246.625	0.513929	0.735442	0.697652	0.601432	1.43102	0.8294	0.395024	-0.434376
AT2G05520.4	55	375	235	261	251	261	GGAGGAGGAGG	CDS	G2L1_2	1	3	181	469.75	207.375	238.875	0.507251	0.726251	0.680606	0.60263	1.43174	0.791575	0.435518	-0.356057
AT2G05520.1	55	438	217	324	314	324	GGAGGAGGAGG	CDS	G2L1_2	1	3	182.5	454.875	210.625	244.125	0.507021	0.726264	0.685682	0.606183	1.43242	0.814902	0.452293	-0.362609
AT2G05440.2	52	465	210	312	302	312	GGAGGTGGAGG	CDS	G2L1_2	1	3	205.375	43.75	51.625	161.25	0.446363	0.536429	0.397397	0.489922	1.20178	-0.543676	0.48364	1.02732
AT2G05520.2	55	417	235	303	293	303	GGAGGAGGAGG	CDS	G2L1_2	1	3	181.875	472.625	223.375	248.75	0.493729	0.730792	0.685017	0.611181	1.48015	0.806907	0.495447	-0.31146
AT2G36120.1	31	768	230	420	410	420	GGTGGAGGAGG	CDS	G2L1_2	1	3	588.125	1078.25	3034.75	2409.38	0.303746	0.428008	0.443756	0.368943	1.4091	1.12673	0.524672	-0.602055
AT3G23450.1	50	1359	352	1087	1077	1087	GGCGGAGGAGG	CDS	G2L1_2	1	3	365.5	469.75	490.625	640.25	0.45212	0.54843	0.323917	0.503368	1.21302	-1.33116	0.532111	1.86327
AT2G05520.3	55	378	235	243	233	243	GGAGGAGGAGG	CDS	G2L1_2	1	3	323.125	243.75	135.75	180.375	0.471422	0.56859	0.631215	0.524515	1.20612	1.64451	0.546406	-1.0981
AT2G27710.2	207	348	197	458	448	458	GGAGGTGGAGG	CDS	G2L1_2	1	3	47.375	13.875	45	28.5	0.528694	0.748874	0.624306	0.657895	1.41646	0.434243	0.586796	0.152553
AT2G05520.2	55	417	235	282	272	282	GGAGGAGGAGG	CDS	G2L1_2	1	3	323.5	246.875	134.125	193.125	0.487732	0.583734	0.644338	0.553641	1.19683	1.63128	0.686535	-0.944743
AT2G32690.2	57	576	217	275	265	275	GGCGGCGGAGG	CDS	G2L1_2	1	3	340.625	186.25	283	272.625	0.27289	0.526342	0.438273	0.448132	1.92877	0.652521	0.691419	0.0388973
AT3G20470.1	79	525	185	267	257	267	GGTGGAGGAGG	CDS	G2L1_2	1	3	615.25	501.75	1756.38	2625.88	0.268996	0.463627	0.408218	0.404335	1.72355	0.715312	0.695363	-0.0199496
AT2G32690.4	57	519	217	275	265	275	GGCGGCGGAGG	CDS	G2L1_2	1	3	485.625	323.5	337.5	325.75	0.298874	0.537191	0.43213	0.467287	1.79738	0.559153	0.706677	0.147524
AT2G05520.1	55	438	217	303	293	303	GGAGGAGGAGG	CDS	G2L1_2	1	3	318.875	235.625	140	191.625	0.463299	0.565451	0.639732	0.537753	1.22049	1.72716	0.728854	-0.998308
AT2G05520.5	55	336	235	243	233	243	GGAGGAGGAGG	CDS	G2L1_2	1	3	115.625	405	166.125	161.5	0.562297	0.743056	0.750846	0.700271	1.32146	1.0431	0.763305	-0.279797
AT2G05520.6	55	354	235	261	251	261	GGAGGAGGAGG	CDS	G2L1_2	1	3	115.75	402	163.5	164.375	0.593143	0.751866	0.741017	0.715684	1.2676	0.931649	0.772048	-0.159601
AT5G57290.3	91	360	247	315	305	315	GGTGGTGGAGG	CDS	G2L1_2	1	3	641.625	1225.25	5418.12	3039.62	0.573617	0.714803	0.66903	0.683817	1.24613	0.6758	0.78053	0.10473
AT2G05510.1	101	384	222	370	360	370	GGAGGAGGAGG	CDS	G2L1_2	1	3	37.125	22.875	18.5	74.5	0.43729	0.664617	0.731419	0.616191	1.51986	1.29385	0.786976	-0.506878
AT2G32690.3	57	582	217	275	265	275	GGCGGCGGAGG	CDS	G2L1_2	1	3	519.625	321.625	341.875	348.625	0.282205	0.526283	0.447486	0.474767	1.8649	0.677167	0.788938	0.11177
AT2G32690.1	57	606	217	275	265	275	GGCGGCGGAGG	CDS	G2L1_2	1	3	777.5	450.875	489.25	439	0.255386	0.543145	0.435424	0.487044	2.12676	0.625656	0.805043	0.179387
AT2G05510.4	180	300	199	365	355	365	GGAGGAGGAGG	CDS	G2L1_2	1	3	38.125	28.625	22.375	72.25	0.412705	0.630458	0.662709	0.59083	1.52763	1.14811	0.818014	-0.330093
AT3G20470.1	79	525	185	531	521	531	GGAGGAGGAGG	CDS	G2L1_2	1	3	310.5	518.375	250.5	463	0.388788	0.586177	0.329341	0.553591	1.5077	-0.301167	0.834914	1.13608
AT5G22800.1	20	2937	148	2842	2832	2842	GGCGGAGGAGG	CDS	G2L1_2	1	3	553.875	97.125	481.625	510	0.420531	0.449968	0.478685	0.445404	1.07	1.97558	0.844974	-1.13061
AT2G32690.2	57	576	217	518	508	518	GGAGGAGGAGG	CDS	G2L1_2	1	3	842.375	1764.75	2384	2933.5	0.411059	0.512537	0.482553	0.498285	1.24687	0.704526	0.859554	0.155027
AT2G17870.1	49	906	301	528	518	528	GGAGGAGGTGG	CDS	G2L1_2	1	3	64.875	195.125	331.125	389.25	0.546002	0.665839	0.613392	0.65045	1.21948	0.562345	0.871579	0.309234
AT2G05520.2	55	417	235	261	251	261	GGAGGAGGAGG	CDS	G2L1_2	1	3	545.75	212.875	213	256	0.397045	0.518277	0.403169	0.507568	1.30533	0.0505123	0.911671	0.861159
AT2G05520.1	55	438	217	261	251	261	GGAGGAGGAGG	CDS	G2L1_2	1	3	2201.25	1418.12	2556	2316.25	0.437961	0.545626	0.554357	0.537736	1.24583	1.0811	0.926719	-0.154381
AT2G05520.1	55	438	217	282	272	282	GGAGGAGGAGG	CDS	G2L1_2	1	3	537.625	205.625	216.125	270.625	0.384765	0.519073	0.422715	0.514838	1.34906	0.282562	0.968471	0.685909
AT2G05440.4	50	444	210	310	300	310	GGAGGTGGAGG	CDS	G2L1_2	1	3	159.875	32.875	39.125	123.625	0.403929	0.531844	0.51877	0.529954	1.31668	0.897791	0.985228	0.0874371
AT2G05380.2	35	309	217	205	195	205	GGAGGAGGAGG	CDS	G2L1_2	1	3	2871.62	8770	8547	5134.5	0.553024	0.741918	0.734717	0.744687	1.34157	0.961875	1.01465	0.0527799
AT2G36120.1	31	768	230	681	671	681	GGTGGAGGAGG	CDS	G2L1_2	1	3	290.25	308.75	369	168.125	0.354328	0.467611	0.365007	0.469424	1.31971	0.0942648	1.016	0.921735
AT1G11700.1	115	606	156	432	422	432	GGAGGAGGAGG	CDS	G2L1_2	1	3	146.75	453.375	714.5	530	0.660988	0.721705	0.741034	0.723231	1.09186	1.31834	1.02513	-0.293209
AT2G32690.3	57	582	217	542	532	542	GGTGGAGGGGG	CDS	G2L1_2	1	3	189.667	768.778	1104	1696.89	0.403046	0.520114	0.449633	0.530251	1.29046	0.39795	1.0866	0.688648
AT3G23450.1	50	1359	352	328	318	328	GGTGGAGGAGG	CDS	G2L1_2	1	3	2229.38	2360.88	2968.88	6541.12	0.457843	0.594476	0.585012	0.614795	1.29843	0.930733	1.14871	0.217978
AT2G32690.1	57	606	217	545	535	545	GGAGGAGGAGG	CDS	G2L1_2	1	3	769.25	1733.38	2269.38	2712	0.459132	0.524365	0.502706	0.534419	1.14208	0.667967	1.15411	0.486147
AT2G32690.1	57	606	217	530	520	530	GGCGGAGGTGG	CDS	G2L1_2	1	3	1114.75	1828.62	2047.88	1514	0.443457	0.53118	0.468466	0.545017	1.19781	0.285089	1.15775	0.872656
AT1G56200.2	58	456	192	405	395	405	GGAGGAGGGGG	CDS	G2L1_2	1	3	219.111	67.7778	173.111	35.4444	0.270678	0.478324	0.467408	0.512713	1.76713	0.94743	1.16561	0.218184
AT4G38680.1	331	612	356	681	671	681	GGCGGTGGTGG	CDS	G2L1_2	1	3	234.625	131.25	325.125	240.5	0.280035	0.533571	0.486688	0.576014	1.90538	0.815082	1.1674	0.352318
AT1G56200.1	58	465	192	414	404	414	GGAGGAGGGGG	CDS	G2L1_2	1	3	225.667	72.3333	186.556	36.4444	0.25625	0.492917	0.467209	0.546748	1.92358	0.891376	1.22746	0.336079
AT1G20900.1	468	936	113	1244	1234	1244	GGAGGAGGAGG	CDS	G2L1_2	1	3	14	43.625	134	142.75	0.627232	0.708811	0.576493	0.727671	1.13006	-0.62197	1.23119	1.85316
AT2G05380.1	35	351	217	286	276	286	GGAGGAGGGGG	CDS	G2L1_2	1	3	4712.89	12109.1	14661.2	14919.1	0.523277	0.67687	0.662392	0.713009	1.29352	0.905739	1.23529	0.329549
AT3G23450.1	50	1359	352	1282	1272	1282	GGAGGAGGTGG	CDS	G2L1_2	1	3	468	686	1037.38	959.625	0.669338	0.722303	0.692297	0.734971	1.07913	0.433482	1.23918	0.805694
AT5G25100.2	161	1956	368	1898	1888	1898	GGTGGTGGAGG	CDS	G2L1_2	1	3	219.5	415.75	260	312.625	0.31492	0.426188	0.512861	0.462665	1.35332	1.77896	1.32783	-0.451126
AT2G05380.2	35	309	217	244	234	244	GGAGGAGGGGG	CDS	G2L1_2	1	3	4804.89	11782.3	14298.2	15220.6	0.537267	0.670405	0.651246	0.719357	1.24781	0.856092	1.36767	0.511582
AT3G23450.1	50	1359	352	1216	1206	1216	GGAGGAGGTGG	CDS	G2L1_2	1	3	611.125	906.875	1043.62	1981.88	0.59933	0.702119	0.717825	0.740973	1.17151	1.1528	1.37799	0.225193
AT5G46730.1	18	873	166	131	121	131	GGCGGTGGAGG	CDS	G2L1_2	1	3	477.875	226.75	827.625	272.25	0.31608	0.555265	0.584523	0.64612	1.75672	1.12232	1.37986	0.257532
AT5G25100.1	122	1935	271	1838	1828	1838	GGTGGTGGAGG	CDS	G2L1_2	1	3	217.875	440.375	254.875	332.75	0.27675	0.425028	0.511096	0.487322	1.53579	1.58045	1.42011	-0.160337
AT5G46730.2	18	741	166	131	121	131	GGCGGTGGAGG	CDS	G2L1_2	1	3	472.125	229.125	824.875	252.125	0.329461	0.550259	0.583592	0.652392	1.67018	1.15097	1.46256	0.311597
AT4G25740.2	76	450	224	456	446	456	GGAGGTGGTGG	CDS	G2L1_2	1	3	179.875	191.875	493.625	107	0.409225	0.464577	0.374747	0.495035	1.13526	-0.6229	1.55028	2.17318
AT2G05520.5	55	336	235	282	272	282	GGAGGAGGGGG	CDS	G2L1_2	1	3	84	131.556	71.4444	57.6667	0.347443	0.491742	0.567479	0.586598	1.41532	1.52486	1.65736	0.132498
AT2G21660.1	77	531	228	403	393	403	GGCGGTGGTGG	CDS	G2L1_2	1	3	694.875	2607.75	7825.38	3453.62	0.346128	0.392544	0.416819	0.423102	1.1341	1.52299	1.65835	0.135353
AT2G05520.1	55	438	217	384	374	384	GGAGGAGGGGG	CDS	G2L1_2	1	3	79.2222	129.556	80.5556	60.3333	0.360916	0.521631	0.522912	0.644976	1.4453	1.00797	1.76748	0.759509
AT2G05520.6	55	354	235	300	290	300	GGAGGAGGGGG	CDS	G2L1_2	1	3	85.8889	125.889	73	57.4444	0.339802	0.478768	0.56621	0.586288	1.40896	1.62923	1.77371	0.144483
AT1G70210.1	151	1020	849	1419	1406	1419	GGTTGGTTGGTTGG	3'UTR	G2L1_2	2	6	100.875	101.375	88.5	253	0.570167	0.613594	0.640184	0.630929	1.07617	1.61227	1.39916	-0.21311
AT2G36620.1	81	495	201	563	552	563	GGGTGGTGGTGG	CDS	G2L1_2	2	4	1806.22	196.111	268.222	111.333	0.3547	0.397482	0.303691	0.335108	1.12061	-1.19228	-0.457954	0.734329
AT2G25430.1	183	1962	239	891	880	891	GGAGGAGGAGGG	CDS	G2L1_2	2	4	23.4444	30.1111	16.8889	21.2222	0.706688	0.759328	0.808479	0.706225	1.07449	1.93374	-0.00879912	-1.94254
AT3G05220.1	213	1734	149	1319	1309	1319	GGTGGGGGAGG	CDS	G2L1_2	2	3	33	20.2222	56.8889	35.7778	0.472877	0.652015	0.570747	0.505866	1.37883	0.546337	0.184156	-0.362182
AT3G05220.2	316	1437	143	1125	1115	1125	GGTGGGGGAGG	CDS	G2L1_2	2	3	33	22.7778	59	34.8889	0.495324	0.63523	0.602218	0.557679	1.28246	0.764041	0.44569	-0.31835
AT1G01490.2	110	534	342	373	362	373	GGAAGGTGGTGG	CDS	G2L1_2	2	4	110.5	12.25	75.625	78.375	0.326075	0.780612	0.591942	0.554426	2.39397	0.584919	0.502381	-0.0825373
AT1G01490.1	292	534	281	555	544	555	GGAAGGTGGTGG	CDS	G2L1_2	2	4	102.25	14	69.375	70	0.318765	0.796875	0.580405	0.575893	2.49988	0.547239	0.5378	-0.00943831
AT1G18630.1	107	468	176	472	461	472	GGGTGGTGGTGG	CDS	G2L1_2	2	4	42.8889	115.333	95.1111	165.889	0.74266	0.837294	0.777259	0.797499	1.12743	0.365606	0.579491	0.213885
AT4G09180.1	112	789	224	181	170	181	GGAGGAGGAGGG	CDS	G2L1_2	2	4	36.6667	65.7778	234.778	219.556	0.470707	0.589339	0.536888	0.552407	1.25203	0.557867	0.688679	0.130813
AT2G05520.5	55	336	235	226	215	226	GGAGGAGGACGG	CDS	G2L1_2	2	4	161.75	440.625	205.5	216	0.543856	0.761596	0.731448	0.694589	1.40036	0.861541	0.692262	-0.169278
AT2G32690.2	57	576	217	534	523	534	GGCGGTGGAGGG	CDS	G2L1_2	2	4	138.667	439.111	713.222	872.111	0.329772	0.395074	0.331827	0.376524	1.19802	0.0314738	0.715925	0.684452
AT2G05440.1	52	384	210	222	212	222	GGAGGGGGAGG	CDS	G2L1_2	2	3	73.6667	13.6667	12.1111	29.8889	0.377074	0.6215	0.70948	0.5981	1.64822	1.35995	0.904267	-0.455681
AT2G05440.2	52	465	210	222	212	222	GGAGGGGGAGG	CDS	G2L1_2	2	3	146.778	26.4444	17.6667	55.6667	0.463622	0.664799	0.666667	0.645819	1.43393	1.00928	0.905657	-0.103626
AT2G05380.1	35	351	217	269	258	269	GGAGGCGGTGGG	CDS	G2L1_2	2	4	1533	1209.89	1931.22	1309.78	0.304172	0.436669	0.426558	0.438714	1.4356	0.923687	1.01543	0.0917445
AT3G20470.1	79	525	185	517	506	517	GGCGGTGGTGGG	CDS	G2L1_2	2	4	441	484.222	421.333	709	0.363036	0.511601	0.459623	0.515663	1.40923	0.650132	1.02734	0.37721
AT2G36120.1	31	768	230	573	562	573	GGGTGGAGGAGG	CDS	G2L1_2	2	4	4324	9325.67	13453.9	15099.6	0.48533	0.57354	0.575509	0.586532	1.18175	1.02233	1.14728	0.124957
AT2G05380.2	35	309	217	227	216	227	GGAGGCGGTGGG	CDS	G2L1_2	2	4	1565.11	1257.44	1984.22	1350	0.316516	0.439182	0.408992	0.458893	1.38755	0.753884	1.16069	0.406808
AT2G05440.4	50	444	210	220	210	220	GGAGGGGGAGG	CDS	G2L1_2	2	3	136.889	20.6667	10.4444	55	0.443723	0.696535	0.619385	0.750617	1.56975	0.694833	1.21392	0.519089
AT2G40000.1	72	1308	139	513	502	513	GGCGGTGGACGG	CDS	G2L1_2	2	4	59.75	12	55.375	173	0.59728	0.666667	0.52342	0.682262	1.11617	-1.06448	1.22476	2.28924
AT5G58470.2	66	1269	859	149	139	149	GGAGGGGGAGG	CDS	G2L1_2	2	3	38	11.5556	42	29.4444	0.474334	0.632479	0.50147	0.684277	1.3334	0.171588	1.32754	1.15595
AT3G20470.1	79	525	185	438	425	438	GGGGCTGGTGGTGG	CDS	G2L1_2	2	4	1348.9	2586	2361.1	4100.7	0.411498	0.44297	0.366681	0.453618	1.07648	-1.42406	1.33833	2.76239
AT4G30460.1	68	489	266	437	426	437	GGAGGAGGAGGG	CDS	G2L1_2	2	4	394.444	564.222	448.778	199.444	0.553865	0.581638	0.562295	0.592015	1.05014	0.303541	1.37366	1.07012
AT2G05440.5	50	423	210	220	210	220	GGAGGGGGAGG	CDS	G2L1_2	2	3	79.2222	13.1111	15.2222	37.8889	0.397382	0.585687	0.689375	0.656891	1.47386	1.55064	1.37813	-0.172507
AT2G37110.1	137	729	288	307	295	307	GGACGGCGGATGG	CDS	G2L1_2	2	5	67.75	88.375	30.875	21.125	0.533672	0.636669	0.664474	0.688609	1.193	1.26995	1.50429	0.234334
AT4G20360.1	84	1431	243	1272	1260	1272	GGAAGGTGGAAGG	CDS	G2L1_2	2	5	215.375	240.5	808.125	547	0.32204	0.442178	0.522177	0.55176	1.37305	1.6659	1.91214	0.246238
AT4G36900.1	201	591	232	599	588	599	GGCGGGGGCGGG	CDS	G2L1_4	3	4	18.5	58.8	15.6	27.1	0.658919	0.72415	0.741026	0.656458	1.099	1.25871	-0.0377329	-1.29644
AT3G06720.2	213	1599	486	1916	1900	1916	GGTCTGGTCTGGTCTGG	3'UTR	G2L1_4	3	9	46.125	43.5	58.875	32.625	0.442751	0.62069	0.506104	0.444923	1.40189	0.35604	0.0122103	-0.343829
AT3G06720.1	235	1599	496	1948	1932	1948	GGTCTGGTCTGGTCTGG	3'UTR	G2L1_4	3	9	48.375	32	49.375	30.875	0.389212	0.584961	0.425	0.430668	1.50294	0.182827	0.211782	0.0289555
AT3G19100.1	205	1800	315	2087	2070	2087	GGGTGGATTGGGGTTGGG	3'UTR	G2L1_4	3	8	43.75	16.5	77.0833	25	0.719206	0.840909	0.738829	0.757778	1.16922	0.161233	0.316931	0.155698
AT1G80180.1	111	417	231	348	334	348	GGAGGTATGGAGAGG	CDS	G2L1_4	3	7	510.333	196.444	259.111	207.556	0.479714	0.521628	0.451802	0.418823	1.08737	-0.665957	-1.45279	-0.786835
AT3G26720.1	126	3060	130	3073	3061	3073	GGAGAGGCGGTGG	CDS	G2L1_4	3	5	19	11.7778	29.8889	39	0.794591	0.875	0.637082	0.717593	1.1012	-1.95884	-0.957576	1.00126
AT1G78040.2	57	516	215	124	111	124	GGCGGCAAGGAGGG	CDS	G2L1_4	3	6	408.556	770.333	452.667	406.556	0.341039	0.446047	0.434626	0.348061	1.30791	0.891237	0.0668729	-0.824364
AT1G78040.1	155	516	267	222	209	222	GGCGGCAAGGAGGG	CDS	G2L1_4	3	6	413.444	766.222	445.333	398.333	0.322375	0.440062	0.418108	0.335286	1.36506	0.813458	0.109709	-0.703749
AT5G65720.1	96	1362	362	946	934	946	GGTGGAGGTCAGG	CDS	G2L1_4	3	5	32	31.5	154.5	86.875	0.380859	0.615079	0.498989	0.464568	1.61498	0.504352	0.357395	-0.146957
AT1G23710.1	112	888	176	587	573	587	GGACAGGAGGAACGG	CDS	G2L1_4	3	7	87.75	162.375	485.5	629.25	0.380342	0.430235	0.362384	0.401867	1.13118	-0.359926	0.431432	0.791358
AT2G40490.1	116	1185	189	1044	1028	1044	GGCTCGGACCGGTGTGG	CDS	G2L1_4	3	9	140.889	44.4444	115.111	93.2222	0.34507	0.781875	0.479719	0.58059	2.26584	0.308258	0.539188	0.23093
AT1G80920.1	141	492	219	496	483	496	GGAAGGGACGGAGG	CDS	G2L1_4	3	6	59.2222	32.8889	112.444	140.333	0.483636	0.635886	0.570927	0.570071	1.3148	0.573339	0.567721	-0.00561837
AT5G65720.2	403	978	362	869	857	869	GGTGGAGGTCAGG	CDS	G2L1_4	3	5	34.875	32.25	171.875	84.625	0.3069	0.600775	0.468273	0.47729	1.95756	0.549121	0.579803	0.0306823
AT5G20290.1	54	669	243	470	456	470	GGACGGAGAGGAAGG	CDS	G2L1_4	3	7	331.889	282.778	371	146.778	0.363374	0.413952	0.367158	0.395043	1.13919	0.0748028	0.626148	0.551345
AT1G72070.1	100	381	230	444	429	444	GGGAGGAATGGATGGG	CDS	G2L1_4	3	8	198.7	69.9	256.4	207.1	0.42763	0.568956	0.522933	0.548093	1.33049	0.674351	0.852377	0.178027
AT4G02450.2	128	723	234	597	582	597	GGAATGGAAGGAATGG	CDS	G2L1_4	3	8	379.375	419.25	1561.5	884.25	0.347076	0.482185	0.467659	0.462645	1.38928	0.892486	0.855373	-0.0371136
AT1G29930.1	66	804	174	459	445	459	GGAGAGGCGGTTTGG	CDS	G2L1_4	3	7	7593.44	1857.78	2811.56	902.778	0.41624	0.55354	0.619437	0.539552	1.32986	1.47994	0.898116	-0.581828
AT2G24200.1	105	1563	211	1590	1575	1590	GGCTGGACCGGTGTGG	CDS	G2L1_4	3	8	26.3333	15.7778	64.5556	37.3333	0.523734	0.583633	0.436962	0.5863	1.11437	-1.44864	1.04453	2.49317
AT2G24200.3	79	1455	211	1456	1441	1456	GGCTGGACCGGTGTGG	CDS	G2L1_4	3	8	21.4444	16.5556	67.3333	40.7778	0.45272	0.602612	0.459571	0.614286	1.33109	0.0457047	1.07788	1.03218
AT2G24200.2	79	1563	211	1564	1549	1564	GGCTGGACCGGTGTGG	CDS	G2L1_4	3	8	24	14.1111	57.8889	38.7778	0.461806	0.585	0.495921	0.598802	1.26677	0.276926	1.11204	0.835112
AT5G60360.1	147	1077	245	960	945	960	GGTTGGATTGGTACGG	CDS	G2L1_4	3	8	128.125	135.375	114.75	119.625	0.388171	0.494114	0.444172	0.510841	1.27293	0.5286	1.15789	0.629293
AT5G60360.2	147	1074	245	960	945	960	GGTTGGATTGGTACGG	CDS	G2L1_4	3	8	124.625	129.625	107.125	128.625	0.339644	0.486861	0.454055	0.510811	1.43345	0.777157	1.16269	0.38553
AT4G23680.1	65	456	230	264	250	264	GGGATGGAAAGGAGG	CDS	G2L1_4	3	7	127.222	61	81.6667	60.4444	0.537991	0.644404	0.671202	0.662173	1.1978	1.25183	1.16698	-0.0848453
AT5G64570.1	26	2355	112	2097	2085	2097	GGCGGTGGATCGG	CDS	G2L1_4	3	5	787.875	403.875	392.75	688.375	0.157366	0.261103	0.233211	0.283798	1.65922	0.731129	1.21877	0.487639
AT4G02450.1	128	726	234	597	582	597	GGAATGGAAGGAATGG	CDS	G2L1_4	3	8	452.75	460	1569.12	905.5	0.406336	0.450815	0.457869	0.462072	1.10946	1.15858	1.25308	0.0945037
AT1G20340.1	90	504	341	324	309	324	GGGAGGAGGGGATGGG	CDS	G2L1_4	3	6	1355.42	493.917	776.167	531.917	0.414392	0.512302	0.567765	0.54106	1.23628	1.56646	1.29371	-0.272757
AT3G03920.1	101	609	128	184	172	184	GGTTCGGTGGAGG	CDS	G2L1_4	3	5	181.375	464.625	496.875	827.625	0.529893	0.637174	0.70217	0.679939	1.20246	1.60585	1.39863	-0.207223
AT5G60360.3	147	1086	211	960	945	960	GGTTGGATTGGTACGG	CDS	G2L1_4	3	8	121.125	145.75	110.875	131.5	0.393834	0.459477	0.42686	0.490732	1.16668	0.503121	1.47614	0.973017
AT4G34180.1	47	768	604	732	719	732	GGATGGTGTGGAGG	CDS	G2L1_4	3	6	62.1111	129.111	118.222	121.222	0.53153	0.659619	0.629939	0.739709	1.24098	0.768287	1.62527	0.856979
AT3G01950.1	49	213	127	71	52	71	GGGGTTGGACTGGGGACCGG	CDS	G2L1_4	3	8	52.1667	52.8333	78.9167	14.6667	0.702077	0.789169	0.693858	0.856061	1.12405	-0.0943694	1.76805	1.86242
AT3G56340.1	100	393	180	130	117	130	GGAATGGTGGCAGG	CDS	G2L1_4	3	6	37.625	69.5	55.75	18.875	0.623339	0.67536	0.609865	0.719371	1.08346	-0.259	1.84603	2.10503
AT1G47610.1	53	1056	73	938	925	938	GGAGGAGGGAAGGG	CDS	G2L1_2	4	6	63.6	198.6	285.5	469.6	0.548742	0.630211	0.59345	0.709284	1.14847	0.54877	1.97059	1.42182
AT1G64142.1	348	63	2332	1818	1805	1818	GGACATGGAGGAGG	3'UTR	G2L1_4	4	6	26.125	11.75	12.875	29	0.69677	0.845745	0.726942	0.751078	1.21381	0.202527	0.364541	0.162014
AT2G39010.1	87	870	288	1013	998	1013	GGGCCAGGAAGGGAGG	3'UTR	G2L1_4	4	8	51.4	553.4	72.4	46.9	0.455642	0.750018	0.578177	0.590832	1.64607	0.416253	0.459241	0.0429884
AT5G45350.2	198	534	263	617	598	617	GGTCACGGTTTTGGCCATGG	CDS	G2L1_4	4	12	66.75	62.125	175.125	118.375	0.646536	0.712022	0.58485	0.518347	1.10129	-0.941956	-1.95747	-1.01552
AT4G00810.1	107	342	227	310	297	310	GGTGCTGGTGGTGG	CDS	G2L1_4	4	6	63.1111	43.7778	434.222	240.111	0.535714	0.654018	0.382347	0.307182	1.22083	-1.29639	-1.93175	-0.63536
AT4G25630.1	106	963	224	237	224	237	GGAGGAGGAAGAGG	CDS	G2L1_4	4	6	72.2222	79.1111	95.8889	93.1111	0.643462	0.742275	0.666667	0.460919	1.15357	0.234837	-1.84734	-2.08218
AT4G10330.1	10	393	641	177	158	177	GGTGTAGGATTCGGACCAGG	CDS	G2L1_4	4	12	15.4444	28.1111	64.2222	20.3333	0.682554	0.75625	0.580556	0.551229	1.10797	-1.38404	-1.78197	-0.397933
AT4G21620.1	37	396	253	263	248	263	GGGAAAGGAGGTGTGG	CDS	G2L1_4	4	8	216.2	585.6	214.1	261.2	0.417642	0.458317	0.399065	0.348748	1.09739	-0.456717	-1.69375	-1.23704
AT3G09390.1	41	246	251	106	90	106	GGCAACGGTTGTGGAGG	CDS	G2L1_4	4	9	751.333	1153.44	1344.22	276.111	0.45372	0.499973	0.418576	0.394548	1.10194	-0.759839	-1.27932	-0.519478
AT1G52100.1	71	1314	169	994	978	994	GGCCAAGGTGGTGACGG	CDS	G2L1_4	4	9	69.7778	76	71.2222	25.8889	0.464792	0.570485	0.477467	0.334459	1.2274	0.119921	-1.23313	-1.35305
AT4G34630.1	54	600	228	404	391	404	GGTGGAGGTTCTGG	CDS	G2L1_4	4	6	20.75	12.375	18.375	35.625	0.819277	0.875	0.730442	0.754825	1.06801	-1.59423	-1.15666	0.437566
AT4G30460.1	68	489	266	226	213	226	GGTATCGGTGGAGG	CDS	G2L1_4	4	6	355.75	109.625	214.375	132.625	0.450808	0.662913	0.429373	0.220193	1.4705	-0.101058	-1.08727	-0.986209
AT2G41840.1	141	858	228	263	247	263	GGACGTGGAGGCCGTGG	CDS	G2L1_4	4	9	75.5	198.2	253.1	83.2	0.504902	0.598843	0.44159	0.409694	1.18606	-0.673954	-1.01349	-0.339533
AT3G08530.1	161	5112	365	5182	5169	5182	GGAATGGGAGGTGG	CDS	G2L1_4	4	6	71.4444	19.2222	28.3333	17.2222	0.745464	0.814387	0.688453	0.676702	1.09246	-0.827171	-0.997662	-0.170491
AT4G30460.1	68	489	266	394	378	394	GGGTCTGGTTCGGGAGG	CDS	G2L1_4	4	9	908.9	3458.5	1115	917.8	0.727044	0.856218	0.669668	0.599303	1.17767	-0.444171	-0.988904	-0.544733
AT2G05380.1	35	351	217	169	156	169	GGTGGTGGATTCGG	CDS	G2L1_4	4	6	3088.38	4814	10124.9	15073.2	0.478574	0.543116	0.372059	0.416025	1.13486	-1.65031	-0.969116	0.681195
AT4G37260.1	112	963	235	786	772	786	GGTTATGGACGGTGG	CDS	G2L1_4	4	7	93	118.375	114.625	212.5	0.488911	0.633448	0.399537	0.350441	1.29563	-0.618354	-0.958029	-0.339675
AT5G46730.2	18	741	166	467	448	467	GGTTATGGAAACGGAGCTGG	CDS	G2L1_4	4	12	34.6667	35.3333	192.333	153.889	0.432692	0.534306	0.359742	0.336596	1.23484	-0.71792	-0.945704	-0.227784
AT4G21620.1	37	396	253	223	209	223	GGATACGGTGGAGGG	CDS	G2L1_4	4	7	446.333	519.889	207.556	370.444	0.428291	0.521526	0.336069	0.341065	1.21769	-0.989123	-0.935542	0.0535809
AT3G23450.1	50	1359	352	955	942	955	GGTGGAATTGGTGG	CDS	G2L1_4	4	6	199.375	161.875	207	433.375	0.352273	0.409942	0.301027	0.303396	1.16371	-0.88862	-0.847528	0.0410918
AT2G32690.3	57	582	217	380	367	380	GGTTTGGGAGGAGG	CDS	G2L1_4	4	6	346.111	450.556	672.778	732.333	0.412413	0.469544	0.449032	0.3642	1.13853	0.640968	-0.843902	-1.48487
AT1G09780.1	57	1674	180	1600	1585	1600	GGAGGTCCTGGTTTGG	CDS	G2L1_4	4	8	141.75	40.5	70.25	65.375	0.602072	0.739969	0.407028	0.486377	1.22904	-1.41442	-0.839002	0.575417
AT5G46730.2	18	741	166	596	580	596	GGCTATGGAAGTGGTGG	CDS	G2L1_4	4	9	16.7778	19	67.5556	97.5556	0.521825	0.643965	0.557605	0.421144	1.23406	0.292937	-0.824309	-1.11725
AT3G23450.1	50	1359	352	733	717	733	GGAATTGGCAAAGGCGG	CDS	G2L1_4	4	9	593.125	547	1085.25	1579.88	0.354663	0.438757	0.333247	0.286643	1.23711	-0.254666	-0.808859	-0.554194
AT1G48300.1	35	858	226	45	26	45	GGTTAAGGTTATGGAGAAGG	CDS	G2L1_4	4	12	348.889	105.667	327.778	136.778	0.365089	0.429567	0.368079	0.313649	1.17661	0.0463721	-0.797801	-0.844173
AT4G13940.4	70	978	418	465	450	465	GGGGTCCAGGTGGTGG	CDS	G2L1_4	4	6	283.7	130.4	166.2	67	0.486112	0.556442	0.448977	0.431642	1.14468	-0.528013	-0.7745	-0.246487
AT4G26455.1	369	1470	113	572	559	572	GGTGATGGTGGTGG	CDS	G2L1_4	4	6	24.2222	21.1111	202	287.333	0.59633	0.785	0.47198	0.457807	1.31638	-0.659088	-0.734211	-0.0751228
AT2G21950.1	1	1119	352	683	667	683	GGTTATGGAAGGGAAGG	CDS	G2L1_4	4	9	345.222	336.889	472.444	338.444	0.383864	0.432058	0.395369	0.350186	1.12555	0.238727	-0.698813	-0.93754
AT5G46730.1	18	873	166	467	448	467	GGTTATGGAAACGGAGCTGG	CDS	G2L1_4	4	12	173	149	481.222	412.556	0.336487	0.475187	0.304143	0.248222	1.4122	-0.233195	-0.636382	-0.403187
AT4G25740.2	76	450	224	477	459	477	GGCCTGGTTTTGGCCGTGG	CDS	G2L1_4	4	11	314.222	318.444	488.333	197.667	0.564445	0.597183	0.571652	0.544149	1.058	0.220139	-0.619952	-0.840091
AT2G05440.4	50	444	210	205	192	205	GGAGGACATGGTGG	CDS	G2L1_4	4	6	194.5	31.375	20.125	63.375	0.581138	0.815239	0.746118	0.442061	1.40283	0.704739	-0.594086	-1.29882
AT2G47390.1	112	2886	286	2940	2927	2940	GGCACAGGTGGTGG	CDS	G2L1_4	4	6	105.75	20.125	78.875	68.25	0.494681	0.648292	0.356775	0.407051	1.31053	-0.89776	-0.570464	0.327296
AT3G23450.1	50	1359	352	715	702	715	GGAGGTGTTGGCGG	CDS	G2L1_4	4	6	582.889	637	985.556	1080	0.402198	0.480915	0.397231	0.362872	1.19572	-0.0631048	-0.499587	-0.436482
AT5G46730.1	18	873	166	284	268	284	GGTAGTGGTCACGGTGG	CDS	G2L1_4	4	9	178.222	45.2222	257.111	161.667	0.492971	0.552239	0.483406	0.463848	1.12023	-0.161391	-0.491382	-0.329992
AT4G38680.1	331	612	356	714	701	714	GGTGGTCGAGGAGG	CDS	G2L1_4	4	6	111.333	209.111	751.556	687.444	0.410837	0.463493	0.445635	0.385881	1.12817	0.66086	-0.47395	-1.13481
AT3G23450.1	50	1359	352	802	789	802	GGTGGAGGTATTGG	CDS	G2L1_4	4	6	203.625	404	408.875	784.25	0.533379	0.584545	0.454869	0.511077	1.09593	-1.53444	-0.435875	1.09856
AT4G12300.1	63	1551	279	1004	990	1004	GGATATGGTGGTTGG	CDS	G2L1_4	4	7	112.625	310.625	548.375	750.5	0.424667	0.472082	0.462987	0.405147	1.11165	0.808179	-0.41169	-1.21987
AT3G03780.1	79	2298	240	2166	2147	2166	GGTGCAGGAATCGGTCCTGG	CDS	G2L1_4	4	12	51.8889	81.3333	26.4444	21.3333	0.555425	0.607295	0.595588	0.534884	1.09339	0.774313	-0.396005	-1.17032
AT5G62280.1	92	711	261	541	528	541	GGGGGTGGAAGCGG	CDS	G2L1_4	4	6	213.6	61.6	158.6	42	0.424102	0.522805	0.401542	0.386243	1.23273	-0.228567	-0.383559	-0.154992
AT3G61050.1	170	1533	192	1510	1491	1510	GGGACCGGTATTGGCACAGG	CDS	G2L1_4	4	12	110.222	51.6667	153.667	144.444	0.619848	0.703465	0.584237	0.589231	1.1349	-0.425876	-0.366156	0.0597199
AT3G10020.1	92	450	182	499	485	499	GGAGGCTCCGGCTGG	CDS	G2L1_4	4	7	757.5	1384.75	2899.75	2359.62	0.372772	0.397071	0.347789	0.363981	1.06518	-1.0282	-0.361791	0.666407
AT5G44080.1	139	948	135	641	625	641	GGTGACGGCGTCGGCGG	CDS	G2L1_4	4	9	253.7	140.8	214.5	155.4	0.506652	0.622487	0.576977	0.468852	1.22863	0.607115	-0.32632	-0.933435
AT4G38680.1	331	612	356	699	686	699	GGAGGAAGAGGAGG	CDS	G2L1_4	4	6	321.111	271	1051.89	681.333	0.547673	0.594987	0.5855	0.534521	1.08639	0.799481	-0.277976	-1.07746
AT3G16460.2	111	2118	195	788	772	788	GGAGGAACTGGCACTGG	CDS	G2L1_4	4	9	220.5	256.75	197.375	147.625	0.506236	0.613315	0.565627	0.481266	1.21152	0.554645	-0.23319	-0.787835
AT3G23450.1	50	1359	352	748	735	748	GGAGTTGGCGGTGG	CDS	G2L1_4	4	6	499.444	431.111	983.333	1177	0.251006	0.311557	0.371865	0.240317	1.24124	1.99598	-0.176522	-2.1725
AT1G75660.1	142	3063	292	3070	3054	3070	GGCATGGTCAAGGTGGG	CDS	G2L1_4	4	9	56.7778	34.1111	125.222	104	0.488802	0.62975	0.609879	0.47056	1.28835	0.859016	-0.12942	-0.988436
AT1G05150.1	254	2427	213	1768	1752	1768	GGAAATGGTAATGGTGG	CDS	G2L1_4	4	9	64.25	19.125	54.75	20.5	0.682393	0.757353	0.64726	0.67378	1.10985	-0.468687	-0.114895	0.353792
AT5G46730.1	18	873	166	728	712	728	GGCTATGGAAGTGGTGG	CDS	G2L1_4	4	9	19.4444	15.5556	61.8889	99	0.447635	0.627252	0.483452	0.427848	1.40126	0.199408	-0.110162	-0.30957
AT2G05440.3	52	396	210	207	194	207	GGAGGACATGGTGG	CDS	G2L1_4	4	6	111.875	25.625	21.5	62.25	0.488687	0.812805	0.787791	0.465361	1.66324	0.922824	-0.0719668	-0.994791
AT3G61050.2	170	1533	217	1510	1491	1510	GGGACCGGTATTGGCACAGG	CDS	G2L1_4	4	12	112.889	51.3333	133.556	137	0.610236	0.739298	0.574413	0.601244	1.21149	-0.277567	-0.0696772	0.20789
AT2G37220.1	78	870	368	662	649	662	GGATATGGAGGAGG	CDS	G2L1_4	4	6	68.75	76.75	86.25	56.125	0.419091	0.591612	0.547101	0.407851	1.41166	0.741998	-0.0651521	-0.80715
AT5G40490.1	107	1272	286	1066	1052	1066	GGGCGGTGGGTACGG	CDS	G2L1_4	4	7	82.1	113.6	398.6	414.4	0.760901	0.819366	0.773006	0.757384	1.07684	0.207034	-0.0601586	-0.267192
AT1G52190.1	162	1824	298	1684	1666	1684	GGTTTAGGAATGGCTGTGG	CDS	G2L1_4	4	11	403.222	230.667	143.444	56.8889	0.561208	0.638834	0.594404	0.557365	1.13832	0.42763	-0.0495142	-0.477144
AT3G23450.1	50	1359	352	508	495	508	GGCATTGGTGGTGG	CDS	G2L1_4	4	6	546.375	520	682.5	1375.38	0.347432	0.439904	0.276557	0.344417	1.26616	-0.766451	-0.0325992	0.733852
AT2G32690.3	57	582	217	455	442	455	GGTGGTTTAGGAGG	CDS	G2L1_4	4	6	86.375	68.375	97.5	83.5	0.705318	0.768967	0.771795	0.704341	1.09024	1.04443	-0.0153509	-1.05978
AT2G05440.2	52	465	210	207	194	207	GGAGGACATGGTGG	CDS	G2L1_4	4	6	184.125	37.875	26.25	76.625	0.47259	0.812294	0.765476	0.469209	1.71881	0.862181	-0.00995322	-0.872134
AT1G22360.1	64	1446	210	1123	1108	1123	GGCTACGGCGGACCGG	CDS	G2L1_4	4	8	165	12	34.125	54.125	0.466856	0.723958	0.570971	0.464492	1.55071	0.404954	-0.00919537	-0.41415
AT3G16460.1	109	2118	188	786	770	786	GGAGGAACTGGCACTGG	CDS	G2L1_4	4	9	219.25	272.75	208	142.5	0.473632	0.645738	0.575871	0.472368	1.36338	0.59405	-0.00734012	-0.60139
AT2G36120.1	31	768	230	408	395	408	GGTGGGCATGGCGG	CDS	G2L1_4	4	6	492.111	624.778	1835.22	1343.67	0.379318	0.467959	0.394207	0.379889	1.23368	0.167964	0.00644243	-0.161522
AT3G20470.1	79	525	185	504	491	504	GGAGGTGGAGCTGG	CDS	G2L1_4	4	6	203.222	628.111	532	934.667	0.47241	0.528548	0.457472	0.473424	1.11883	-0.266091	0.0180642	0.284156
AT5G47700.1	117	342	216	320	307	320	GGTGCTGGTGGTGG	CDS	G2L1_4	4	6	332.333	221.778	1168.11	491.444	0.403329	0.538425	0.408116	0.409225	1.33495	0.0354303	0.0436392	0.00820887
AT3G60245.1	57	279	256	254	238	254	GGCAAGGTCAAGGCAGG	CDS	G2L1_4	4	9	660.125	1603.12	4454.12	2710.5	0.51664	0.588606	0.595224	0.520188	1.1393	1.09196	0.0492988	-1.04266
AT3G20470.1	79	525	185	252	239	252	GGTGGAGGCAGTGG	CDS	G2L1_4	4	6	1797.22	2210.11	2416.33	2345.11	0.417889	0.611878	0.544659	0.427572	1.46421	0.653493	0.0499156	-0.603577
AT5G46730.1	18	873	166	182	169	182	GGAGGTTATGGAGG	CDS	G2L1_4	4	6	139.375	41.125	416.75	315.375	0.357735	0.469985	0.438812	0.364398	1.31378	0.722292	0.0593511	-0.662941
AT2G05440.6	52	342	210	207	194	207	GGAGGACATGGTGG	CDS	G2L1_4	4	6	83.375	21.875	26.125	53.875	0.460082	0.835	0.806818	0.482889	1.81489	0.924832	0.0608298	-0.864002
AT2G46220.1	184	726	213	293	279	293	GGAGGAAGGCTACGG	CDS	G2L1_4	4	7	471.625	208.5	328.5	279.75	0.443116	0.563549	0.277017	0.451072	1.27179	-1.37917	0.0660682	1.44524
AT2G05440.7	50	402	210	205	192	205	GGAGGACATGGTGG	CDS	G2L1_4	4	6	82.625	17.125	23.75	47	0.522882	0.802007	0.798684	0.541888	1.53382	0.988095	0.0680924	-0.920002
AT2G32690.1	57	606	217	638	625	638	GGTCTTGGAGGAGG	CDS	G2L1_4	4	6	114.25	239.25	52.625	39.875	0.513129	0.600836	0.61728	0.521552	1.17093	1.18749	0.0960314	-1.09146
AT3G23450.1	50	1359	352	836	822	836	GGTGGAATTGGTGGG	CDS	G2L1_4	4	7	228.333	242.222	244.667	443.667	0.43017	0.537513	0.514583	0.441161	1.24953	0.786384	0.102388	-0.683996
AT4G25740.1	76	534	238	561	543	561	GGCCTGGTTTTGGCCGTGG	CDS	G2L1_4	4	11	308.333	318	487.667	186.889	0.550856	0.622698	0.5848	0.558291	1.13042	0.472487	0.103486	-0.369001
AT4G29020.2	111	342	213	281	268	281	GGTGGAGCCGGTGG	CDS	G2L1_4	4	6	72.6667	215.778	369.111	318.111	0.269592	0.36978	0.29822	0.280721	1.37163	0.285743	0.111075	-0.174668
AT5G42270.1	173	2115	192	2044	2031	2044	GGTGGAGCAGGAGG	CDS	G2L1_4	4	6	169.111	71.7778	389.667	323.444	0.373193	0.542466	0.390339	0.392676	1.45358	0.101292	0.115096	0.013804
AT2G28740.1	41	312	155	64	48	64	GGAAGAGGAAAAGGAGG	CDS	G2L1_4	4	9	87.2222	38.7778	37.3333	10.4444	0.423726	0.624201	0.432074	0.446808	1.47312	0.0416402	0.115138	0.073498
AT3G23450.1	50	1359	352	391	378	391	GGTGGAGTTGGCGG	CDS	G2L1_4	4	6	667.889	952.667	933.889	1727	0.411778	0.494315	0.516023	0.421831	1.20044	1.263	0.121807	-1.1412
AT2G05440.1	52	384	210	207	194	207	GGAGGACATGGTGG	CDS	G2L1_4	4	6	86.875	23.75	24.5	52	0.488669	0.806579	0.818878	0.527644	1.65056	1.03869	0.122598	-0.916088
AT2G05440.8	50	345	210	205	192	205	GGAGGACATGGTGG	CDS	G2L1_4	4	6	89.75	16.125	18.875	49.5	0.457869	0.812984	0.825331	0.502525	1.77558	1.03477	0.125751	-0.909017
AT2G27580.2	134	492	229	496	478	496	GGTTTCGGTGTAGGTGTGG	CDS	G2L1_4	4	11	56	80.9	166.8	175.2	0.305357	0.371835	0.295029	0.314024	1.21771	-0.155356	0.130377	0.285733
AT5G46730.2	18	741	166	182	169	182	GGAGGTTATGGAGG	CDS	G2L1_4	4	6	129.5	39.75	421.875	320.5	0.357625	0.470912	0.441222	0.372562	1.31677	0.737924	0.131851	-0.606073
AT1G14200.1	129	540	148	552	537	552	GGAGGAGTGGTTAGGG	CDS	G2L1_4	4	8	24	38.8	40.5	31.6	0.577778	0.653028	0.460405	0.588342	1.13024	-1.55975	0.140393	1.70015
AT3G27890.1	95	591	151	478	465	478	GGTGGAGGTTTTGG	CDS	G2L1_4	4	6	179.375	159.375	149.75	75.125	0.359146	0.39049	0.388356	0.364185	1.08727	0.931897	0.160744	-0.771153
AT3G49080.1	70	1293	346	549	535	549	GGTGGATGGGTTTGG	CDS	G2L1_4	4	7	75.7778	45.6667	86.6667	77.6667	0.49332	0.596377	0.515385	0.510253	1.20891	0.214098	0.164302	-0.0497964
AT1G70830.3	67	606	198	593	577	593	GGCCGAGGAAGAGGAGG	CDS	G2L1_4	4	9	107.1	162	365.6	577.6	0.60777	0.674605	0.640932	0.618812	1.10997	0.496176	0.165207	-0.330968
AT1G02360.1	44	819	148	681	668	681	GGCGGCGGATTTGG	CDS	G2L1_4	4	6	71.375	98.375	27.875	15.25	0.640324	0.828621	0.474776	0.672131	1.29407	-0.879185	0.16892	1.0481
AT3G20470.1	79	525	185	297	284	297	GGCGGTCTTGGCGG	CDS	G2L1_4	4	6	924.625	853.875	2033.38	3255.62	0.379056	0.682312	0.537722	0.430481	1.80003	0.523208	0.169577	-0.353632
AT5G47700.2	72	342	215	275	262	275	GGTGCTGGTGGTGG	CDS	G2L1_4	4	6	348.556	228.667	1120.44	506.111	0.398662	0.503081	0.393039	0.417009	1.26192	-0.0538478	0.175704	0.229551
AT3G23450.1	50	1359	352	1234	1221	1234	GGAAAAGGTGGAGG	CDS	G2L1_4	4	6	246.625	480.625	379	590	0.344843	0.390995	0.356283	0.353231	1.13383	0.247879	0.181749	-0.0661305
AT5G46730.2	18	741	166	284	268	284	GGTAGTGGTCACGGTGG	CDS	G2L1_4	4	9	174.889	53.7778	259.556	160.111	0.485364	0.585499	0.514492	0.504373	1.20631	0.290886	0.189839	-0.101047
AT2G05440.5	50	423	210	205	192	205	GGAGGACATGGTGG	CDS	G2L1_4	4	6	106.25	24.75	25.375	61.75	0.425882	0.810606	0.732143	0.503036	1.90336	0.796053	0.200544	-0.595509
AT2G32690.1	57	606	217	380	367	380	GGTTTGGGAGGAGG	CDS	G2L1_4	4	6	977.222	1188.78	1329.78	1341.44	0.351235	0.501231	0.443442	0.38674	1.42705	0.61473	0.236707	-0.378023
AT2G32690.1	57	606	217	413	397	413	GGTAGCGGTTTGGGAGG	CDS	G2L1_4	4	9	1034	1601.2	1426.9	1883.7	0.370516	0.457658	0.389696	0.391687	1.23519	0.220107	0.242949	0.0228414
AT3G23450.1	50	1359	352	493	477	493	GGCATCGGTAAAGGCGG	CDS	G2L1_4	4	9	365.875	514.75	847	1243.25	0.455629	0.529383	0.392746	0.473809	1.16187	-0.852587	0.246492	1.09908
AT3G26580.1	46	1053	195	403	385	403	GGAGAAGGAGAGGAAGAGG	CDS	G2L1_4	4	11	123.182	12.4545	32.5455	12.5455	0.589804	0.732143	0.650401	0.625	1.24133	0.425725	0.24727	-0.178455
AT1G01100.2	83	339	209	286	273	286	GGTGCTGGTGGTGG	CDS	G2L1_4	4	6	523.333	883	2661.44	1858.22	0.315505	0.459734	0.30236	0.352022	1.45714	-0.091146	0.253188	0.344334
AT4G30460.1	68	489	266	421	402	421	GGGTCAGGCCGTGGAAGAGG	CDS	G2L1_4	4	12	523.818	554.273	333	332	0.386242	0.53446	0.560402	0.423986	1.38374	1.17502	0.254653	-0.92037
AT3G48690.1	74	975	139	891	875	891	GGTGAGGCAGGGTTGGG	CDS	G2L1_4	4	9	141.727	79.1818	279.364	350.091	0.314829	0.513776	0.490365	0.366261	1.63192	0.882326	0.258521	-0.623804
AT4G29020.1	111	477	213	281	268	281	GGTGGAGCCGGTGG	CDS	G2L1_4	4	6	266.556	401.778	593.556	493	0.246338	0.394703	0.18789	0.284744	1.60228	-0.393952	0.258858	0.65281
AT1G54060.1	293	1152	201	1171	1158	1171	GGTGGAGGGAGTGG	CDS	G2L1_4	4	6	47.6	10.7	29.6	33.1	0.537895	0.86812	0.534558	0.624721	1.61392	-0.0101062	0.262929	0.273035
AT3G53460.4	96	1092	411	908	889	908	GGTTCGGGGTCAGGGTCCGG	CDS	G2L1_4	4	10	42.3636	47.6364	74.9091	42.2727	0.53531	0.704025	0.519197	0.581818	1.31517	-0.0955065	0.27566	0.371167
AT3G20470.1	79	525	185	312	299	312	GGAGCTGGAGGCGG	CDS	G2L1_4	4	6	701.778	490.778	660.222	1166.89	0.24165	0.36869	0.311382	0.27727	1.52572	0.548902	0.280381	-0.268522
AT3G16460.2	111	2118	195	767	748	767	GGAACTGGCACTGGAACCGG	CDS	G2L1_4	4	12	141.875	247.625	192.5	175.125	0.493062	0.672072	0.483604	0.544879	1.36306	-0.0528336	0.289463	0.342297
AT2G32690.2	57	576	217	380	367	380	GGTTTGGGAGGAGG	CDS	G2L1_4	4	6	331.111	296.778	245.444	376.222	0.381133	0.486044	0.445249	0.411761	1.27526	0.61115	0.291939	-0.319211
AT3G16460.1	109	2118	188	744	725	744	GGCACTGGAACCGGCACCGG	CDS	G2L1_4	4	12	100.125	93.625	81	78.75	0.454276	0.602303	0.44946	0.499206	1.32585	-0.0325348	0.303528	0.336063
AT1G01100.1	54	339	194	257	244	257	GGTGCTGGTGGTGG	CDS	G2L1_4	4	6	522.222	898.778	2833.11	1870.67	0.326861	0.468141	0.319899	0.370731	1.43223	-0.0492746	0.310516	0.35979
AT1G20190.1	107	759	273	141	126	141	GGATTGGCGGTTTTGG	CDS	G2L1_4	4	8	123.25	28.125	47.625	62.25	0.442951	0.605	0.657808	0.495984	1.36584	1.32588	0.327264	-0.998616
AT1G01100.4	74	339	194	277	264	277	GGTGCTGGTGGTGG	CDS	G2L1_4	4	6	534.111	918.667	2848.22	1862.89	0.327606	0.471667	0.317083	0.375697	1.43974	-0.0730419	0.333828	0.40687
AT3G16460.1	109	2118	188	765	746	765	GGAACTGGCACTGGAACCGG	CDS	G2L1_4	4	12	131.75	258.75	178.75	169	0.458254	0.67343	0.493881	0.533099	1.46956	0.165571	0.347831	0.18226
AT5G60390.1	69	1350	345	817	802	817	GGTGGTATTGGAACGG	CDS	G2L1_4	4	8	84.25	54.625	36.5	13.5	0.434347	0.547769	0.417808	0.474537	1.26113	-0.145818	0.35434	0.500158
AT5G59970.1	63	312	177	86	70	86	GGTCGTGGAAAGGGAGG	CDS	G2L1_4	4	9	108.8	50.3	45.3	35.9	0.436683	0.605136	0.561377	0.496441	1.38576	0.740229	0.354744	-0.385485
AT2G31400.1	156	2757	197	1111	1096	1111	GGTAAAGGCGGGATGG	CDS	G2L1_4	4	8	56.1111	19	25.3333	22.6667	0.660506	0.791423	0.644249	0.706972	1.19821	-0.124175	0.354924	0.479099
AT5G60390.3	59	1350	181	807	792	807	GGTGGTATTGGAACGG	CDS	G2L1_4	4	8	81.125	52.875	44.875	14.125	0.423151	0.594858	0.490599	0.485619	1.40578	0.392808	0.363808	-0.0289996
AT3G16460.1	109	2118	188	672	656	672	GGAACTGGCACCGGAGG	CDS	G2L1_4	4	9	134.25	134.875	194.375	95	0.56541	0.643767	0.597347	0.595395	1.13859	0.407587	0.382669	-0.0249182
AT3G16460.2	111	2118	195	746	727	746	GGCACTGGAACCGGCACCGG	CDS	G2L1_4	4	12	105.125	91.75	84.5	72.5	0.451992	0.59673	0.446006	0.509052	1.32022	-0.0413557	0.394228	0.435584
AT3G16460.2	111	2118	195	653	637	653	GGTACTGGAGGAACTGG	CDS	G2L1_4	4	9	162.5	113.5	84.875	44.375	0.519615	0.610407	0.663292	0.555986	1.17473	1.58247	0.400591	-1.18188
AT5G59950.2	447	537	354	887	874	887	GGTGGTGGTCGTGG	CDS	G2L1_4	4	6	27.7778	18	50.3333	37.5556	0.446111	0.601415	0.649289	0.509812	1.34813	1.30826	0.410171	-0.898089
AT3G48690.1	74	975	139	855	837	855	GGTAAGGTTTTGGTAATGG	CDS	G2L1_4	4	11	416.625	231.375	647.5	345	0.425105	0.482645	0.461004	0.448822	1.13535	0.623899	0.412194	-0.211705
AT1G53840.1	88	1761	209	1574	1559	1574	GGCCGGCCGTGGAAGG	CDS	G2L1_4	4	8	103.333	56.5556	56.5556	18.5556	0.577735	0.74386	0.741405	0.647388	1.28755	0.985217	0.41928	-0.565937
AT3G16460.1	109	2118	188	585	566	585	GGCACCGGAACTGGCACTGG	CDS	G2L1_4	4	12	86.75	18.125	42.875	35.75	0.419308	0.657759	0.549198	0.520979	1.56868	0.544725	0.426381	-0.118344
AT4G39260.1	121	510	267	405	392	405	GGAGGAGGCCGTGG	CDS	G2L1_4	4	6	809.444	1476.44	3592	1597.33	0.369582	0.422869	0.416769	0.392895	1.14418	0.885529	0.437503	-0.448027
AT3G16460.2	111	2118	195	587	568	587	GGCACCGGAACTGGCACTGG	CDS	G2L1_4	4	12	88.5	20.625	42	34.125	0.413842	0.67803	0.584821	0.530678	1.63838	0.647188	0.442244	-0.204944
AT4G29030.1	79	348	298	249	236	249	GGTGGCGTCGGTGG	CDS	G2L1_4	4	6	79.6667	79.3333	134.889	58.7778	0.507497	0.784761	0.528879	0.631799	1.54634	0.0771192	0.448318	0.371198
AT5G60390.2	69	1203	443	817	802	817	GGTGGTATTGGAACGG	CDS	G2L1_4	4	8	80.75	60	43.75	12.625	0.436533	0.569792	0.482857	0.498762	1.30527	0.347628	0.466984	0.119355
AT2G47400.1	35	375	175	174	157	174	GGATGGTTGTGGTTAAGG	CDS	G2L1_4	4	10	961.778	622.444	914.667	950.111	0.381684	0.493553	0.426422	0.434124	1.29309	0.399917	0.46877	0.0688528
AT3G53460.2	82	1029	70	831	812	831	GGTTCGGGGTCAGGGTCCGG	CDS	G2L1_4	4	10	37.6364	48.0909	76.9091	40.3636	0.493193	0.685341	0.502686	0.584767	1.3896	0.0494079	0.476579	0.427171
AT3G53460.1	82	1029	437	762	749	762	GGTGGTGGATACGG	CDS	G2L1_4	4	6	28.375	10.625	28	12.75	0.387115	0.516176	0.302455	0.45098	1.33339	-0.655958	0.494847	1.1508
AT2G32690.3	57	582	217	413	397	413	GGTAGCGGTTTGGGAGG	CDS	G2L1_4	4	9	392.1	483.2	285.3	614.7	0.332742	0.486489	0.400954	0.40949	1.46206	0.443664	0.499183	0.0555181
AT3G23450.1	50	1359	352	682	669	682	GGTGGAGGAGTTGG	CDS	G2L1_4	4	6	894	1360.78	1493.33	2370.78	0.27574	0.51337	0.410878	0.39503	1.86179	0.568692	0.502	-0.066692
AT3G23450.1	50	1359	352	595	582	595	GGAGGTATCGGTGG	CDS	G2L1_4	4	6	561.75	679.75	826.375	1286.12	0.35158	0.472738	0.384908	0.413731	1.34461	0.275077	0.512972	0.237895
AT3G20470.1	79	525	185	222	209	222	GGCGGAGGTCTCGG	CDS	G2L1_4	4	6	1339.75	1831.25	1589.5	975	0.356223	0.653157	0.511521	0.511699	1.83356	0.523005	0.523603	0.000598784
AT2G36120.1	31	768	230	501	485	501	GGTGCTGGTGCTGGAGG	CDS	G2L1_4	4	9	1358.9	1577.4	2662.5	2107.5	0.527442	0.636376	0.623941	0.585022	1.20653	0.88584	0.528571	-0.357269
AT1G76010.1	155	1053	428	647	631	647	GGGGAAGAGGAAGGGGG	CDS	G2L1_4	4	7	94.5	55	108.167	98	0.469849	0.626753	0.624207	0.553588	1.33395	0.983773	0.533698	-0.450075
AT4G17940.1	45	825	191	464	448	464	GGTTATGGAAACGGAGG	CDS	G2L1_4	4	9	417	144.625	203.75	92.5	0.275629	0.566443	0.284969	0.431419	2.05509	0.0321162	0.535701	0.503585
AT3G53460.3	96	1029	444	845	826	845	GGTTCGGGGTCAGGGTCCGG	CDS	G2L1_4	4	10	46.5455	45.1818	81.8182	42.3636	0.493963	0.687031	0.490101	0.598127	1.39086	-0.0200036	0.53952	0.559523
AT3G16460.1	109	2118	188	651	635	651	GGTACTGGAGGAACTGG	CDS	G2L1_4	4	9	153.5	110.875	93.625	44.25	0.507125	0.60217	0.662049	0.558616	1.18742	1.63001	0.541749	-1.08826
AT3G20470.1	79	525	185	456	443	456	GGTGGAGGGTTTGG	CDS	G2L1_4	4	6	972.667	3369.33	2916.22	6612.22	0.461935	0.556706	0.418824	0.514098	1.20516	-0.454898	0.550416	1.00531
AT3G44190.1	206	1104	207	962	947	962	GGATGGCAAAGGAAGG	CDS	G2L1_4	4	8	31.5	21.5	17.375	27.125	0.565476	0.765988	0.608813	0.676843	1.35459	0.21613	0.555413	0.339283
AT3G03780.2	75	2298	240	2162	2143	2162	GGTGCAGGAATCGGTCCTGG	CDS	G2L1_4	4	12	45.6667	72.8889	27.4444	19.1111	0.486188	0.591174	0.591599	0.54553	1.21594	1.00405	0.565235	-0.438813
AT4G29020.1	111	477	213	377	361	377	GGAATTGGTGGTCTAGG	CDS	G2L1_4	4	9	1037.25	1414.5	2446	1431.75	0.307032	0.377916	0.361432	0.349616	1.23087	0.767448	0.600753	-0.166695
AT2G32690.1	57	606	217	500	487	500	GGATACGGTGGTGG	CDS	G2L1_4	4	6	562.875	825	872.625	1254.25	0.344132	0.456023	0.41142	0.411551	1.32514	0.601376	0.602542	0.00116581
AT3G16460.2	111	2118	195	674	658	674	GGAACTGGCACCGGAGG	CDS	G2L1_4	4	9	133.25	128.375	189.375	100.5	0.549015	0.633277	0.603548	0.600435	1.15348	0.647186	0.610247	-0.036939
AT1G64140.1	526	1941	276	1818	1805	1818	GGACATGGAGGAGG	CDS	G2L1_4	4	6	24.375	14.375	12.75	33.375	0.68782	0.831522	0.70098	0.777622	1.20892	0.0915779	0.624916	0.533338
AT5G28540.1	101	2010	205	1758	1744	1758	GGATGGTGAAGGAGG	CDS	G2L1_4	4	7	114.444	24.1111	40	85.2222	0.432923	0.542308	0.571154	0.501806	1.25266	1.26371	0.629728	-0.633986
AT2G32690.3	57	582	217	530	517	530	GGAGGAGGCTTTGG	CDS	G2L1_4	4	6	705.75	1417.75	1942.75	2519.5	0.480517	0.561078	0.541903	0.53231	1.16766	0.761973	0.642907	-0.119066
AT3G23450.1	50	1359	352	562	549	562	GGTGGAGGTATCGG	CDS	G2L1_4	4	6	485.375	433.625	629.75	1056.5	0.272695	0.386387	0.278632	0.346427	1.41692	0.052223	0.648525	0.596302
AT4G30280.1	49	849	150	179	159	179	GGGGTGACGGCCGTGGAAAGG	CDS	G2L1_4	4	11	105.583	74.6667	58.9167	52.8333	0.51093	0.651645	0.532258	0.60303	1.27541	0.151569	0.654518	0.502948
AT5G39570.1	62	1146	351	610	591	610	GGGCTTGGATCTGGTTATGG	CDS	G2L1_4	4	12	175.556	40.5556	154.889	207.889	0.357243	0.591781	0.322174	0.511669	1.65652	-0.149524	0.658428	0.807952
AT5G65480.1	254	462	483	445	429	445	GGATGGATTGGAAGAGG	CDS	G2L1_4	4	9	204.556	102.333	298.778	166.889	0.349847	0.52075	0.366768	0.46261	1.48851	0.0990108	0.659806	0.560796
AT5G59950.1	138	735	354	776	763	776	GGTGGTGGTCGTGG	CDS	G2L1_4	4	6	28.6667	17.1111	44.5556	33.3333	0.489807	0.587418	0.580279	0.554412	1.19929	0.926856	0.661858	-0.264998
AT5G23540.1	103	927	236	141	128	141	GGAGCTGGTGGCGG	CDS	G2L1_4	4	6	402.111	583.333	1073.56	451.222	0.661198	0.715333	0.652272	0.697458	1.08187	-0.164884	0.669795	0.834679
AT3G53460.1	82	1029	437	831	812	831	GGTTCGGGGTCAGGGTCCGG	CDS	G2L1_4	4	10	37.4545	50.2727	75	38.7273	0.493822	0.659872	0.460165	0.608195	1.33626	-0.202688	0.688786	0.891474
AT1G08190.1	177	2943	251	187	171	187	GGTGGTAATGGCTGCGG	CDS	G2L1_4	4	9	155.111	40.8889	180	353.333	0.41304	0.683209	0.421247	0.600016	1.6541	0.0303778	0.692073	0.661695
AT1G72370.2	89	885	203	867	850	867	GGCCAGGAGAAGGTCAGG	CDS	G2L1_4	4	10	64.3333	53.1111	46.8889	21.2222	0.268351	0.640541	0.651984	0.527397	2.38695	1.03075	0.696007	-0.33474
AT3G26450.1	135	459	295	337	322	337	GGAGATGGAAAGGAGG	CDS	G2L1_4	4	8	104.444	21.7778	61.1111	45.1111	0.349468	0.655255	0.485324	0.564702	1.87501	0.444283	0.703869	0.259586
AT1G20010.1	101	1350	238	535	521	535	GGGAGGAGGCACAGG	CDS	G2L1_4	4	7	212.889	46.6667	81.3333	28.7778	0.396428	0.569312	0.530055	0.518233	1.43611	0.772926	0.704544	-0.0683817
AT2G36120.1	31	768	230	258	242	258	GGAGCTGGTGGGCATGG	CDS	G2L1_4	4	9	3304.5	2254.2	4507.3	3078.9	0.291528	0.384862	0.346755	0.358125	1.32015	0.591718	0.713538	0.12182
AT2G36120.1	31	768	230	612	599	612	GGTGGTGGTTACGG	CDS	G2L1_4	4	6	1305.88	1134.12	5699.25	2314.25	0.280427	0.45488	0.323995	0.405112	1.62209	0.249742	0.714722	0.46498
AT4G02450.2	128	723	234	562	546	562	GGAATGGGTGGAATGGG	CDS	G2L1_4	4	9	173.9	177.9	591.4	307.4	0.405693	0.434795	0.396821	0.42661	1.07173	-0.304854	0.718762	1.02362
AT1G74260.1	140	4224	172	767	752	767	GGAAAGGTCAAGGAGG	CDS	G2L1_4	4	8	53	19.25	23.5	13.375	0.630896	0.767857	0.643617	0.734813	1.21709	0.0928789	0.758734	0.665855
AT4G02450.2	128	723	234	507	491	507	GGATATGGCAGGAATGG	CDS	G2L1_4	4	9	98	44.125	206.625	101.875	0.416773	0.518768	0.450015	0.495859	1.24472	0.32592	0.775392	0.449472
AT2G32690.1	57	606	217	362	349	362	GGTCTAGGAGGCGG	CDS	G2L1_4	4	6	1304.12	866.5	1153.75	1374.62	0.330646	0.428015	0.352086	0.4066	1.29448	0.220193	0.78006	0.559867
AT2G32690.1	57	606	217	518	505	518	GGAGGAGGACTTGG	CDS	G2L1_4	4	6	778.375	1549.12	1382	1373.88	0.526758	0.631778	0.608629	0.60926	1.19937	0.779572	0.785581	0.00600888
AT3G23450.1	50	1359	352	974	957	974	GGCATTGGCAAAGGCGGG	CDS	G2L1_4	4	10	201.778	91.2222	132	238.111	0.268845	0.475301	0.33483	0.433038	1.76794	0.319607	0.795292	0.475684
AT2G36120.1	31	768	230	630	617	630	GGAGGTGGAGCTGG	CDS	G2L1_4	4	6	1990.44	1975.44	7951.33	6738.33	0.350772	0.525088	0.455466	0.492	1.49695	0.600597	0.810182	0.209585
AT2G36120.1	31	768	230	369	356	369	GGTGAAGGTGGTGG	CDS	G2L1_4	4	6	1252.11	1235.44	2749.33	2477	0.289357	0.33232	0.335615	0.324235	1.14848	1.07669	0.811809	-0.264876
AT4G38680.1	331	612	356	825	812	825	GGAGGCGGATACGG	CDS	G2L1_4	4	6	152.125	108.625	188.125	90.5	0.426972	0.510501	0.426495	0.495166	1.19563	-0.00571117	0.816412	0.822123
AT3G03780.3	48	2298	240	2135	2116	2135	GGTGCAGGAATCGGTCCTGG	CDS	G2L1_4	4	12	54.7778	75.1111	28.5556	23.3333	0.532303	0.562306	0.57928	0.556818	1.05636	1.56573	0.817075	-0.748654
AT5G13140.1	50	804	128	128	111	128	GGCCGTGGTCGTGGCCGG	CDS	G2L1_4	4	10	47.8	12.7	10.9	21.2	0.65494	0.875	0.875	0.836538	1.336	1	0.825221	-0.174779
AT2G36120.1	31	768	230	351	338	351	GGCTACGGAGGTGG	CDS	G2L1_4	4	6	1240.5	1950.5	3879.5	4344.38	0.361573	0.481832	0.483366	0.460995	1.3326	1.01276	0.826734	-0.186026
AT3G24490.1	252	1002	173	934	921	934	GGAGGAGGATGAGG	CDS	G2L1_4	4	6	61	38	165.222	113.556	0.544204	0.691151	0.589143	0.666754	1.27002	0.305821	0.833975	0.528153
AT2G32690.3	57	582	217	470	457	470	GGAGGAGGATACGG	CDS	G2L1_4	4	6	594.125	841.75	1092.5	1483.38	0.361956	0.485447	0.446625	0.465798	1.34118	0.685628	0.840888	0.15526
AT4G29020.1	111	477	213	494	478	494	GGTATCGGTGGACTCGG	CDS	G2L1_4	4	9	951.75	1142.62	1723.62	3367.12	0.38902	0.434403	0.386114	0.427289	1.11666	-0.06404	0.843243	0.907283
AT2G36120.1	31	768	230	204	191	204	GGTGGTCCTGGAGG	CDS	G2L1_4	4	6	4197.5	3041.75	5420.25	3152.12	0.349449	0.509544	0.486936	0.490111	1.45814	0.85878	0.878613	0.0198337
AT3G23450.1	50	1359	352	1156	1143	1156	GGGGGCGGTTTCGG	CDS	G2L1_4	4	6	417.111	336.222	892.222	1067.33	0.32771	0.392377	0.387823	0.385315	1.19733	0.929582	0.890788	-0.0387939
AT1G22930.1	182	3396	273	3250	3234	3250	GGGAAGGAAGGAGCAGG	CDS	G2L1_4	4	9	71.8	15	31.7	22.9	0.34281	0.613333	0.458465	0.584182	1.78913	0.427521	0.892242	0.464721
AT5G46730.1	18	873	166	239	226	239	GGTGGAGGATATGG	CDS	G2L1_4	4	6	132.875	26.25	101.125	65.5	0.466251	0.613095	0.602132	0.597328	1.31495	0.925343	0.892628	-0.0327151
AT3G61050.1	170	1533	192	1531	1515	1531	GGATTGGTTGGAAGCGG	CDS	G2L1_4	4	9	52.3333	73.4444	200.778	417.111	0.454949	0.545575	0.468077	0.536122	1.1992	0.144861	0.895694	0.750833
AT1G04800.1	49	603	183	342	329	342	GGATTCGGAGGTGG	CDS	G2L1_4	4	6	1021.5	427.625	2604.62	1131	0.293563	0.417385	0.336307	0.404703	1.42179	0.345201	0.897574	0.552373
AT2G32690.3	57	582	217	500	487	500	GGACTTGGAGGCGG	CDS	G2L1_4	4	6	852.5	1563	1539.38	1255.75	0.495931	0.639515	0.588601	0.625373	1.28952	0.645406	0.901507	0.2561
AT2G36950.1	83	1161	177	895	881	895	GGTTGGAGACGGCGG	CDS	G2L1_4	4	7	92	11.5556	120.556	129.444	0.376344	0.629808	0.498644	0.606229	1.67349	0.482516	0.906973	0.424457
AT2G32690.2	57	576	217	362	349	362	GGTCTAGGAGGCGG	CDS	G2L1_4	4	6	461.125	188.125	293	426.125	0.377169	0.472674	0.312287	0.464029	1.25322	-0.679351	0.909478	1.58883
AT1G22930.2	241	3063	273	2976	2960	2976	GGGAAGGAAGGAGCAGG	CDS	G2L1_4	4	9	80.6	15.5	31.6	18.8	0.365667	0.650896	0.528833	0.628842	1.78002	0.572051	0.922678	0.350627
AT3G23450.1	50	1359	352	766	753	766	GGCAAAGGCGGAGG	CDS	G2L1_4	4	6	230.5	262.375	468.25	504.5	0.264371	0.358564	0.363454	0.352577	1.35629	1.05192	0.936441	-0.115482
AT4G01850.1	97	1182	201	1180	1166	1180	GGAGGAAATGGAAGG	CDS	G2L1_4	4	7	69.25	76.375	117.375	75.5	0.370036	0.519435	0.33107	0.511175	1.40374	-0.260817	0.944713	1.20553
AT2G32690.3	57	582	217	290	277	290	GGTCTAGGAGGCGG	CDS	G2L1_4	4	6	560	443.75	409.75	470	0.28019	0.329577	0.284549	0.326995	1.17627	0.0882562	0.947704	0.859448
AT5G62280.1	92	711	261	559	545	559	GGCGGTTGTGGTGGG	CDS	G2L1_4	4	7	226	204.7	488.5	258.2	0.287624	0.577618	0.598599	0.56361	2.00824	1.07235	0.951694	-0.120656
AT2G30210.1	47	1713	289	1510	1493	1510	GGTCGGGTCAGGTTTCGG	CDS	G2L1_4	4	10	25	41.8889	35.4444	85	0.709136	0.755084	0.737025	0.752941	1.06479	0.60698	0.953365	0.346385
AT2G36120.1	31	768	230	591	575	591	GGTTCTGGCGAAGGAGG	CDS	G2L1_4	4	9	2583.56	3262.78	6000.78	4741	0.428427	0.580209	0.534212	0.574105	1.35428	0.696956	0.959784	0.262828
AT2G32690.2	57	576	217	491	478	491	GGAGGACTTGGAGG	CDS	G2L1_4	4	6	857.25	1546.62	1371.88	1279.5	0.491506	0.640558	0.584066	0.63643	1.30326	0.620991	0.972306	0.351315
AT1G22360.1	64	1446	210	1358	1345	1358	GGTTGAGGCGGTGG	CDS	G2L1_4	4	6	55.6667	25.6667	60.7778	94.7778	0.316076	0.636962	0.585302	0.629103	2.01522	0.839011	0.97551	0.136499
AT4G29020.1	111	477	213	428	415	428	GGTGGTGGTTCAGG	CDS	G2L1_4	4	6	1132.25	2875.5	4266.25	4098.88	0.233688	0.40907	0.275044	0.405062	1.75049	0.235803	0.977144	0.741341
AT1G24530.1	60	1257	162	1113	1097	1113	GGACGGTCAGGATTTGG	CDS	G2L1_4	4	9	54.5	30.5	30.125	29.75	0.696101	0.747951	0.67583	0.746849	1.07449	-0.390956	0.978745	1.3697
AT3G20470.1	79	525	185	489	475	489	GGGTGGACTCGGAGG	CDS	G2L1_4	4	7	244	559.333	711.333	938	0.378567	0.474772	0.448054	0.472847	1.25413	0.722288	0.979999	0.257711
AT2G36120.1	31	768	230	240	224	240	GGAAGCGGTGAAGGCGG	CDS	G2L1_4	4	9	3895.7	3040.8	5237.4	3656.2	0.198361	0.226871	0.206373	0.226379	1.14373	0.28104	0.982752	0.701713
AT4G02450.1	128	726	234	507	491	507	GGATATGGCAGGAATGG	CDS	G2L1_4	4	9	97.75	46	211.375	111.25	0.409207	0.516984	0.456313	0.516011	1.26338	0.437068	0.990977	0.553909
AT3G23450.1	50	1359	352	646	633	646	GGCAAGGGTGGAGG	CDS	G2L1_4	4	6	1637.56	1590	2084.44	2797.56	0.364168	0.581691	0.524461	0.581089	1.59731	0.736901	0.997233	0.260332
AT2G32690.4	57	519	217	362	349	362	GGTCTAGGAGGCGG	CDS	G2L1_4	4	6	294	240.25	543.5	461.75	0.301446	0.385536	0.427035	0.386979	1.27896	1.49351	1.01716	-0.476351
AT2G36120.1	31	768	230	336	323	336	GGTGGCCCTGGAGG	CDS	G2L1_4	4	6	1483.62	1633.62	3728.25	3925	0.313917	0.411422	0.383734	0.41324	1.31061	0.716036	1.01865	0.302613
AT4G29020.1	111	477	213	302	286	302	GGAGCTGGTCTTGGTGG	CDS	G2L1_4	4	9	561.778	723.222	1421.67	812.667	0.344232	0.494055	0.495688	0.497673	1.43524	1.0109	1.02415	0.0132547
AT1G04800.1	49	603	183	312	299	312	GGAGGAATAGGCGG	CDS	G2L1_4	4	6	387.625	139.375	779.25	341.875	0.335497	0.427018	0.26548	0.429662	1.27279	-0.765035	1.02889	1.79392
AT1G48920.1	91	1674	201	1284	1271	1284	GGTGGTGATGGTGG	CDS	G2L1_4	4	6	137.889	81.7778	235.333	62.3333	0.17913	0.358418	0.134615	0.364231	2.00088	-0.248288	1.03242	1.28071
AT4G30460.1	68	489	266	493	480	493	GGAGGTGGATCCGG	CDS	G2L1_4	4	6	227.125	256	166	261	0.496904	0.586914	0.638554	0.590996	1.18114	1.57372	1.04535	-0.528365
AT3G61050.2	170	1533	217	1531	1515	1531	GGATTGGTTGGAAGCGG	CDS	G2L1_4	4	9	57.4444	68.7778	197.222	423.111	0.45179	0.532108	0.472453	0.536286	1.17778	0.257261	1.05201	0.794752
AT3G20470.1	79	525	185	282	269	282	GGCTTTGGTGGAGG	CDS	G2L1_4	4	6	1005.38	296.25	1714.38	3205.88	0.218684	0.362025	0.403746	0.369678	1.65547	1.29106	1.05339	-0.237672
AT4G29020.1	111	477	213	512	496	512	GGTGCAGGTGGTCTAGG	CDS	G2L1_4	4	9	1568	2177.56	1169.67	2386.89	0.405709	0.480443	0.364442	0.484969	1.18421	-0.55218	1.06055	1.61273
AT3G23450.1	50	1359	352	1333	1317	1333	GGATTTGGTAAGGGCGG	CDS	G2L1_4	4	9	189.889	412	838.444	1971	0.761849	0.837229	0.790146	0.842538	1.09894	0.375397	1.07043	0.695033
AT1G70290.1	240	2571	208	1910	1895	1910	GGGGGATTGGTTTTGG	CDS	G2L1_4	4	8	117.111	26.4444	78.4444	74.2222	0.414295	0.5845	0.597734	0.597139	1.41083	1.07775	1.07425	-0.00349375
AT2G05510.4	180	300	199	254	241	254	GGTCACGGAGGGGG	CDS	G2L1_4	4	6	470.222	115.556	80.4444	265.111	0.351449	0.386966	0.409454	0.390332	1.10106	1.63317	1.09479	-0.538373
AT5G46730.1	18	873	166	221	204	221	GGGCGGTAGTGGAGAAGG	CDS	G2L1_4	4	10	84.9091	29.9091	86.2727	70	0.305325	0.515464	0.422013	0.535676	1.68824	0.555288	1.09618	0.540895
AT4G02450.1	128	726	234	562	546	562	GGAATGGGTGGAATGGG	CDS	G2L1_4	4	9	172.2	191.2	598	325.6	0.401974	0.433159	0.395151	0.436916	1.07758	-0.218825	1.12049	1.33932
AT4G30450.1	69	324	256	224	209	224	GGATTGGTCTTGGCGG	CDS	G2L1_4	4	8	128.375	193.75	147.5	85.375	0.736246	0.805806	0.822669	0.814239	1.09448	1.24242	1.12122	-0.121202
AT3G20470.1	79	525	185	423	410	423	GGAGGATTTGGCGG	CDS	G2L1_4	4	6	1673.12	6131.62	7298.5	12936.1	0.501616	0.651405	0.615418	0.670466	1.29861	0.759746	1.12725	0.367507
AT4G34138.1	124	1467	161	1439	1423	1439	GGAGGGAGCGGTGAGGG	CDS	G2L1_4	4	9	477.833	102.583	221	447.333	0.593539	0.791667	0.739501	0.817013	1.33381	0.736708	1.12793	0.391222
AT3G23450.1	50	1359	352	1105	1089	1105	GGATTTGGTAAGGGTGG	CDS	G2L1_4	4	9	1465.11	2774.22	2797.11	6509.11	0.685812	0.785245	0.779852	0.798049	1.14499	0.945764	1.12877	0.183009
AT1G55850.1	53	2190	68	666	653	666	GGCTGAGGAGGTGG	CDS	G2L1_4	4	6	68.1111	18.5556	10.5556	27.1111	0.599018	0.697464	0.785526	0.71117	1.16434	1.89453	1.13923	-0.755304
AT3G23450.1	50	1359	352	868	855	868	GGCATTGGTGGGGG	CDS	G2L1_4	4	6	385.333	438.667	357.111	509	0.484045	0.568614	0.563161	0.581096	1.17471	0.93552	1.14759	0.21207
AT5G17920.1	181	2298	292	2268	2249	2268	GGTGCTGGAATCGGTCCAGG	CDS	G2L1_4	4	12	186	150.778	112.111	87.7778	0.407726	0.505999	0.378491	0.521164	1.24103	-0.297484	1.15431	1.4518
AT2G36120.1	31	768	230	435	422	435	GGAGCAGGCGGCGG	CDS	G2L1_4	4	6	988.444	1067	3279.56	2731.22	0.451582	0.565197	0.543052	0.583392	1.25159	0.805095	1.16015	0.355055
AT5G17920.2	110	2298	273	2197	2178	2197	GGTGCTGGAATCGGTCCAGG	CDS	G2L1_4	4	12	186.667	158.556	107.444	91.6667	0.445089	0.505303	0.393889	0.515089	1.13528	-0.850311	1.16252	2.01283
AT3G23450.1	50	1359	352	922	909	922	GGCGGAGGGATTGG	CDS	G2L1_4	4	6	219.667	473.556	611.667	1132.11	0.498735	0.595912	0.686689	0.613058	1.19485	1.93414	1.17644	-0.757704
AT4G29020.1	111	477	213	449	433	449	GGTCATGGAGTAGGTGG	CDS	G2L1_4	4	9	877.111	1669.89	2491.22	2772.11	0.296024	0.345773	0.300781	0.355322	1.16805	0.0956196	1.19195	1.09633
AT1G70830.1	67	1008	256	593	577	593	GGCCGAGGAAGAGGAGG	CDS	G2L1_4	4	9	256.3	312.2	578.3	424	0.308315	0.330819	0.3474	0.335446	1.07299	1.73687	1.20563	-0.531238
AT2G36120.1	31	768	230	757	740	757	GGATACGGTCACGGTGGG	CDS	G2L1_4	4	10	211.778	139.889	562.889	423.222	0.27702	0.335893	0.262622	0.348298	1.21252	-0.244556	1.21071	1.45527
AT5G46730.1	18	873	166	647	631	647	GGTGCCGGAGGCTATGG	CDS	G2L1_4	4	9	133.444	77.1111	296.444	281.333	0.391986	0.494236	0.582025	0.51796	1.26085	1.85856	1.23202	-0.626542
AT5G46730.2	18	741	166	221	204	221	GGGCGGTAGTGGAGAAGG	CDS	G2L1_4	4	10	84.1818	31.5455	82.0909	73.3636	0.298935	0.454321	0.406709	0.491213	1.5198	0.693586	1.23742	0.543835
AT1G76850.1	62	3273	217	297	278	297	GGATGAGGATGAGGAGTCGG	CDS	G2L1_4	4	12	156.636	31.0909	68	62.9091	0.462127	0.652197	0.561978	0.699601	1.41129	0.525342	1.24941	0.724065
AT2G32690.1	57	606	217	470	457	470	GGAGGTGGATTGGG	CDS	G2L1_4	4	6	2430	4714.44	5033.56	8798.44	0.532277	0.680698	0.669664	0.717776	1.27884	0.925659	1.24982	0.324157
AT2G36120.1	31	768	230	480	467	480	GGATACGGTGGTGG	CDS	G2L1_4	4	6	1926.12	3656.5	8237.75	8450.12	0.387817	0.615796	0.630163	0.673842	1.58785	1.06302	1.25461	0.191592
AT5G46730.1	18	873	166	539	526	539	GGTCATGGAGGAGG	CDS	G2L1_4	4	6	406.125	432.75	1173.75	1570.38	0.375769	0.531051	0.465868	0.572704	1.41324	0.580225	1.26824	0.688011
AT2G32690.4	57	519	217	413	397	413	GGTAGCGGTTTGGGAGG	CDS	G2L1_4	4	9	98.4	55.1	63.7	95.3	0.373384	0.491682	0.471554	0.526418	1.31683	0.829854	1.29363	0.463772
AT3G23450.1	50	1359	352	580	564	580	GGCGGGATCGGCAAGGG	CDS	G2L1_4	4	9	582.3	529.9	715.8	1026.2	0.258612	0.496188	0.541716	0.568447	1.91865	1.19163	1.30415	0.112516
AT2G29720.1	52	1284	191	210	197	210	GGGGGCGGGATTGG	CDS	G2L1_4	4	6	15.8	11.2	73.3	18.1	0.626582	0.825	0.725375	0.885635	1.31667	0.497904	1.30559	0.807691
AT4G16830.3	267	1038	286	620	607	620	GGTGAAGGTGGTGG	CDS	G2L1_4	4	6	76.8889	67.3333	166.889	67.7778	0.366352	0.432082	0.406137	0.452703	1.17942	0.605272	1.31371	0.708439
AT2G32690.4	57	519	217	455	442	455	GGTGGTTTAGGAGG	CDS	G2L1_4	4	6	449	1032.75	1340.12	1528.5	0.665785	0.711057	0.677257	0.725384	1.068	0.253408	1.31648	1.06308
AT2G32690.3	57	582	217	557	544	557	GGAGGATTCGGGGG	CDS	G2L1_4	4	6	333	574.778	736	1082.89	0.600007	0.652705	0.661735	0.669608	1.08783	1.17135	1.32075	0.149398
AT3G23450.1	50	1359	352	406	393	406	GGACATGGCGGAGG	CDS	G2L1_4	4	6	558.75	992.625	1069.38	2177	0.423546	0.6352	0.594755	0.704237	1.49972	0.808907	1.32618	0.517272
AT3G23450.1	50	1359	352	1039	1023	1039	GGATTTGGTAAGGGTGG	CDS	G2L1_4	4	9	752.556	1014.67	1305.22	2179	0.585823	0.703996	0.666742	0.743642	1.20172	0.684755	1.33549	0.650735
AT2G36120.1	31	768	230	516	503	516	GGATATGGAGGTGG	CDS	G2L1_4	4	6	3254.25	5396.62	12745.1	8652.38	0.407794	0.593736	0.60522	0.656465	1.45597	1.06176	1.33736	0.275596
AT3G23450.1	50	1359	352	613	597	613	GGGATCGGCAAGGGTGG	CDS	G2L1_4	4	9	971	844	1157.2	1733	0.340577	0.566445	0.57055	0.645978	1.66319	1.01817	1.35212	0.333948
AT2G32690.4	57	519	217	497	484	497	GGATTCGGGGGCGG	CDS	G2L1_4	4	6	180.111	307.667	475.444	622.222	0.463774	0.663938	0.724416	0.742738	1.4316	1.30214	1.39368	0.0915334
AT2G32690.4	57	519	217	548	535	548	GGAGGTCTTGGAGG	CDS	G2L1_4	4	6	85.75	114.375	28.875	35.25	0.500364	0.56735	0.574134	0.593972	1.13387	1.10128	1.39743	0.296146
AT1G72370.1	89	897	205	867	850	867	GGCCAGGAGAAGGTCAGG	CDS	G2L1_4	4	10	85.5556	75.7778	79.3333	73.8889	0.399675	0.546569	0.634649	0.606151	1.36753	1.59962	1.40562	-0.194007
AT1G67740.1	156	570	361	536	520	536	GGTCTAGGTATTGGTGG	CDS	G2L1_4	4	9	224.75	108.875	88.25	64.25	0.461207	0.509041	0.467068	0.528696	1.10372	0.122529	1.4109	1.28837
AT4G17940.1	45	825	191	425	411	425	GGGTGGCGGTGTTGG	CDS	G2L1_4	4	7	116.1	68.4	70.5	29.7	0.323957	0.483177	0.457434	0.549768	1.49149	0.838322	1.41824	0.579915
AT1G76010.1	155	1053	428	628	609	628	GGGAGGGGAAGAGGAAGAGG	CDS	G2L1_4	4	10	103.923	36	116.385	46.8462	0.471221	0.656065	0.633188	0.734701	1.39226	0.876237	1.42542	0.549185
AT2G32690.3	57	582	217	362	349	362	GGTCTAGGAGGCGG	CDS	G2L1_4	4	6	499	324.25	661.375	652	0.321956	0.386951	0.393191	0.414638	1.20187	1.09602	1.42599	0.329974
AT3G23450.1	50	1359	352	629	615	629	GGTATCGGTGGCGGG	CDS	G2L1_4	4	7	1125.89	1236.89	1813.56	2383.22	0.322752	0.550026	0.585277	0.64893	1.70418	1.1551	1.43517	0.28007
AT1G62480.1	94	459	211	380	367	380	GGTGGTTGTGGAGG	CDS	G2L1_4	4	6	513.222	54.8889	402	292.444	0.27479	0.456395	0.47537	0.535659	1.66089	1.10448	1.43646	0.331976
AT5G46730.1	18	873	166	674	661	674	GGAGGAAGTGGAGG	CDS	G2L1_4	4	6	388.333	361.222	946.444	1367.33	0.614383	0.698257	0.638955	0.734938	1.13652	0.292965	1.43734	1.14438
AT2G32690.2	57	576	217	584	565	584	GGATTTGGTAAAGGCATTGG	CDS	G2L1_4	4	12	42.75	67.75	72.75	62.25	0.547515	0.624077	0.681271	0.659639	1.13984	1.74702	1.46447	-0.282551
AT2G32690.2	57	576	217	443	430	443	GGTGGATTGGGTGG	CDS	G2L1_4	4	6	2303.44	4406.44	4668.67	7883.89	0.487064	0.636985	0.647548	0.70957	1.3078	1.07046	1.48416	0.413701
AT4G02450.2	128	723	234	646	632	646	GGGTGGAATGGGCGG	CDS	G2L1_4	4	7	284.5	259	2136.2	1611.5	0.297399	0.454517	0.432825	0.530679	1.52831	0.861934	1.48474	0.622809
AT5G46730.2	18	741	166	239	226	239	GGTGGAGGATATGG	CDS	G2L1_4	4	6	115.125	24.375	100.875	69	0.486835	0.582692	0.587206	0.630888	1.1969	1.04708	1.50278	0.455698
AT2G36120.1	31	768	230	387	374	387	GGATACGGAGGCGG	CDS	G2L1_4	4	6	685.75	1045.62	2091.88	1971.38	0.22963	0.336297	0.280019	0.392913	1.46452	0.472399	1.53077	1.05837
AT3G53730.1	63	312	165	86	70	86	GGCCGAGGAAAGGGAGG	CDS	G2L1_4	4	9	169.6	15.3	14.6	12.8	0.4413	0.666667	0.576865	0.789931	1.51069	0.601529	1.54695	0.945419
AT2G28910.1	134	999	212	531	513	531	GGTGTTGGTAAAGGTGAGG	CDS	G2L1_4	4	11	3631.3	1140.9	3192.2	2173.9	0.279945	0.362495	0.346559	0.409602	1.29488	0.806945	1.57065	0.763701
AT2G05380.1	35	351	217	224	210	224	GGTGGCCACGGAGGG	CDS	G2L1_4	4	7	1458.11	1792	1991.11	2069.11	0.444902	0.50671	0.548127	0.542501	1.13893	1.67009	1.57905	-0.0910387
AT3G23450.1	50	1359	352	664	651	664	GGTGGTGGGATCGG	CDS	G2L1_4	4	6	1391.56	1697.78	2729.22	4602.33	0.413783	0.547499	0.576558	0.629085	1.32315	1.21733	1.61015	0.392826
AT3G16460.1	109	2118	188	561	542	561	GGAACTGGCACTGGAACTGG	CDS	G2L1_4	4	12	67.25	20.625	29.625	23.75	0.540892	0.650758	0.502637	0.718421	1.20312	-0.3482	1.61588	1.96408
AT2G32690.1	57	606	217	590	577	590	GGGGGCGGAGCCGG	CDS	G2L1_4	4	6	105.2	92	88.4	101.2	0.48551	0.522948	0.512472	0.547392	1.07711	0.720168	1.65291	0.932744
AT4G02450.1	128	726	234	646	632	646	GGGTGGAATGGGCGG	CDS	G2L1_4	4	7	296.5	320	2169.8	1629.1	0.296492	0.439062	0.428233	0.532754	1.48086	0.924041	1.65716	0.733122
AT4G36900.1	201	591	232	371	353	371	GGTCAAGGATCTGGCTTGG	CDS	G2L1_4	4	11	58.75	29.25	63.625	41	0.481915	0.672009	0.417731	0.797256	1.39445	-0.337644	1.65887	1.99652
AT2G21060.1	62	606	190	392	378	392	GGTGGAAGAGGAGGG	CDS	G2L1_4	4	7	134.2	248.9	311	145.4	0.330973	0.455661	0.49204	0.540197	1.37673	1.29175	1.67798	0.386223
AT3G23450.1	50	1359	352	358	345	358	GGTTTTGGTGGTGG	CDS	G2L1_4	4	6	1631.38	2664.38	5042.5	14441.9	0.567878	0.680724	0.688454	0.757248	1.19871	1.06851	1.67813	0.609624
AT3G23450.1	50	1359	352	442	429	442	GGTGGAGGGATCGG	CDS	G2L1_4	4	6	444.778	1007.22	1130.44	2549	0.502123	0.657694	0.687351	0.772087	1.30983	1.19063	1.73531	0.544675
AT4G20360.1	84	1431	243	997	982	997	GGACGTGGTACGGTGG	CDS	G2L1_4	4	8	93.2222	35.6667	142	89.3333	0.546583	0.657491	0.702317	0.739728	1.20291	1.40417	1.74149	0.337314
AT5G64920.1	100	1005	450	768	755	768	GGAGATGGTGGTGG	CDS	G2L1_4	4	6	54.8889	10	37.8889	16.4444	0.602376	0.667553	0.641254	0.716146	1.1082	0.596499	1.74554	1.14905
AT4G29020.1	111	477	213	392	379	392	GGTGGTGTAGGTGG	CDS	G2L1_4	4	6	1512.89	2351	3662.22	2729.67	0.340298	0.395399	0.292231	0.436556	1.16192	-0.872361	1.74695	2.61931
AT3G16460.2	111	2118	195	563	544	563	GGAACTGGCACTGGAACTGG	CDS	G2L1_4	4	12	78.125	22.5	31.125	26.75	0.5994	0.672222	0.520582	0.728972	1.12149	-1.08233	1.77929	2.86162
AT4G02450.1	128	726	234	580	564	580	GGAATGGGTGGAATGGG	CDS	G2L1_4	4	9	317.2	255.6	882.4	562.8	0.243821	0.362911	0.384746	0.460341	1.48843	1.18335	1.81812	0.634773
AT2G36120.1	31	768	230	562	548	562	GGTGGAAATGGTGGG	CDS	G2L1_4	4	7	3120.78	5287.11	11331.9	8553	0.460696	0.515388	0.544154	0.562035	1.11872	1.52597	1.8529	0.326934
AT4G29020.1	111	477	213	410	397	410	GGCGGTCTAGGTGG	CDS	G2L1_4	4	6	1621	3737.12	5983.38	3667.62	0.312712	0.416074	0.39224	0.511677	1.33054	0.769414	1.92493	1.15552
AT2G36120.1	31	768	230	669	653	669	GGAGCTGGTGGACATGG	CDS	G2L1_4	4	9	511.333	230.444	519.778	318.444	0.373445	0.494937	0.559486	0.611891	1.32533	1.53131	1.96266	0.431348
AT5G46730.1	18	873	166	407	394	407	GGTAGTGGAGGCGG	CDS	G2L1_4	4	6	338.333	291.222	956.889	714.889	0.449164	0.505727	0.45961	0.560489	1.12593	0.184691	1.96814	1.78345
AT4G02450.2	128	723	234	580	564	580	GGAATGGGTGGAATGGG	CDS	G2L1_4	4	9	301.3	226.8	839.3	545.4	0.26077	0.367989	0.391219	0.474147	1.41116	1.21665	1.9901	0.773447
AT5G16110.1	172	735	567	1091	1076	1091	GGGAAGAGGAAGGAGG	3'UTR	G2L1_6	5	8	223.6	319.9	119.7	142	0.377431	0.503642	0.548218	0.587367	1.3344	1.35318	1.66337	0.310183
AT2G32690.3	57	582	217	248	229	248	GGTTTCGGTAAGGGTTTGGG	CDS	G2L1_6	5	12	596.7	442.2	562.8	434.3	0.453008	0.533469	0.396908	0.367787	1.17761	-0.697233	-1.05916	-0.361929
AT1G80360.1	70	1185	237	931	916	931	GGAAGGTTCTGGGTGG	CDS	G2L1_6	5	8	78.1111	103	69.5556	134.667	0.649281	0.746015	0.620518	0.592043	1.14899	-0.297338	-0.59171	-0.294372
AT4G21620.2	37	297	253	159	143	159	GGGTTTGGGAAAGGAGG	CDS	G2L1_6	5	9	214.8	458.7	157.6	294	0.378026	0.502834	0.352919	0.328571	1.33016	-0.201167	-0.396246	-0.195078
AT2G32690.2	57	576	217	248	229	248	GGTTTCGGTAAGGGTTTGGG	CDS	G2L1_6	5	12	428.8	317.5	444.4	390.5	0.422015	0.529669	0.408866	0.384507	1.2551	-0.122141	-0.34841	-0.226269
AT2G47450.1	100	1122	412	750	733	750	GGCGCTGGTGGAGCTGGG	CDS	G2L1_6	5	10	192.818	88.0909	168	88.3636	0.459889	0.592134	0.516096	0.430587	1.28756	0.425019	-0.221572	-0.646591
AT4G29030.1	79	348	298	294	278	294	GGTTATGGGGGATTTGG	CDS	G2L1_6	5	9	21.7778	31.5556	251.667	84.3333	0.6678	0.763693	0.676183	0.661982	1.1436	0.087421	-0.0606749	-0.148096
AT3G20470.1	79	525	185	378	362	378	GGAGGAGCTGGGAGCGG	CDS	G2L1_6	5	9	1166.18	1232.45	1711	2551.55	0.388189	0.491352	0.426739	0.388776	1.26576	0.373677	0.00569078	-0.367987
AT3G23450.1	50	1359	352	988	974	988	GGGCATTGGCGGCGG	CDS	G2L1_6	5	7	279.333	191.333	179.222	448.444	0.471493	0.614273	0.48674	0.478472	1.30282	0.106785	0.0488764	-0.0579084
AT3G10370.1	134	1890	243	1738	1724	1738	GGAGGAGGGTTTGGG	CDS	G2L1_6	5	7	79.4	11	40.9	20.9	0.663224	0.78	0.800733	0.669378	1.17607	1.17755	0.0526975	-1.12485
AT3G15540.1	76	594	300	97	79	97	GGAGAAGGAAGGACTCGGG	CDS	G2L1_6	5	11	39.5	53.4	211.6	207.2	0.477808	0.730574	0.527916	0.512779	1.52901	0.198241	0.138357	-0.0598847
AT4G18280.1	86	474	178	280	266	280	GGAGGAGGAAAAGGG	CDS	G2L1_6	5	7	64	34.5556	118.333	163.667	0.469907	0.713112	0.643088	0.530135	1.51756	0.712079	0.247642	-0.464437
AT5G44130.1	38	744	132	748	729	748	GGATTAGGGCTTGGTCTTGG	CDS	G2L1_6	5	12	252.889	153.778	227.556	159.333	0.423648	0.525048	0.556207	0.451108	1.23935	1.30728	0.27081	-1.03647
AT5G47090.1	15	933	276	556	536	556	GGGCTGAGGAAGCGGTGTTGG	CDS	G2L1_6	5	13	50.6667	10	40.5	27.75	0.648757	0.788114	0.59619	0.693788	1.21481	-0.377212	0.323135	0.700347
AT3G23450.1	50	1359	352	853	836	853	GGGCATTGGCAAAGGCGG	CDS	G2L1_6	5	10	330.444	265.111	186.889	431.111	0.284391	0.413896	0.38552	0.333677	1.45538	0.780889	0.380574	-0.400315
AT1G53840.1	88	1761	209	948	934	948	GGTGGCGGGTGATGG	CDS	G2L1_6	5	7	61.6	11.9	19.4	20.7	0.518759	0.679293	0.61746	0.580103	1.30946	0.614831	0.382127	-0.232704
AT5G08530.1	149	1461	313	1397	1379	1397	GGGAACAGGTTGGCTTTGG	CDS	G2L1_6	5	11	246.333	225.333	252.556	188.667	0.414975	0.5778	0.490688	0.482528	1.39237	0.464995	0.414884	-0.0501111
AT5G46730.1	18	873	166	204	190	204	GGTGGTGGTTATGGG	CDS	G2L1_6	5	7	62.5556	16.3333	48.5556	30.6667	0.419578	0.643991	0.511569	0.544283	1.53486	0.409918	0.555697	0.145779
AT1G60870.1	240	444	427	459	443	459	GGGATATGGAGTGGGGG	CDS	G2L1_6	5	9	70.8182	65.1818	33.7273	33.7273	0.535765	0.613475	0.601348	0.580784	1.14504	0.843939	0.579321	-0.264618
AT5G11680.1	198	624	217	570	555	570	GGAAGGTGGTTGTGGG	CDS	G2L1_6	5	8	35.3	23.2	26.9	11.9	0.691848	0.794061	0.608839	0.761905	1.14774	-0.812106	0.685398	1.4975
AT5G46730.2	18	741	166	204	190	204	GGTGGTGGTTATGGG	CDS	G2L1_6	5	7	66.6667	16.5556	40	28.2222	0.423333	0.62789	0.489506	0.573053	1.4832	0.323495	0.731926	0.408431
AT3G20470.1	79	525	185	475	458	475	GGAGGAGCTGGTGCTGGG	CDS	G2L1_6	5	10	435	1000.55	1209.36	2430.45	0.616669	0.716056	0.654524	0.690667	1.16117	0.380883	0.744545	0.363662
AT2G32690.2	57	576	217	395	382	395	GGGGGTCTAGGAGG	CDS	G2L1_6	5	6	261.778	123.556	108.333	278.667	0.699208	0.760592	0.762393	0.746589	1.08779	1.02935	0.771881	-0.25747
AT2G32690.2	57	576	217	428	415	428	GGAGGGGGTCTAGG	CDS	G2L1_6	5	6	532.889	803.556	725.556	1378.67	0.819294	0.861818	0.847507	0.855685	1.0519	0.66347	0.855768	0.192298
AT3G16460.2	111	2118	195	723	703	723	GGCACTGGAACCGGCACTGGG	CDS	G2L1_6	5	13	107.222	186.889	128.667	131.667	0.610708	0.685427	0.622337	0.675856	1.12235	0.155639	0.871897	0.716257
AT2G32690.4	57	519	217	395	382	395	GGGGGTCTAGGAGG	CDS	G2L1_6	5	6	90.6667	116.556	308.222	272.667	0.501089	0.58193	0.589121	0.574572	1.16133	1.08896	0.908984	-0.179973
AT2G32690.1	57	606	217	395	382	395	GGGGGTCTAGGAGG	CDS	G2L1_6	5	6	1035.56	663.444	1125	1238.89	0.377086	0.501833	0.547007	0.497718	1.33082	1.36213	0.967014	-0.395112
AT3G16460.1	109	2118	188	811	791	811	GGCACTGGGACCGGCACTGGG	CDS	G2L1_6	5	13	77.2	40.9	171.8	282.5	0.529016	0.584597	0.49674	0.583752	1.10507	-0.580686	0.984809	1.56549
AT2G32690.3	57	582	217	395	382	395	GGGGGTCTAGGAGG	CDS	G2L1_6	5	6	302.778	234.778	436.667	579.556	0.354985	0.52269	0.538818	0.520833	1.47243	1.09617	0.988928	-0.107241
AT5G61660.1	68	405	243	245	225	245	GGATCTGGATGGGGTTACGGG	CDS	G2L1_6	5	11	210.091	292.455	405.545	187.909	0.513512	0.7054	0.543702	0.70924	1.37368	0.157329	1.02001	0.862683
AT5G48810.1	154	423	182	168	151	168	GGAGATGGGCGGAGACGG	CDS	G2L1_6	5	10	216.727	303.091	214.091	96.1818	0.624533	0.767737	0.712848	0.775623	1.2293	0.616712	1.05507	0.438357
AT3G27820.1	135	1467	175	912	894	912	GGTTGTGGTTGGTATCGGG	CDS	G2L1_6	5	11	12.5	17.2	91.2	127.2	0.567111	0.822997	0.835258	0.837495	1.45121	1.04791	1.05666	0.00874446
AT4G30460.1	68	489	266	478	465	478	GGGGGTAGAGGTGG	CDS	G2L1_6	5	6	346.7	727	1016.6	1607.5	0.352178	0.507557	0.516189	0.519833	1.44119	1.05556	1.07901	0.0234519
AT4G30460.1	68	489	266	451	437	451	GGGTCACGGTGGAGG	CDS	G2L1_6	5	7	477.556	562	797.556	686.222	0.380125	0.559158	0.562459	0.58247	1.47098	1.01844	1.13021	0.111769
AT3G05220.1	213	1734	149	875	855	875	GGGTCATGGTCATGGACATGG	CDS	G2L1_6	5	13	33.8889	37.1111	32.8889	54.2222	0.507832	0.552229	0.5	0.558288	1.08742	-0.17642	1.13647	1.31289
AT3G16460.1	109	2118	188	721	701	721	GGCACTGGAACCGGCACTGGG	CDS	G2L1_6	5	13	102.667	187	131.556	129.778	0.614238	0.67921	0.670608	0.690068	1.10578	0.867602	1.16712	0.299516
AT5G59970.1	63	312	177	107	91	107	GGCTTGGGTAAAGGAGG	CDS	G2L1_6	5	9	122.778	103.222	56.6667	27.6667	0.431775	0.609736	0.442702	0.639893	1.41216	0.0613998	1.16946	1.10806
AT1G03870.1	172	744	119	882	863	882	GGACTAGGGTTTGGTCTTGG	CDS	G2L1_6	5	12	613.111	288.333	384.667	232.222	0.266441	0.423978	0.401951	0.454439	1.59126	0.860182	1.19336	0.333178
AT2G36120.1	31	768	230	534	518	534	GGTGCCGGGGGACATGG	CDS	G2L1_6	5	9	1798.8	1992	5820.2	4370.4	0.394742	0.618222	0.659567	0.691139	1.56614	1.185	1.32628	0.141276
AT2G47400.1	35	375	175	288	272	288	GGCTTGGGACGAGGTGG	CDS	G2L1_6	5	9	184.3	122.1	347	190.3	0.496895	0.653546	0.737892	0.711505	1.31526	1.53843	1.36999	-0.168446
AT4G12800.1	147	660	177	475	457	475	GGTGTGGAAGTGGGCCTGG	CDS	G2L1_6	5	11	274.727	34.7273	49.8182	12.0909	0.461591	0.768699	0.8727	0.888889	1.66533	1.33865	1.39136	0.052712
AT2G28900.1	119	447	309	184	167	184	GGTGGCAGTGGACATGGG	CDS	G2L1_6	5	10	34.7	21.2	21.4	11	0.681159	0.771556	0.654321	0.808568	1.13271	-0.296898	1.40944	1.70634
AT2G32690.1	57	606	217	428	415	428	GGAGGGGGTCTAGG	CDS	G2L1_6	5	6	2051.78	1963.22	2067	4734.11	0.42117	0.526459	0.534143	0.593403	1.24999	1.07299	1.63582	0.562831
AT4G30450.1	69	324	256	209	190	209	GGTTTGGGCGTTGGATTGGG	CDS	G2L1_6	5	12	93.4545	63.7273	76.0909	90.8182	0.650413	0.692515	0.623375	0.723624	1.06473	-0.642216	1.73889	2.38111
AT4G31490.1	118	2847	341	3009	2988	3009	GGTAAAAGGTAAAAGGTTTAGG	3'UTR	G2L1_6	5	14	34.5	13.5	153.875	58.625	0.588768	0.675926	0.486698	0.604744	1.14803	-1.1711	0.1833	1.3544
AT3G25717.1	77	123	370	296	279	296	GGAGGAAACCGGCTTGGG	3'UTR	G2L1_6	5	10	314.333	647	1412.33	1423.89	0.322847	0.384643	0.333342	0.35696	1.19141	0.169837	0.552028	0.382191
AT5G22650.1	103	921	219	1044	1025	1044	GGACGTGGATCAAGGAGAGG	3'UTR	G2L1_6	5	12	189.7	142.5	567.8	500.6	0.396916	0.438838	0.452259	0.428161	1.10562	1.32014	0.745307	-0.574829
AT5G13630.2	145	3792	586	4202	4185	4202	GGAGGCCAATGGTCGTGG	3'UTR	G2L1_6	5	10	131	33.2222	88	307	0.441724	0.696906	0.644595	0.693668	1.5777	0.795003	0.987311	0.192308
AT5G22650.2	103	918	219	1041	1022	1041	GGACGTGGATCAAGGAGAGG	3'UTR	G2L1_6	5	12	178.6	137	563.5	524.7	0.35199	0.435966	0.43459	0.43573	1.23858	0.983615	0.997195	0.0135806
AT4G12460.2	690	1098	453	1946	1929	1946	GGTTCATGGCTAAGGAGG	3'UTR	G2L1_6	5	10	99.75	28.375	56.875	55.625	0.225251	0.576542	0.511264	0.614888	2.55956	0.814177	1.10916	0.29498
AT4G12460.1	123	2082	453	2363	2346	2363	GGTTCATGGCTAAGGAGG	3'UTR	G2L1_6	5	10	94	21.625	66	54.25	0.23504	0.546965	0.506155	0.601382	2.32712	0.869167	1.17446	0.305288
AT5G24930.1	91	1221	287	1356	1341	1356	GGAAGATGGTGGGTGG	3'UTR	G2L1_6	5	8	1488.8	454.3	530.9	296.2	0.31883	0.427641	0.437889	0.459626	1.34128	1.09418	1.29395	0.199769
AT1G70830.2	67	750	512	837	818	837	GGAGAGGATTGAGGCAGTGG	3'UTR	G2L1_6	5	12	168.364	307.545	245.727	281.273	0.349813	0.519286	0.494849	0.570199	1.48447	0.855803	1.30042	0.444616
AT1G26630.2	132	417	370	627	613	627	GGAAGTTGGTGGTGG	3'UTR	G2L1_6	5	7	34.4444	51.5556	74.1111	69.4444	0.596552	0.691532	0.726299	0.750576	1.15922	1.36604	1.62164	0.255603
AT1G12920.1	144	1305	207	69	50	69	GGGAGGAGAGAGGCCGCCGG	5'UTR	G2L1_6	5	12	324.25	271.667	494.5	178.5	0.511652	0.553231	0.520297	0.521134	1.08126	0.207912	0.228047	0.0201355
AT5G57290.3	91	360	247	303	289	303	GGTCATTGGTGGTGG	CDS	G2L1_6	5	7	1191.5	1093.25	2168	972.125	0.686897	0.754716	0.586903	0.561801	1.09873	-1.4744	-1.84454	-0.370135
AT5G47190.1	43	690	186	469	448	469	GGTTCCTGGACTTAGGACTGGG	CDS	G2L1_6	5	14	68.1111	32	62.5556	16.7778	0.552112	0.635031	0.455496	0.417954	1.15019	-1.16517	-1.61793	-0.452754
AT3G29075.1	65	885	156	433	413	433	GGAGCATGGATCTGGCTATGG	CDS	G2L1_6	5	13	48.1111	27.7778	35.3333	55.2222	0.556293	0.751	0.627358	0.363431	1.35001	0.364986	-0.99053	-1.35552
AT3G01370.1	22	3036	229	494	477	494	GGAAGAAGGAGGAGAAGG	CDS	G2L1_6	5	10	27.8	12.6	14.1	51.4	0.776163	0.875	0.710106	0.686667	1.12734	-0.668336	-0.905491	-0.237155
AT4G39330.1	50	1083	611	946	930	946	GGAAGGAAAATGGTTGG	CDS	G2L1_6	5	9	28	19.5	67.125	28	0.577009	0.764423	0.537942	0.410714	1.3248	-0.208451	-0.887311	-0.67886
AT4G12310.1	55	1563	182	1011	994	1011	GGATATGGTAGTTGGTGG	CDS	G2L1_6	5	10	28	33.5556	88.2222	213.667	0.667659	0.738074	0.562755	0.610285	1.10547	-1.48978	-0.814784	0.674996
AT2G41430.4	504	492	228	613	597	613	GGAGTGGTGGCAATTGG	CDS	G2L1_6	5	9	58.2222	29	73.6667	48.8889	0.484833	0.537562	0.530156	0.44377	1.10876	0.859547	-0.778745	-1.63829
AT3G12050.1	187	1083	163	687	670	687	GGCTATGGCGAGAGGAGG	CDS	G2L1_6	5	10	105.9	33.7	58.8	92.1	0.409567	0.511218	0.375518	0.331299	1.24819	-0.334965	-0.769967	-0.435002
AT5G14780.1	100	1155	304	1017	1000	1017	GGATGCGGTGGAGAGTGG	CDS	G2L1_6	5	10	209	233.273	203.091	237.273	0.343117	0.434189	0.408307	0.29589	1.26542	0.715803	-0.51858	-1.23438
AT4G01850.1	97	1182	201	992	976	992	GGTGGCTAATGGCATGG	CDS	G2L1_6	5	9	556.75	555	1128.5	343	0.460148	0.547973	0.333573	0.435587	1.19086	-1.44122	-0.279664	1.16156
AT1G60940.1	294	1086	275	493	479	493	GGTTTAAGGAGGTGG	CDS	G2L1_6	5	7	55.25	34.75	42.375	27.375	0.501697	0.534173	0.480457	0.493721	1.06473	-0.654013	-0.245579	0.408434
AT5G44080.1	139	948	135	474	460	474	GGATCACGGCGGAGG	CDS	G2L1_6	5	7	14.875	27	47.375	84.25	0.709034	0.782407	0.692942	0.699555	1.10348	-0.21931	-0.129183	0.0901268
AT2G15090.1	80	1446	166	1384	1368	1384	GGAAGGATGAAGGAAGG	CDS	G2L1_6	5	9	65.6667	25.3333	32.5556	22.3333	0.638113	0.832353	0.622201	0.615683	1.3044	-0.0819189	-0.115477	-0.0335579
AT4G36780.1	137	798	472	154	140	154	GGCCGCCGGAGGAGG	CDS	G2L1_6	5	7	39.8889	16.8889	96.6667	37.2222	0.566406	0.788934	0.574426	0.540825	1.39288	0.0360398	-0.114958	-0.150998
AT2G41430.3	187	363	439	296	280	296	GGAGTGGTGGCAATTGG	CDS	G2L1_6	5	9	63.3333	37	71.5556	47.4444	0.424149	0.53125	0.510456	0.413281	1.25251	0.805849	-0.101476	-0.907324
AT5G39570.1	62	1146	351	472	458	472	GGAGGTGGAGTATGG	CDS	G2L1_6	5	7	547.889	160	811.667	561.667	0.288249	0.418369	0.354463	0.280048	1.45142	0.508873	-0.0630208	-0.571893
AT3G55610.1	104	2181	258	2098	2079	2098	GGTTTTAGGTTCGGACTTGG	CDS	G2L1_6	5	12	83.375	57.5	94	54.875	0.607384	0.670109	0.594747	0.603929	1.10327	-0.201459	-0.0550727	0.146386
AT5G19140.2	245	669	381	809	791	809	GGCATTAGGTGGGCTTAGG	CDS	G2L1_6	5	11	25.1111	11.6667	44.5556	41.7778	0.561455	0.751323	0.538099	0.553782	1.33817	-0.123012	-0.0404111	0.0826014
AT5G19140.1	129	705	381	729	711	729	GGCATTAGGTGGGCTTAGG	CDS	G2L1_6	5	11	25.2222	13	47.7778	43.1111	0.538424	0.782526	0.549354	0.529782	1.45336	0.0447769	-0.0354012	-0.0801781
AT1G65970.1	93	489	155	471	450	471	GGACAAGGGTCTTGGTATTAGG	CDS	G2L1_6	5	14	450.556	258.889	61.6667	75.1111	0.61729	0.727325	0.663864	0.619001	1.17825	0.423265	0.0155461	-0.407719
AT5G57290.1	91	363	247	303	289	303	GGTGGTCATTGGTGG	CDS	G2L1_6	5	7	1613.88	1262.38	2351.62	946.5	0.569756	0.683867	0.537202	0.573362	1.20028	-0.285291	0.0316007	0.316891
AT5G46730.1	18	873	166	575	559	575	GGAGGGGCTCACGGCGG	CDS	G2L1_6	5	7	294.4	190.2	484.9	398.8	0.424524	0.5102	0.395649	0.428536	1.20181	-0.337038	0.046818	0.383856
AT5G64740.1	489	3255	361	2722	2706	2722	GGAGAATGGTGGGATGG	CDS	G2L1_6	5	9	47.3	33.4	74.5	70.3	0.728212	0.809714	0.654735	0.732793	1.11192	-0.901542	0.0562017	0.957744
AT2G47450.1	100	1122	412	644	630	644	GGCTTCTGGCGGAGG	CDS	G2L1_6	5	7	423.125	131.25	376.125	198	0.330022	0.612619	0.518902	0.346433	1.8563	0.668371	0.0580718	-0.610299
AT3G12050.2	187	966	163	570	553	570	GGCTATGGCGAGAGGAGG	CDS	G2L1_6	5	10	112.2	37.6	56.5	90.4	0.361205	0.556937	0.372288	0.3734	1.54189	0.0566279	0.0623066	0.00567866
AT3G60300.2	108	1152	129	1140	1121	1140	GGAGAGGTCGAGGGAGATGG	CDS	G2L1_6	5	12	119.417	12	18.8333	27	0.464274	0.749665	0.666667	0.523091	1.6147	0.709176	0.206092	-0.503084
AT1G08200.1	105	1170	411	766	749	766	GGATTGGACCTAGGATGG	CDS	G2L1_6	5	10	66.875	88.625	56.125	46.875	0.532009	0.663082	0.685134	0.562333	1.24637	1.16824	0.231353	-0.936889
AT5G28050.1	220	558	294	369	349	369	GGGAGTGGACTGTGGTGATGG	CDS	G2L1_6	5	13	83.9167	68.3333	47.0833	74.3333	0.489559	0.633657	0.439008	0.527164	1.29434	-0.350814	0.260971	0.611784
AT5G07220.1	247	912	289	295	280	295	GGTCATCGGCGGCGGG	CDS	G2L1_6	5	8	35.6667	33.7778	33.2222	26.2222	0.749048	0.877924	0.802676	0.785311	1.17205	0.416117	0.281376	-0.134741
AT1G74210.1	82	1179	156	941	922	941	GGGTATCGGACCATGGAAGG	CDS	G2L1_6	5	12	61.2222	23.3333	28.2222	48.2222	0.608187	0.808466	0.755905	0.671275	1.3293	0.737565	0.315001	-0.422564
AT1G70830.1	67	1008	256	350	334	350	GGAGAGGATCGAGGCGG	CDS	G2L1_6	5	9	83.9	138.9	99.6	108	0.48532	0.606414	0.401654	0.524281	1.24951	-0.690916	0.321736	1.01265
AT3G60300.1	60	1101	97	1041	1022	1041	GGAGAGGTCGAGGGAGATGG	CDS	G2L1_6	5	12	117.333	11.4167	24.1667	28.4167	0.439409	0.765432	0.632035	0.555556	1.74196	0.590835	0.356253	-0.234582
AT1G61260.1	83	1035	291	429	412	429	GGATTCTGGAGGTTAAGG	CDS	G2L1_6	5	10	67.75	22.5	89.625	40.125	0.444649	0.680556	0.529114	0.535436	1.53054	0.358045	0.384842	0.0267978
AT2G41430.1	275	492	228	384	368	384	GGAGTGGTGGCAATTGG	CDS	G2L1_6	5	9	64.5556	31	80.7778	43.3333	0.420664	0.50601	0.498451	0.454091	1.20288	0.911439	0.391664	-0.519775
AT1G70830.2	67	750	512	350	334	350	GGAGAGGATCGAGGCGG	CDS	G2L1_6	5	9	78	142.2	94.5	111	0.444873	0.607174	0.471568	0.514369	1.36483	0.164478	0.428193	0.263715
AT2G37640.1	41	789	372	78	61	78	GGGTCGGCTTGTGGTTGG	CDS	G2L1_6	5	10	78.5	34.6	89.4	16.6	0.594197	0.773624	0.668289	0.681287	1.30197	0.412936	0.485376	0.0724404
AT1G70830.5	67	522	198	350	334	350	GGAGAGGATCGAGGCGG	CDS	G2L1_6	5	9	55.1	87.2	69.6	78.6	0.462358	0.623895	0.443015	0.542768	1.34938	-0.119745	0.497779	0.617524
AT5G28050.2	143	615	295	349	329	349	GGGAGTGGACTGTGGTGATGG	CDS	G2L1_6	5	13	73.75	71.1667	44.4167	66.5833	0.488519	0.634314	0.477941	0.565803	1.29844	-0.0725532	0.530086	0.602639
AT1G74920.1	171	1506	166	1172	1152	1172	GGAAGAAGGATGCAGGCTTGG	CDS	G2L1_6	5	13	13.9	22.7	24.6	20.2	0.568609	0.715541	0.652913	0.659341	1.25841	0.573761	0.61751	0.0437485
AT3G47620.1	155	1470	294	1177	1160	1177	GGCTGCGGCTGCAGGTGG	CDS	G2L1_6	5	10	53.8	17.9	29.4	32.7	0.61662	0.789682	0.588311	0.728211	1.28066	-0.16358	0.644802	0.808381
AT4G30460.1	68	489	266	185	167	185	GGGTTTGGACCTTGGAGGG	CDS	G2L1_6	5	11	208	42	151.4	93.3	0.449327	0.681905	0.699736	0.600536	1.51761	1.07667	0.650144	-0.426523
AT1G70830.3	67	606	198	350	334	350	GGAGAGGATCGAGGCGG	CDS	G2L1_6	5	9	79.3	127.9	95.2	107	0.406699	0.608381	0.401475	0.538183	1.4959	-0.0259023	0.65194	0.677842
AT3G14220.1	146	1092	126	746	730	746	GGGCAGGTGGAGCGAGG	CDS	G2L1_6	5	9	76.4545	33.4545	53.8182	25.4545	0.606475	0.803901	0.603774	0.738934	1.32553	-0.0136817	0.67093	0.684612
AT1G60940.2	148	1086	275	347	333	347	GGTTTAAGGAGGTGG	CDS	G2L1_6	5	7	59.5	37.25	41.375	32.5	0.470588	0.540268	0.378021	0.518269	1.14807	-1.32846	0.684283	2.01274
AT1G70830.4	212	867	256	351	332	351	GGCGAAGGAGAGGATCGAGG	CDS	G2L1_6	5	12	52.4545	125.364	89.6364	92.7273	0.445598	0.671066	0.513499	0.601103	1.50599	0.301157	0.689698	0.388541
AT2G46990.1	6	528	121	457	438	457	GGAAGGTGACTGGATGATGG	CDS	G2L1_6	5	12	86.1	31.5	55.4	12.3	0.418987	0.653689	0.665168	0.582317	1.56016	1.04891	0.695905	-0.353006
AT5G13100.1	129	1065	318	556	542	556	GGAGGTTTTTGGAGG	CDS	G2L1_6	5	7	68.5	37.625	53.25	30.125	0.542883	0.637458	0.35446	0.610477	1.17421	-1.99231	0.714711	2.70702
AT1G61520.2	420	657	234	777	761	777	GGAGGTTACAGGACTGG	CDS	G2L1_6	5	9	80.75	18.25	14.875	11.375	0.442337	0.575342	0.519958	0.550824	1.30069	0.583591	0.815659	0.232068
AT1G72370.1	89	897	205	939	923	939	GGCAGATGGTGGATGGG	CDS	G2L1_6	5	9	282.8	121.8	108.7	54	0.475022	0.540858	0.584991	0.528802	1.1386	1.67035	0.816875	-0.853474
AT1G74920.2	171	1491	166	1157	1137	1157	GGAAGAAGGATGCAGGCTTGG	CDS	G2L1_6	5	13	22.2	27.1	26.5	19.8	0.600118	0.66829	0.669372	0.660714	1.1136	1.01588	0.888872	-0.127003
AT5G13630.1	145	4146	233	4203	4186	4203	GGAGGCCAATGGTCGTGG	CDS	G2L1_6	5	10	127.333	28.2222	95.8889	302.667	0.437058	0.722441	0.621605	0.696205	1.65296	0.646664	0.908069	0.261405
AT1G56200.1	58	465	192	432	416	432	GGAGGCAACTGGTCGGG	CDS	G2L1_6	5	9	388.667	142.333	337.889	141.778	0.225716	0.485211	0.412291	0.468652	2.14965	0.718993	0.936187	0.217194
AT3G16400.1	319	1413	215	788	770	788	GGGAAGTGGATTAAGGTGG	CDS	G2L1_6	5	11	69.2	138.6	30.8	20.2	0.362235	0.614568	0.606349	0.608361	1.6966	0.967428	0.9754	0.00797209
AT3G17020.1	94	492	192	111	97	111	GGCGGAGAGTGGTGG	CDS	G2L1_6	5	7	67.1	72.3	49.6	37.4	0.534875	0.780763	0.793675	0.775142	1.45971	1.05251	0.977138	-0.0753718
AT5G47840.1	47	852	281	496	480	496	GGATGGCTTTTGGATGG	CDS	G2L1_6	5	9	20.25	21.75	10.125	10.375	0.774691	0.875	0.770062	0.875	1.12948	-0.0461542	1	1.04615
AT4G29270.1	34	771	135	465	451	465	GGTGGTGGAAAAAGG	CDS	G2L1_6	5	7	72.75	72.5	44.375	40.625	0.402491	0.65	0.534859	0.651154	1.61494	0.534801	1.00466	0.469861
AT1G56200.2	58	456	192	423	407	423	GGAGGCAACTGGTCGGG	CDS	G2L1_6	5	9	387.222	139.556	326.111	131.333	0.266157	0.478592	0.417187	0.48261	1.79816	0.71095	1.01891	0.307964
AT2G40280.1	98	1770	207	1825	1808	1825	GGACCGGTTTTTGGTTGG	CDS	G2L1_6	5	10	42.125	29.75	63.5	116.75	0.287463	0.851891	0.875	0.868844	2.96348	1.04094	1.03004	-0.0109072
AT1G61520.3	131	822	20	653	637	653	GGAGGTTACAGGACTGG	CDS	G2L1_6	5	9	74.125	11.375	14.125	10	0.427277	0.567308	0.558628	0.571875	1.32773	0.938018	1.03262	0.094598
AT1G79340.1	78	1257	270	352	331	352	GGACACGGTACGAGGTTGCCGG	CDS	G2L1_6	5	14	2262.6	1125	845	571.5	0.402868	0.53582	0.410301	0.548152	1.33002	0.0559125	1.09276	1.03684
AT3G61430.1	183	861	222	674	660	674	GGCTCTAGGAGGAGG	CDS	G2L1_6	5	7	158.25	154.875	68.375	43.25	0.435624	0.568503	0.608547	0.580925	1.30503	1.30136	1.09348	-0.207872
AT3G16640.1	113	507	336	289	273	289	GGTGGTGAGGATGAAGG	CDS	G2L1_6	5	9	141.8	352.6	193.8	100.8	0.571721	0.66088	0.542184	0.673426	1.15595	-0.331286	1.14071	1.472
AT1G61520.1	142	822	234	664	648	664	GGAGGTTACAGGACTGG	CDS	G2L1_6	5	9	80.5	15	20.625	13.75	0.430124	0.560417	0.568939	0.579545	1.30292	1.06541	1.14681	0.0814019
AT3G53190.1	243	1452	58	1348	1330	1348	GGGTGGAATTGGAGATCGG	CDS	G2L1_6	5	11	55.9	20.3	36.2	15.8	0.571258	0.628352	0.55463	0.637131	1.09994	-0.291248	1.15375	1.445
AT1G20260.1	155	1464	300	759	743	759	GGAGGATCATGGAGAGG	CDS	G2L1_6	5	9	105.556	26.8889	10.5556	14.1111	0.495488	0.691425	0.875	0.727362	1.39544	1.93691	1.18341	-0.753497
AT2G41430.2	187	492	228	296	280	296	GGAGTGGTGGCAATTGG	CDS	G2L1_6	5	9	66.4444	34.3333	78	42	0.375	0.493943	0.440476	0.518822	1.31718	0.550485	1.20917	0.658688
AT3G16400.2	149	1413	215	618	600	618	GGGAAGTGGATTAAGGTGG	CDS	G2L1_6	5	11	61.1	142.6	30.9	24.1	0.381888	0.591915	0.599769	0.651913	1.54997	1.0374	1.28567	0.248272
AT5G56010.1	105	2100	218	440	423	440	GGAGGCGTTGGCTGCTGG	CDS	G2L1_6	5	10	86.9	37.7	77	52.5	0.645498	0.733275	0.543354	0.759615	1.13598	-1.1637	1.30009	2.46379
AT3G56360.1	160	702	251	567	547	567	GGAAGGAAAGTGGGGTAGAGG	CDS	G2L1_6	5	11	97.25	43.3333	72.9167	26.9167	0.424952	0.590769	0.571229	0.640714	1.3902	0.882159	1.3012	0.419046
AT5G62930.1	24	729	260	152	135	152	GGTTCGAGGCTACGGCGG	CDS	G2L1_6	5	10	675.444	581.222	532.111	226.667	0.542157	0.669055	0.577522	0.707354	1.23406	0.278687	1.30181	1.02313
AT5G39570.1	62	1146	351	547	530	547	GGAGTATGGATCTGGTGG	CDS	G2L1_6	5	10	718.889	401.333	2839.44	2304.22	0.433845	0.495656	0.439136	0.514999	1.14247	0.0856023	1.31294	1.22734
AT4G27720.1	165	1383	293	1202	1188	1202	GGTGAAAGGTGGAGG	CDS	G2L1_6	5	7	85.3333	27.8889	58.8889	35.4444	0.444661	0.508408	0.398536	0.543288	1.14336	-0.723582	1.54716	2.27075
AT3G61430.2	195	861	222	686	672	686	GGCTCTAGGAGGAGG	CDS	G2L1_6	5	7	160.75	153.125	64	42.875	0.43993	0.54051	0.600098	0.602405	1.22863	1.59244	1.61538	0.0229428
AT1G26630.1	132	480	285	605	591	605	GGAAGTTGGTGGTGG	CDS	G2L1_6	5	7	36.6667	50.2222	70.3333	77.2222	0.621753	0.702748	0.757586	0.776731	1.13027	1.67705	1.91343	0.236378
AT1G20620.1	75	1479	347	809	792	809	GGCCAAGGTTGTTGGAGG	CDS	G2L1_6	5	10	209.778	242.444	189.778	85	0.288889	0.347687	0.350072	0.401965	1.20353	1.04057	1.92312	0.882552
AT3G61050.1	170	1533	192	1466	1449	1466	GGGATGGTGGGAAGTGGG	CDS	G2L1_6	6	10	78.5	35.3333	65.25	115.083	0.576964	0.643068	0.6512	0.462001	1.11457	1.12303	-1.73913	-2.86216
AT3G61050.2	170	1533	217	1466	1449	1466	GGGATGGTGGGAAGTGGG	CDS	G2L1_6	6	10	78.5833	36.75	72.9167	119.167	0.557431	0.650993	0.64854	0.431872	1.16785	0.973786	-1.34199	-2.31577
AT5G18610.2	157	1542	382	1779	1757	1779	GGCAAAGGGAGAGAGGCTTTGGG	3'UTR	G2L1_6	6	15	14.4167	13.4167	54.3333	45.0833	0.471098	0.560345	0.397561	0.467949	1.18944	-0.823979	-0.0352902	0.788689
AT1G70850.2	39	711	490	875	857	875	GGAGGTTCAGGGAGTGTGG	3'UTR	G2L1_6	6	11	34	65.6364	15.0909	26.1818	0.533158	0.619048	0.532495	0.554694	1.1611	-0.0077182	0.250746	0.258464
AT4G35750.1	188	609	358	978	958	978	GGCGTCTGGATAAAGGGAAGG	3'UTR	G2L1_6	6	13	264.8	68.4	315.6	193.1	0.578154	0.629273	0.617665	0.609347	1.08842	0.772921	0.610203	-0.162718
AT3G53460.4	96	1092	411	1271	1252	1271	GGGTTAGTGGAAAATGGCGG	3'UTR	G2L1_6	6	12	172.8	169.4	240.8	86.6	0.300436	0.462012	0.343405	0.413488	1.53781	0.265936	0.699684	0.433748
AT3G53460.1	82	1029	437	1194	1175	1194	GGGTTAGTGGAAAATGGCGG	3'UTR	G2L1_6	6	12	170.9	172.2	257.3	81.2	0.334802	0.468747	0.350499	0.430146	1.40007	0.117188	0.711814	0.594626
AT1G54410.1	166	297	265	481	464	481	GGTGAGGAAGTGAGGAGG	3'UTR	G2L1_6	6	10	426.455	336.364	1427.45	1570.55	0.40719	0.52933	0.470333	0.581375	1.29996	0.51697	1.42611	0.909141
AT3G10985.1	248	333	337	731	709	731	GGTGTGGGCTTCTGGGGCTACGG	3'UTR	G2L1_6	6	13	154.25	63.5833	39.25	12.25	0.550464	0.768296	0.662308	0.900433	1.39572	0.51344	1.6066	1.09316
AT2G40620.1	106	1104	263	1350	1330	1350	GGTTTTTTGGGGGGTTTTGGG	3'UTR	G2L1_6	6	11	32.5455	39.6364	22.8182	25	0.719147	0.796497	0.760594	0.862149	1.10756	0.535838	1.84876	1.31292
AT4G26510.2	58	1410	370	1066	1041	1066	GGTTATGTGGTGTCTCGGTGATTAGG	CDS	G2L1_6	6	18	21.2727	13.2727	36.4545	64.1818	0.694767	0.778226	0.73629	0.533153	1.12012	0.497529	-1.93647	-2.43399
AT3G09840.1	154	2430	220	1132	1115	1132	GGAGAGGTTGAGAGGAGG	CDS	G2L1_6	6	10	109.727	43.3636	31.5455	34.9091	0.703488	0.794903	0.665123	0.531695	1.12994	-0.419681	-1.87928	-1.4596
AT1G47480.1	44	945	136	760	740	760	GGACGGGTCACCGGATCTTGG	CDS	G2L1_6	6	13	12.6667	40.6667	44.2222	79.4444	0.682261	0.724954	0.650475	0.615695	1.06258	-0.744533	-1.55916	-0.814629
AT2G35050.1	333	3774	239	3757	3738	3757	GGTCACTGGCGGTGTAAGGG	CDS	G2L1_6	6	12	61.1	18.5	36.2	28.6	0.666667	0.741259	0.679142	0.56362	1.11189	0.167251	-1.38147	-1.54872
AT1G29260.1	108	954	329	828	808	828	GGTCATGGATATGCGGTGAGG	CDS	G2L1_6	6	13	43.2	45.2	54.5	14.6	0.657201	0.727876	0.608184	0.559931	1.10754	-0.693566	-1.3763	-0.682739
AT3G07110.2	73	624	196	483	463	483	GGTCTTGAGGCTGCAGGCTGG	CDS	G2L1_6	6	13	32.4	39.9	38.6	20.1	0.696429	0.793848	0.741095	0.586443	1.13988	0.458495	-1.12899	-1.58749
AT5G04280.1	85	933	249	768	748	768	GGCTGATCGGTTTGCAGGTGG	CDS	G2L1_6	6	13	37.7	37.5	33.4	39.2	0.675398	0.736111	0.661111	0.608696	1.08989	-0.235316	-1.09864	-0.863329
AT3G55800.1	254	1182	219	763	746	763	GGGAGGTCCAGTGGAAGG	CDS	G2L1_6	6	10	115.8	11.2	85.3	20.6	0.628905	0.809524	0.618142	0.453752	1.2872	-0.0595864	-0.969737	-0.91015
AT2G06530.1	168	678	195	794	771	794	GGCGACCGGAGCTGAGGACAGTGG	CDS	G2L1_6	6	16	27.9167	11	28.6667	17.8333	0.746951	0.875	0.585	0.626923	1.17143	-1.26476	-0.937364	0.3274
AT5G62690.1	145	1353	228	365	343	365	GGATTTGGAGCCTGGGACTATGG	CDS	G2L1_6	6	15	129.3	38.4	142.6	29	0.61631	0.707521	0.59467	0.533658	1.148	-0.237249	-0.906168	-0.668919
AT1G11700.1	115	606	156	241	226	241	GGAGGAGGACATCTGG	CDS	G2L1_6	6	8	142.5	41.75	106.125	109.75	0.577412	0.71482	0.546378	0.455581	1.23797	-0.225854	-0.886639	-0.660785
AT3G22890.1	114	1392	258	734	715	734	GGAAACTGGCTCATTGGGGG	CDS	G2L1_6	6	12	20.6667	15.6667	16.5556	24.5556	0.784946	0.832151	0.800895	0.744092	1.06014	0.337858	-0.865452	-1.20331
AT5G53490.3	21	753	181	631	610	631	GGTGCGGTGTTTAGGAACACGG	CDS	G2L1_6	6	14	18.7	22	29.1	20	0.729278	0.8	0.70056	0.689655	1.09698	-0.406074	-0.560263	-0.154189
AT5G65480.1	254	462	483	298	283	298	GGTGGTTGTGTGGTGG	CDS	G2L1_6	6	8	261	167.2	197.9	169.1	0.333673	0.391083	0.368371	0.3043	1.17205	0.604395	-0.511637	-1.11603
AT1G67340.1	58	1140	218	997	974	997	GGTTGTGGACGACCGGAGACGAGG	CDS	G2L1_6	6	16	56.75	28.8333	10.8333	22.8333	0.600379	0.708333	0.694767	0.547794	1.17981	0.874337	-0.4871	-1.36144
AT4G30170.1	81	978	145	522	507	522	GGTGGAGCTAGGGAGG	CDS	G2L1_6	6	8	684	535.4	74.3	235	0.561462	0.610983	0.544639	0.537809	1.0882	-0.339717	-0.477642	-0.137925
AT3G62530.1	81	666	177	433	416	433	GGAATCATGGTGGAGAGG	CDS	G2L1_6	6	10	734.556	803.889	624.556	302.444	0.459057	0.613492	0.442152	0.38881	1.33642	-0.109468	-0.454871	-0.345403
AT3G01490.1	279	1236	223	1405	1386	1405	GGAGAAGCGGCCGGAGATGG	CDS	G2L1_6	6	12	24.1818	11	14.3636	22.7273	0.738722	0.875	0.676471	0.6825	1.18448	-0.456796	-0.412553	0.0442435
AT4G18700.1	271	1470	312	1269	1249	1269	GGAGCCTAGGAGGAGAGTTGG	CDS	G2L1_6	6	13	44	15.6364	10.5455	28	0.423765	0.607558	0.622126	0.361842	1.43371	1.07926	-0.33692	-1.41618
AT5G25610.1	116	1179	265	671	650	671	GGAGAAGGACTTGGTTCGCGGG	CDS	G2L1_6	6	14	523.909	798.909	201.455	316.818	0.416641	0.528703	0.370445	0.379193	1.26896	-0.412239	-0.33418	0.0780589
AT4G26110.2	117	1080	819	1018	998	1018	GGTTTACTGGTGAGGCTATGG	CDS	G2L1_6	6	13	33.8889	17.7778	82.8889	94	0.602869	0.734873	0.560848	0.567285	1.21896	-0.318334	-0.269569	0.0487645
AT1G79920.2	143	2496	303	2558	2542	2558	GGGAGGTGAGCAGGCGG	CDS	G2L1_6	6	9	23	12	19.7273	38.8182	0.688423	0.751323	0.719192	0.671761	1.09137	0.489177	-0.264898	-0.754074
AT5G66570.1	91	999	154	893	875	893	GGAGGCAGAGGAGACGAGG	CDS	G2L1_6	6	11	917.273	144	316.818	136.909	0.350079	0.505072	0.341766	0.31275	1.44274	-0.0536291	-0.240842	-0.187213
AT5G53490.2	21	708	181	586	565	586	GGTGCGGTGTTTAGGAACACGG	CDS	G2L1_6	6	14	22.9	22.2	25.9	20.1	0.70354	0.795045	0.646739	0.682584	1.13006	-0.620737	-0.229009	0.391728
AT5G53490.1	21	711	181	589	568	589	GGTGCGGTGTTTAGGAACACGG	CDS	G2L1_6	6	14	21.3	20.7	31.5	23.1	0.683057	0.794082	0.717334	0.666457	1.16254	0.308737	-0.149512	-0.458249
AT5G35630.3	99	1293	212	1013	993	1013	GGGTGACTGGAACGGTGCTGG	CDS	G2L1_6	6	13	85.6364	16.5455	54.4545	31.2727	0.541384	0.641577	0.378287	0.530466	1.18507	-1.62784	-0.108973	1.51887
AT2G23290.1	96	930	108	551	536	551	GGAGGGCGAGTGGTGG	CDS	G2L1_6	6	8	27.0909	12.4545	21.5455	16.5455	0.633124	0.865608	0.650064	0.626506	1.3672	0.0728657	-0.028465	-0.101331
AT4G30996.1	169	519	223	681	663	681	GGCAATCAGGTTGGGAAGG	CDS	G2L1_6	6	11	171.778	598.556	41.3333	45.6667	0.462699	0.57942	0.48865	0.461746	1.25226	0.222331	-0.00816508	-0.230496
AT5G64200.2	88	912	609	119	101	119	GGAAGGTCAGGTCCACCGG	CDS	G2L1_6	6	11	34	82.25	22.875	16.5	0.625	0.699468	0.477459	0.625	1.11915	-1.98126	-2.61809e-07	1.98126
AT1G08380.1	89	423	191	440	421	440	GGTTGTGGTTGGTTACGTGG	CDS	G2L1_6	6	12	272.6	22.7	184.6	86.2	0.411449	0.646676	0.575209	0.424204	1.57171	0.696177	0.054226	-0.641951
AT1G70850.1	85	951	246	917	899	917	GGAGGTTCAGGGAGTGTGG	CDS	G2L1_6	6	11	32	63.7273	13.5455	26.4545	0.519211	0.638623	0.616383	0.52627	1.22999	0.813755	0.0591203	-0.754635
AT3G08940.2	42	864	218	295	277	295	GGTTTAGGCAAACCGGCGG	CDS	G2L1_6	6	11	194.75	35.75	55.625	23.5	0.462933	0.632867	0.480618	0.474734	1.36708	0.104068	0.0694433	-0.0346249
AT4G26110.1	117	1119	377	1018	998	1018	GGTTTACTGGTGAGGCTATGG	CDS	G2L1_6	6	13	30.7778	20.1111	77.1111	92.6667	0.550993	0.73736	0.564769	0.567901	1.33824	0.0739199	0.0907268	0.016807
AT1G41880.1	115	336	278	264	244	264	GGAGGTCAATTGGTACAAGGG	CDS	G2L1_6	6	13	147.222	172.556	278.222	180.778	0.443606	0.589254	0.370962	0.458922	1.32833	-0.498763	0.105161	0.603924
AT3G54890.1	181	726	202	524	503	524	GGATATGGAAACTGGGTTAAGG	CDS	G2L1_6	6	14	913.111	45.8889	24.1111	171.222	0.296693	0.524617	0.568356	0.324032	1.76821	1.19191	0.119949	-1.07196
AT3G12050.1	187	1083	163	581	559	581	GGAGATTAGGTTTTCGGTGAAGG	CDS	G2L1_6	6	15	34.9	24.2	24.6	26.1	0.514571	0.643581	0.61125	0.531888	1.25071	0.749392	0.134231	-0.615161
AT1G54410.1	166	297	265	224	209	224	GGAGGAGGCAACAAGG	CDS	G2L1_6	6	8	1615.75	143.125	1010.5	874.75	0.364382	0.451856	0.413038	0.377072	1.24006	0.556236	0.145073	-0.411163
AT5G23940.1	116	1455	287	1309	1292	1309	GGTGGATTTCGGGTTTGG	CDS	G2L1_6	6	10	51	16.5556	33.5556	73.2222	0.609053	0.715884	0.680648	0.628225	1.1754	0.670167	0.179454	-0.490713
AT3G60750.2	308	2223	66	1774	1753	1774	GGTTTGGTGTTAGGGAGCACGG	CDS	G2L1_6	6	14	87.7273	26.0909	47.0909	19.2727	0.399838	0.533005	0.563361	0.424047	1.33305	1.22795	0.181797	-1.04615
AT3G54890.4	181	642	377	524	503	524	GGATATGGAAACTGGGTTAAGG	CDS	G2L1_6	6	14	919.333	45.2222	24.3333	173.333	0.301346	0.513787	0.573313	0.341311	1.70497	1.2802	0.188123	-1.09208
AT5G39050.1	10	1410	60	1268	1246	1268	GGATTTTGGGTGGGGTAGACCGG	CDS	G2L1_6	6	13	17.6667	10.0833	18.4167	23.75	0.606346	0.84262	0.697811	0.654389	1.38967	0.387115	0.203333	-0.183782
AT5G01220.1	101	1533	322	720	696	720	GGAGTTATGGTCTTTGGTGCTCTGG	CDS	G2L1_6	6	17	13.5	14.2	15.6	12.4	0.776852	0.875	0.760036	0.798387	1.12634	-0.171326	0.219416	0.390742
AT4G28540.1	325	1440	195	387	371	387	GGTCGGAAGATCGGTGG	CDS	G2L1_6	6	9	22.2222	20.6667	10.4444	14	0.80875	0.865591	0.776596	0.821429	1.07028	-0.565684	0.223051	0.788736
AT1G79920.1	165	2496	303	2580	2564	2580	GGGAGGTGAGCAGGCGG	CDS	G2L1_6	6	9	24.0909	11.8182	20.1818	39.4545	0.653199	0.765177	0.687054	0.687094	1.17143	0.302337	0.302692	0.000355353
AT1G70850.3	39	951	213	871	853	871	GGAGGTTCAGGGAGTGTGG	CDS	G2L1_6	6	11	42.8182	63.9091	12.4545	30.0909	0.524005	0.637343	0.519126	0.561789	1.21629	-0.0430556	0.333375	0.376431
AT4G26455.1	369	1470	113	477	457	477	GGTAGGAGTTTGGATAACGGG	CDS	G2L1_6	6	13	91.8	19.6	113.6	88.4	0.375454	0.712018	0.41108	0.49018	1.89642	0.105851	0.340875	0.235024
AT3G12050.2	187	966	163	464	442	464	GGAGATTAGGTTTTCGGTGAAGG	CDS	G2L1_6	6	15	34.2	21.9	28.7	23.1	0.526899	0.637153	0.566372	0.567647	1.20925	0.358018	0.369586	0.0115676
AT1G47128.1	61	1389	314	969	953	969	GGAGTTGTGGCGGTTGG	CDS	G2L1_6	6	9	19.2	52.7	15.3	19.4	0.655555	0.793394	0.79375	0.707031	1.21026	1.00258	0.37345	-0.629133
AT3G08940.1	41	684	469	294	276	294	GGTTTAGGCAAACCGGCGG	CDS	G2L1_6	6	11	176.375	29.125	44.375	20.125	0.443568	0.63573	0.486268	0.51941	1.43322	0.222205	0.394677	0.172471
AT5G64350.1	81	339	212	358	340	358	GGCGCTGGTGGATTTCCGG	CDS	G2L1_6	6	11	97.8889	67.6667	79.2222	44.1111	0.357123	0.640542	0.535029	0.475756	1.79362	0.627717	0.418578	-0.209138
AT5G64200.1	88	912	457	119	101	119	GGAAGGTCAGGTCCACCGG	CDS	G2L1_6	6	11	38	94.625	24.375	17.375	0.588816	0.689069	0.53782	0.633993	1.17026	-0.508666	0.45063	0.959297
AT5G42820.1	131	852	233	880	864	880	GGAAGGAGGAGACATGG	CDS	G2L1_6	6	9	22.5556	11.2222	12.2222	27.2222	0.719444	0.791667	0.75	0.7525	1.10039	0.423075	0.457693	0.034618
AT4G25960.1	29	3822	206	3683	3662	3683	GGATCGGTTAATGGCTAACCGG	CDS	G2L1_6	6	14	37.125	13	55.25	93.375	0.739478	0.875	0.631222	0.80338	1.18327	-0.798811	0.471526	1.27034
AT2G05520.3	55	378	235	282	267	282	GGTACCAAGGAGGAGG	CDS	G2L1_6	6	8	52.375	113.125	47.875	60.75	0.440036	0.595442	0.606723	0.515432	1.35317	1.07259	0.485156	-0.587436
AT4G21280.1	44	672	186	147	129	147	GGCTCTGGAAGAGTGGCGG	CDS	G2L1_6	6	11	58.7	35.3	102.4	19.9	0.563017	0.758191	0.526005	0.663793	1.34666	-0.189635	0.516341	0.705976
AT2G39170.1	163	696	96	815	796	815	GGCATGGCTTGGAGATATGG	CDS	G2L1_6	6	12	19.4444	10.5556	29.6667	33.5556	0.715	0.8	0.621305	0.760638	1.11888	-1.10229	0.536922	1.63921
AT5G24890.1	234	723	166	403	386	403	GGTCAGGACAAACGGCGG	CDS	G2L1_6	6	10	59.375	14.125	26	68.875	0.496579	0.76438	0.657452	0.643149	1.53929	0.600717	0.547308	-0.0534093
AT2G38230.1	19	930	104	689	670	689	GGAGCTTGGGAGGTTACCGG	CDS	G2L1_6	6	12	417.5	142.7	175.2	436.4	0.367088	0.473174	0.476408	0.426375	1.28899	1.03048	0.558862	-0.47162
AT2G05520.2	55	417	235	321	306	321	GGTACCAAGGAGGAGG	CDS	G2L1_6	6	8	56.5	115.25	44.75	63.875	0.431969	0.612798	0.545391	0.534491	1.41862	0.627233	0.566956	-0.0602771
AT3G60750.1	285	2226	328	1754	1733	1754	GGTTTGGTGTTAGGGAGCACGG	CDS	G2L1_6	6	14	79	25.9091	44.8182	18.1818	0.428299	0.537842	0.609398	0.491652	1.25576	1.65322	0.578341	-1.07488
AT3G12345.1	99	561	153	494	473	494	GGATTAATGGAAGGATTGCGGG	CDS	G2L1_6	6	14	232.7	60.7	189.1	126.5	0.477623	0.61899	0.487631	0.559788	1.29598	0.0707987	0.581222	0.510423
AT3G11510.1	74	453	300	261	243	261	GGTGGCATGAAGGTGAAGG	CDS	G2L1_6	6	11	162.2	64.6	141.7	42	0.456774	0.520105	0.357577	0.494597	1.13865	-1.56634	0.59722	2.16356
AT4G17800.1	241	879	259	1110	1090	1110	GGGGAATTCCGGTGGAAGAGG	CDS	G2L1_6	6	11	28.7273	22.7273	50.7273	19.5455	0.550505	0.7456	0.58805	0.669154	1.35439	0.192446	0.608161	0.415715
AT2G05520.1	55	438	217	342	327	342	GGTACCAAGGAGGAGG	CDS	G2L1_6	6	8	58.125	104.75	50.625	62.25	0.430376	0.610382	0.534877	0.541165	1.41825	0.580539	0.615472	0.0349329
AT3G02080.1	114	432	257	517	496	517	GGCCAAAGGGATTTGGACCAGG	CDS	G2L1_6	6	14	176.333	96.3333	88.8889	22.7778	0.429182	0.688709	0.751944	0.589702	1.6047	1.24365	0.618509	-0.625145
AT1G15820.1	183	777	223	520	499	520	GGCCGATGGGCGATGGCAGCGG	CDS	G2L1_6	6	14	1181.5	156.667	405.083	237.75	0.40685	0.554394	0.368163	0.498933	1.36265	-0.262212	0.624104	0.886316
AT5G18600.1	180	309	208	407	391	407	GGTGGAGAGTTGGTCGG	CDS	G2L1_6	6	9	29.6	16.8	46.8	51.6	0.555743	0.774083	0.478632	0.70688	1.39288	-0.353169	0.69221	1.04538
AT2G05520.4	55	375	235	279	264	279	GGTACCAAGGAGGAGG	CDS	G2L1_6	6	8	59.75	102.875	46.625	66.125	0.415795	0.628341	0.559987	0.568762	1.51118	0.6784	0.719687	0.0412861
AT1G60870.1	240	444	427	477	462	477	GGAGGAGTATAGGCGG	CDS	G2L1_6	6	8	86	31.4444	48.6667	109	0.434371	0.646802	0.546348	0.597826	1.48906	0.527123	0.76945	0.242326
AT5G05250.1	163	720	79	585	568	585	GGGGAGGTGGGAGAGAGG	CDS	G2L1_6	6	8	109.538	211.154	208.923	80.3846	0.662825	0.760726	0.706307	0.740398	1.1477	0.44414	0.792365	0.348225
AT5G01530.1	147	873	202	368	347	368	GGCTTGATGGTTCCTTGGTTGG	CDS	G2L1_6	6	14	161.667	58.7778	60.4444	35.4444	0.367684	0.647017	0.46305	0.598684	1.75971	0.341408	0.826971	0.485563
AT4G13850.1	69	477	195	440	425	440	GGGCTTATGGAGGTGG	CDS	G2L1_6	6	8	68.1111	48.2222	125.333	45.4444	0.313939	0.469534	0.340426	0.446074	1.49562	0.170229	0.849227	0.678998
AT5G62700.1	104	1353	285	1314	1294	1314	GGTACACAGGTGAGGGAATGG	CDS	G2L1_6	6	13	328.7	45.8	105.6	62.7	0.405385	0.65641	0.450298	0.61968	1.61923	0.17892	0.853681	0.67476
AT3G12780.1	166	1446	156	1276	1259	1276	GGCATTGAGGACGGATGG	CDS	G2L1_6	6	10	199.111	23.2222	34.7778	28.6667	0.419252	0.80625	0.793478	0.755612	1.92307	0.966998	0.869153	-0.0978455
AT5G30510.1	75	1251	236	881	859	881	GGAATTGGATCTGTGGTCCTCGG	CDS	G2L1_6	6	15	98.1111	40.3333	135.889	49	0.560484	0.738636	0.482931	0.719203	1.31785	-0.435316	0.890917	1.32623
AT1G07250.1	63	1440	164	1293	1273	1293	GGGCTTGCGGTGGACCTGCGG	CDS	G2L1_6	6	13	215.091	148.273	240.182	285.909	0.362132	0.642959	0.534002	0.618763	1.77548	0.612013	0.913839	0.301826
AT4G14440.1	91	717	201	509	490	509	GGTGGACATCGGGCTACCGG	CDS	G2L1_6	6	12	114	38	103.667	41.4444	0.547325	0.71475	0.293676	0.700626	1.3059	-1.515	0.915638	2.43064
AT4G27960.1	115	447	245	113	90	113	GGAATTTGGATCGTGGGATTTTGG	CDS	G2L1_6	6	16	43.2	40.8	28.9	12.5	0.520165	0.656619	0.587894	0.647834	1.26233	0.496349	0.935619	0.439269
AT4G05320.5	85	918	201	312	292	312	GGTCCTCAGGCTCCGTGGTGG	CDS	G2L1_6	6	13	32.8889	30.1111	16.4444	11	0.61231	0.813859	0.720041	0.8125	1.32916	0.534518	0.993259	0.45874
AT1G20450.1	499	783	232	953	932	953	GGAGTAATGGACAGGATTAAGG	CDS	G2L1_6	6	14	389.667	205.889	800.556	2137.44	0.352791	0.551756	0.5963	0.558886	1.56398	1.22388	1.03583	-0.188043
AT3G44310.3	37	1041	102	246	229	246	GGAGGGGTTTATCGGTGG	CDS	G2L1_6	6	8	63.8	42.2	54.7	35.5	0.36489	0.461611	0.544607	0.465634	1.26507	1.85809	1.04159	-0.816504
AT3G29370.1	63	306	151	184	166	184	GGAGGGAAGACGGTGATGG	CDS	G2L1_6	6	11	96.5455	212.091	733.091	152.364	0.50505	0.557119	0.413637	0.559728	1.10309	-1.75566	1.05012	2.80577
AT2G43970.2	187	1590	300	1769	1748	1769	GGAAAGCCGGTTATGGTTCAGG	CDS	G2L1_6	6	14	40.5556	16.6667	141.556	89.1111	0.569521	0.654167	0.60959	0.659527	1.14863	0.473381	1.06333	0.589944
AT1G50010.1	151	1353	271	197	179	197	GGTCAGGCCGGTATCCAGG	CDS	G2L1_6	6	11	44.875	36.875	154.375	20.375	0.668872	0.759746	0.666498	0.766104	1.13586	-0.0261228	1.06997	1.09609
AT4G15550.1	26	1425	287	1073	1056	1073	GGAATGGTGGTTTCATGG	CDS	G2L1_6	6	10	804.375	93	141.875	47.5	0.314083	0.425739	0.343062	0.434211	1.3555	0.259534	1.07587	0.816336
AT4G34670.1	106	789	231	844	820	844	GGATGTTGGTGTGAAGGTAGACAGG	CDS	G2L1_6	6	17	124.083	133.583	279.833	144.167	0.434103	0.608146	0.660162	0.62529	1.40092	1.29887	1.0985	-0.200364
AT1G23490.1	137	546	299	351	334	351	GGGATGTCGGCGGTCAGG	CDS	G2L1_6	6	10	198.8	285.2	271.7	179.4	0.447477	0.627851	0.600752	0.654236	1.40309	0.849766	1.14628	0.296514
AT5G56030.1	121	2100	217	704	682	704	GGAGCGAAGGCTTAAGGATTTGG	CDS	G2L1_6	6	15	144.9	86.5	742.9	165.5	0.32102	0.513208	0.611691	0.546413	1.59868	1.51244	1.17278	-0.339661
AT3G29240.1	161	954	118	776	756	776	GGTGGACCTTTGGAAGAAGGG	CDS	G2L1_6	6	13	1091.6	517.7	376.9	415	0.362869	0.548795	0.569389	0.582835	1.51238	1.11076	1.18308	0.0723188
AT4G34190.1	115	441	218	399	380	399	GGTCGTGGCGCCATGGTTGG	CDS	G2L1_6	6	12	129.2	44.6	56.1	33.5	0.415763	0.594895	0.611789	0.630719	1.43085	1.09431	1.19998	0.105678
AT1G20450.2	499	780	232	950	929	950	GGAGTAATGGACAGGATTAAGG	CDS	G2L1_6	6	14	387.778	191.333	833.889	2136.44	0.343707	0.518669	0.585537	0.557716	1.50904	1.38219	1.22317	-0.159013
AT5G56000.1	85	2100	151	668	646	668	GGAGCGAAGGCTTAAGGATTTGG	CDS	G2L1_6	6	15	83.5	56.7	608.1	139.8	0.383136	0.531609	0.645338	0.570447	1.38752	1.76599	1.26158	-0.504407
AT1G32050.1	171	795	307	608	588	608	GGTCTGCTGGATTAAAGGCGG	CDS	G2L1_6	6	13	15.5556	19.3333	44.6667	30.2222	0.633929	0.742816	0.657338	0.774816	1.17177	0.21499	1.29388	1.07889
AT3G26580.1	46	1053	195	362	347	362	GGTGGTGACGAGGAGG	CDS	G2L1_6	6	8	64.8	40.7	43.6	46.7	0.589533	0.673635	0.491186	0.699664	1.14266	-1.16938	1.3095	2.47888
AT3G29240.2	179	954	118	794	774	794	GGTGGACCTTTGGAAGAAGGG	CDS	G2L1_6	6	13	1102.7	494.8	378.7	392.3	0.372903	0.531617	0.5492	0.58148	1.42562	1.11079	1.31417	0.203385
AT5G05250.1	163	720	79	525	509	525	GGAGATAAGGAGGAGGG	CDS	G2L1_6	6	9	32	19.5	42.1	28.1	0.648437	0.753452	0.682703	0.797146	1.16195	0.326297	1.41608	1.08978
AT4G27960.2	127	537	245	215	192	215	GGAATTTGGATCGTGGGATTTTGG	CDS	G2L1_6	6	16	45.4	45.6	25.4	10.9	0.530775	0.633626	0.599415	0.67735	1.19378	0.667371	1.42512	0.757748
AT5G01740.1	71	489	164	223	206	223	GGAATGGTGGTTCCATGG	CDS	G2L1_6	6	10	33.875	24.25	21	13.75	0.612085	0.699742	0.626488	0.738636	1.14321	0.164313	1.44371	1.27939
AT5G56010.1	105	2100	218	688	666	688	GGAGCGAAGGCTTAAGGATTTGG	CDS	G2L1_6	6	15	136.4	92	720.5	179	0.336827	0.49979	0.618925	0.583247	1.48382	1.73106	1.51212	-0.218936
AT1G76490.1	41	1929	587	1726	1709	1726	GGTGGGGACAGTGGGAGG	CDS	G2L1_6	6	8	131.417	174.917	125.917	101.167	0.382673	0.528168	0.529495	0.604648	1.3802	1.00912	1.52565	0.516535
AT5G56030.2	91	2187	38	761	739	761	GGAGCGAAGGCTTAAGGATTTGG	CDS	G2L1_6	6	15	133.8	92.7	723.9	183.9	0.344484	0.497093	0.621531	0.580688	1.44301	1.8154	1.54777	-0.267635
AT3G47340.1	200	1755	252	1047	1032	1047	GGGAAAGAGGTGGCGG	CDS	G2L1_6	6	8	27	12.5	13.6	13.9	0.607843	0.655172	0.571429	0.695402	1.07786	-0.769389	1.85	2.61939
AT3G47340.2	199	1539	561	1046	1031	1046	GGGAAAGAGGTGGCGG	CDS	G2L1_6	6	8	23.9	14.1	12.2	16.2	0.608466	0.678105	0.608696	0.744699	1.11445	0.00330299	1.95628	1.95298
AT5G10450.1	86	747	599	835	812	835	GGAGCAGATGGACGAGGCCTGAGG	3'UTR	G2L1_8	7	16	37.8333	101.083	36.0833	19.6667	0.630695	0.681326	0.589067	0.542355	1.08028	-0.822173	-1.74477	-0.922594
AT5G10450.4	86	822	623	934	911	934	GGAGCAGATGGACGAGGCCTGAGG	3'UTR	G2L1_8	7	16	39.75	103.083	32.3333	19.8333	0.604701	0.669019	0.563925	0.54379	1.10636	-0.633975	-0.947034	-0.31306
AT5G10450.3	86	777	762	1028	1005	1028	GGAGCAGATGGACGAGGCCTGAGG	3'UTR	G2L1_8	7	16	39.6667	99.25	34.5833	18.9167	0.614247	0.700785	0.556009	0.55754	1.14088	-0.672985	-0.655296	0.017689
AT1G53310.1	66	2904	234	3068	3047	3068	GGAAAATAAGGTTGGATTCTGG	3'UTR	G2L1_8	7	14	23.5	18.875	50	28.125	0.49867	0.611755	0.605	0.468333	1.22677	0.940267	-0.268267	-1.20853
AT1G53310.3	212	2904	234	3214	3193	3214	GGAAAATAAGGTTGGATTCTGG	3'UTR	G2L1_8	7	14	23.375	18.375	52.875	30.875	0.527406	0.57568	0.582447	0.517713	1.09153	1.14017	-0.20081	-1.34098
AT4G20260.5	126	504	375	648	626	648	GGTAGAGGAGAAGAAGGAAGAGG	3'UTR	G2L1_8	7	15	95.5833	122	416.667	685.667	0.303879	0.428966	0.298134	0.35526	1.41163	-0.0459301	0.410762	0.456692
AT5G37770.1	59	486	221	547	531	547	GGTGGTGGTGCTTGAGG	3'UTR	G2L1_8	7	9	66.4	70.7	133.8	126.6	0.591019	0.755435	0.558864	0.739564	1.27819	-0.195576	0.903469	1.09905
AT4G40040.1	98	411	352	622	597	622	GGGTGTAGGAGACTTGGAAACAATGG	3'UTR	G2L1_8	7	18	38.0909	32	27.9091	25.4545	0.41529	0.768185	0.760971	0.739583	1.84976	0.979557	0.91895	-0.0606064
AT4G40040.2	262	411	352	786	761	786	GGGTGTAGGAGACTTGGAAACAATGG	3'UTR	G2L1_8	7	18	36	34.5455	27	23.1818	0.419387	0.734268	0.779196	0.733827	1.75081	1.14268	0.998599	-0.144083
AT3G08940.1	41	684	469	889	867	889	GGTTGGATTCTTGGGTTTTGCGG	3'UTR	G2L1_8	7	15	182.1	20.3	40.5	33.5	0.349991	0.509031	0.575034	0.569818	1.45441	1.41501	1.38221	-0.0328012
AT3G21720.1	138	1731	302	1904	1886	1904	GGCGGTGCGGCCAAAGCGG	3'UTR	G2L1_8	7	11	251.9	71.8	68.4	16.5	0.244888	0.461927	0.518899	0.572727	1.88628	1.2625	1.51051	0.248011
AT1G04800.1	49	603	183	225	209	225	GGCGACTTAGGTGGTGG	CDS	G2L1_8	7	9	705.333	233.667	1614.56	441.333	0.346657	0.37884	0.298236	0.283476	1.09284	-1.5046	-1.9632	-0.458609
AT1G30690.2	252	1623	247	289	270	289	GGTTGAGGAGAAACAGGTGG	CDS	G2L1_8	7	12	44.1	11.2	29.7	88.3	0.604167	0.667969	0.633794	0.483108	1.1056	0.464363	-1.89741	-2.36177
AT1G54100.1	171	1527	171	1502	1484	1502	GGTGGATCGGACCACTGGG	CDS	G2L1_8	7	11	13.8889	29.4444	41.1111	68	0.750222	0.825157	0.714114	0.61329	1.09988	-0.481858	-1.82735	-1.34549
AT5G55500.1	226	1605	214	677	655	677	GGAAGTTATGGGGAGGAAAGAGG	CDS	G2L1_8	7	13	14.9167	24.75	69.0833	47	0.8	0.868473	0.690815	0.680526	1.08559	-1.59457	-1.74483	-0.150257
AT3G62870.1	80	771	197	766	743	766	GGAGTACAGGAAGAAGTGGGGAGG	CDS	G2L1_8	7	14	85	30.3077	11.9231	28.3846	0.642138	0.7016	0.641935	0.539763	1.0926	-0.00341272	-1.72171	-1.7183
AT5G02960.1	119	429	201	489	465	489	GGAGTTAGGTTCAAGGTCGTGAAGG	CDS	G2L1_8	7	17	75	100.091	136.545	36.5455	0.467545	0.532268	0.462866	0.357587	1.13843	-0.0722906	-1.6989	-1.6266
AT1G08510.1	348	1239	466	1477	1456	1477	GGTAACCTGGCAACAGCGGGGG	CDS	G2L1_8	7	14	104.3	43.6	261.1	94.3	0.715031	0.794088	0.60429	0.590786	1.11056	-1.40079	-1.57161	-0.170817
AT1G30380.1	128	393	234	466	440	466	GGACACTTTGGCTTGTGGCACCGTTGG	CDS	G2L1_8	7	19	293.3	19.9	31.5	20.9	0.540139	0.649648	0.462979	0.388158	1.20274	-0.704606	-1.38785	-0.683246
AT1G79040.1	69	423	228	136	115	136	GGTTTCACGGTGGAGAAGACGG	CDS	G2L1_8	7	14	1226.9	706.2	1859.9	797.1	0.458994	0.546551	0.42314	0.341522	1.19076	-0.409495	-1.34166	-0.932163
AT5G42270.1	173	2115	192	2118	2093	2118	GGCAACAGCGGATGTGGTTGATGCGG	CDS	G2L1_8	7	18	25	13.6667	20.5833	26.6667	0.577736	0.751068	0.582576	0.392202	1.30002	0.02792	-1.0704	-1.09832
AT5G04920.1	332	1323	213	753	733	753	GGGAATGTTGGAGAGGTAGGG	CDS	G2L1_8	7	13	145	51.6667	27.9167	28.5833	0.60931	0.685413	0.658806	0.528216	1.1249	0.650382	-1.0656	-1.71598
AT4G38710.1	81	1359	351	1181	1159	1181	GGGAAGATGGGCTTTGGTCTTGG	CDS	G2L1_8	7	15	201.727	185.091	232.818	281.273	0.595535	0.685627	0.518695	0.49974	1.15128	-0.852913	-1.06331	-0.210399
AT5G58930.1	367	1566	214	1350	1324	1350	GGAGAGCTTGGAGTTAGGTTCTAAAGG	CDS	G2L1_8	7	19	70.6364	24	48.3636	19.3636	0.738995	0.800325	0.700567	0.676923	1.08299	-0.626578	-1.0121	-0.385517
AT3G13520.1	162	183	171	214	192	214	GGTGTTGATGGTGGCTATTGTGG	CDS	G2L1_8	7	15	211.818	251.545	190.727	155.455	0.424908	0.501992	0.455738	0.348421	1.18141	0.399956	-0.992243	-1.3922
AT1G04800.1	49	603	183	414	395	414	GGTAAAGGAGTTGACGGTGG	CDS	G2L1_8	7	12	1534.4	805.2	3502.9	828.4	0.441029	0.481226	0.382202	0.40179	1.09114	-1.46345	-0.976159	0.487295
AT1G22360.2	64	1410	210	1097	1073	1097	GGGGATGAGGCAATGGTTCCACCGG	CDS	G2L1_8	7	15	37.8182	11.2727	25.3636	25.8182	0.629248	0.772581	0.638956	0.49176	1.22778	0.0677299	-0.95922	-1.02695
AT3G49800.1	67	1287	332	335	316	335	GGCGGATCATGTGGATGAGG	CDS	G2L1_8	7	12	60.2	11.9	32.1	12.1	0.716699	0.803571	0.676862	0.639463	1.12121	-0.45857	-0.889074	-0.430503
AT1G54100.2	120	1527	171	1451	1433	1451	GGTGGATCGGACCACTGGG	CDS	G2L1_8	7	11	14.6667	33.5556	41.7778	63.4444	0.693603	0.802796	0.647754	0.60829	1.15743	-0.419883	-0.781302	-0.361419
AT1G14740.1	59	2202	237	2076	2060	2076	GGAGAAGATGGAGGAGG	CDS	G2L1_8	7	9	33.2	13.4	76.7	146.3	0.488372	0.800595	0.587177	0.246398	1.63931	0.316457	-0.775004	-1.09146
AT3G53110.1	131	1491	238	1451	1432	1451	GGGTTGGGAGAGCTGGCCGG	CDS	G2L1_8	7	12	489	288.583	1180.83	1272.17	0.491411	0.536384	0.415423	0.456649	1.09152	-1.68965	-0.772959	0.916692
AT1G10290.1	216	2745	343	2763	2740	2763	GGAGGTTCTTCAGGGGACGACTGG	CDS	G2L1_8	7	14	100.727	49.7273	83.7273	39.4545	0.737934	0.820207	0.747409	0.675723	1.11149	0.115166	-0.756163	-0.871329
AT4G21620.1	37	396	253	141	119	141	GGGAACGATGGTTTAGGATTCGG	CDS	G2L1_8	7	15	890.3	2029.8	1711.9	1705.2	0.457381	0.610478	0.369362	0.346322	1.33473	-0.574919	-0.725407	-0.150488
AT1G04410.1	145	999	340	1124	1099	1124	GGAGCTCAAGGAAGAGAAGGACTTGG	CDS	G2L1_8	7	18	190.818	198.455	393.273	426.455	0.508577	0.54241	0.5179	0.48445	1.06652	0.275571	-0.713118	-0.988689
AT2G36830.1	65	756	238	459	441	459	GGTGGCTTGGCTGTGCCGG	CDS	G2L1_8	7	11	708.9	734.7	483.1	305.1	0.432149	0.503948	0.409349	0.38323	1.16614	-0.317563	-0.681343	-0.36378
AT2G21060.1	62	606	190	361	342	361	GGTTCATCTGGTGGACGCGG	CDS	G2L1_8	7	12	345.556	374.111	1057.89	493.889	0.345481	0.375682	0.363247	0.325417	1.08742	0.588245	-0.664375	-1.25262
AT4G01900.1	51	591	229	533	511	533	GGAGCAAGGACAGGAGAGATTGG	CDS	G2L1_8	7	15	12.8182	13	51.4545	41.5455	0.699468	0.823529	0.761364	0.620219	1.17737	0.498911	-0.638793	-1.1377
AT5G53490.1	21	711	181	628	612	628	GGAGGCAAATTTGGAGG	CDS	G2L1_8	7	9	16.875	20.75	66.125	26.875	0.617593	0.700301	0.609405	0.56686	1.13392	-0.0989985	-0.613384	-0.514385
AT3G01910.1	157	1182	225	1270	1249	1270	GGAAAATGTGGAGTCGGTGTGG	CDS	G2L1_8	7	14	30.3636	21.4545	14.8182	15.9091	0.508392	0.646186	0.441372	0.425	1.27104	-0.486382	-0.605194	-0.118813
AT1G07890.1	238	753	230	768	748	768	GGATAGGTCTGGCTTCGAAGG	CDS	G2L1_8	7	13	22.6667	35.1111	38.7778	21.7778	0.540441	0.614057	0.524713	0.497449	1.13621	-0.213645	-0.584006	-0.370361
AT1G12080.2	127	417	157	215	199	215	GGAGGAGACAGTGGTGG	CDS	G2L1_8	7	9	1075.2	344.1	1081.9	2293.3	0.369488	0.483156	0.215561	0.30614	1.30764	-1.35419	-0.557308	0.796878
AT2G05520.2	55	417	235	201	182	201	GGCTACGGTGACAATGGAGG	CDS	G2L1_8	7	12	874.556	533.333	481.333	493.778	0.352968	0.414633	0.387523	0.322291	1.1747	0.560366	-0.497494	-1.05786
AT1G24100.1	77	1383	112	1256	1235	1256	GGAGGAAGTTTGGAAAGTTGGG	CDS	G2L1_8	7	14	27.2727	14.7273	37.5455	56.1818	0.637037	0.797814	0.619813	0.559464	1.25238	-0.107132	-0.482488	-0.375356
AT1G22330.1	151	876	293	545	521	545	GGAATGGCTGCTCCGGTGCAGCAGG	CDS	G2L1_8	7	17	30.2727	19.3636	16.1818	25.2727	0.600976	0.741667	0.823276	0.537088	1.2341	1.58006	-0.454103	-2.03416
AT2G21620.1	176	564	270	192	173	192	GGAGATGGAGGCTTTGCCGG	CDS	G2L1_8	7	12	104.8	55.5	181.8	69	0.327133	0.44125	0.424029	0.277439	1.34884	0.849094	-0.435468	-1.28456
AT4G15550.1	26	1425	287	1173	1148	1173	GGAGAGCTTGGTTTCAGGAGTTCCGG	CDS	G2L1_8	7	18	1355.27	273.455	336.636	142.818	0.385122	0.555584	0.38118	0.313452	1.44262	-0.0231276	-0.420444	-0.397317
AT1G30690.1	131	1623	230	168	149	168	GGTTGAGGAGAAACAGGTGG	CDS	G2L1_8	7	12	49.9	11.2	25.5	78.9	0.556438	0.697581	0.617816	0.50091	1.25365	0.434865	-0.393421	-0.828286
AT3G53190.1	243	1452	58	1326	1305	1326	GGAAACACCGGATGGTGATTGG	CDS	G2L1_8	7	14	105	21	34	12.3333	0.592989	0.714623	0.570148	0.545454	1.20512	-0.187792	-0.390805	-0.203013
AT3G61430.1	183	861	222	856	829	856	GGGTTTGCGGTTTTCTTGGTTCACTTGG	CDS	G2L1_8	7	20	134.8	177.8	137.5	206.8	0.471553	0.560577	0.384017	0.442245	1.18879	-0.98329	-0.329214	0.654076
AT2G35680.1	495	1014	291	1413	1394	1413	GGCAGGCTGCGATGGCGAGG	CDS	G2L1_8	7	12	140.273	214.364	238.364	187	0.600806	0.735995	0.745353	0.560912	1.22501	1.06922	-0.2951	-1.36432
AT5G57950.1	56	684	260	178	159	178	GGTGGTCCTGGTCTCTCCGG	CDS	G2L1_8	7	12	224.625	72.75	129	53.875	0.584377	0.646048	0.657461	0.566415	1.10553	1.18506	-0.291244	-1.47631
AT1G80360.1	70	1185	237	793	776	793	GGCATGATGGGTTGGAGG	CDS	G2L1_8	7	10	50.6	35.4	11.1	11	0.677131	0.713487	0.702703	0.666667	1.05369	0.703364	-0.287845	-0.991209
AT3G47470.1	260	756	250	903	885	903	GGGAGGTTGGCGATGTTGG	CDS	G2L1_8	7	11	474	53.3636	81.7273	66.4545	0.510166	0.766478	0.420909	0.448038	1.50241	-0.348239	-0.242392	0.105847
AT3G12710.1	154	939	248	713	690	713	GGAAGGCCTTTATGGAGTTTGAGG	CDS	G2L1_8	7	16	42.6	22.1	12.3	16.2	0.573378	0.696782	0.755081	0.549569	1.21522	1.47242	-0.192932	-1.66535
AT3G05220.1	213	1734	149	1124	1104	1124	GGATGGTAAAAAGGGTAAAGG	CDS	G2L1_8	7	13	46	26.5556	25.5556	59.4444	0.501879	0.597861	0.560386	0.48432	1.19125	0.609565	-0.182938	-0.792503
AT4G38710.2	81	1398	282	1181	1159	1181	GGGAAGATGGGCTTTGGTCTTGG	CDS	G2L1_8	7	15	175.091	174.182	167.727	226.636	0.551903	0.707095	0.491948	0.524194	1.2812	-0.386323	-0.178547	0.207776
AT2G28910.1	134	999	212	737	713	737	GGATTCTGGAGATAGGAAGAGAAGG	CDS	G2L1_8	7	17	895.273	672.273	1947	2492.73	0.390636	0.416733	0.394943	0.386746	1.06681	0.165064	-0.14905	-0.314114
AT2G27580.2	134	492	229	411	395	411	GGCGGCTGAACCGGAGG	CDS	G2L1_8	7	9	46.4444	14.5556	25.8889	40.3333	0.586124	0.690217	0.698598	0.571176	1.1776	1.08051	-0.14361	-1.22412
AT3G10020.1	92	450	182	397	374	397	GGATCCACCGGCGATGGATGAAGG	CDS	G2L1_8	7	16	1088.1	751.8	831.2	490.9	0.489868	0.604337	0.534506	0.474418	1.23367	0.389959	-0.13497	-0.524929
AT3G56460.1	115	1047	238	588	566	588	GGTCAGGTCTTATTGGTTCTAGG	CDS	G2L1_8	7	15	41.125	21	30.625	10	0.681231	0.773809	0.589286	0.66875	1.1359	-0.99316	-0.134816	0.858344
AT2G30360.1	262	1308	286	1310	1294	1310	GGAGATGTTGGCGGAGG	CDS	G2L1_8	7	9	84.3	29.8	49.4	124.6	0.54798	0.667056	0.666274	0.534091	1.2173	0.993429	-0.116639	-1.11007
AT2G28840.1	205	1371	268	1518	1496	1518	GGATCATTCGGTAGGATAACCGG	CDS	G2L1_8	7	15	145.625	225.25	808.5	374.625	0.596674	0.636515	0.632112	0.592551	1.06677	0.889485	-0.103484	-0.992969
AT5G18525.1	84	4920	189	4719	4694	4719	GGATCTGGGACTTAAGGAAGAGCTGG	CDS	G2L1_8	7	18	34.9091	13.6364	34.3636	40.3636	0.526042	0.685926	0.569665	0.51001	1.30394	0.272843	-0.10027	-0.373113
AT1G09070.1	64	975	227	962	941	962	GGTTTATTGGGTGGGTTGTTGG	CDS	G2L1_8	7	14	54.1818	51.0909	64.5455	82.8182	0.775168	0.847331	0.880282	0.769305	1.09309	1.45661	-0.0812495	-1.53786
AT3G09440.1	92	1950	235	1963	1947	1963	GGCGGTGAAGCTGGTGG	CDS	G2L1_8	7	9	58.4	135.2	191	144.9	0.444409	0.646147	0.461767	0.432876	1.45395	0.0860414	-0.0571675	-0.143209
AT2G05510.1	101	384	222	277	261	277	GGCCACTACGGAGGAGG	CDS	G2L1_8	7	9	262.125	42.75	76.25	249.875	0.390618	0.614766	0.592213	0.378252	1.57383	0.899384	-0.0551684	-0.954552
AT3G51800.2	141	1206	234	997	977	997	GGTCACTGGAGGAGAAAAGGG	CDS	G2L1_8	7	13	41.9	10.1	18.4	14.7	0.660985	0.748538	0.755905	0.656489	1.13246	1.08415	-0.0513555	-1.13551
AT4G34710.2	384	2136	253	2122	2104	2122	GGAGGGGCTTACGAGGAGG	CDS	G2L1_8	7	9	70.6364	45.5455	44.2727	22.4545	0.56637	0.667038	0.585	0.561883	1.17774	0.185061	-0.0445723	-0.229633
AT3G10860.1	79	219	227	173	152	173	GGTCTCTGGAAGGATCTGCCGG	CDS	G2L1_8	7	14	471.111	868	333.667	115.222	0.45435	0.620885	0.491499	0.44883	1.36654	0.223075	-0.0331408	-0.256216
AT2G27580.1	281	492	229	558	542	558	GGCGGCTGAACCGGAGG	CDS	G2L1_8	7	9	46.4444	14.7778	30.3333	40.6667	0.596292	0.751087	0.718396	0.591994	1.2596	0.788813	-0.0277624	-0.816575
AT5G61820.1	72	1428	188	758	740	758	GGCCTGGATACAAAGGAGG	CDS	G2L1_8	7	11	62.375	26.75	19.75	34.875	0.593437	0.748832	0.65981	0.59095	1.26186	0.427126	-0.0160048	-0.443131
AT3G01910.2	71	897	223	899	878	899	GGAAAATGTGGAGTCGGTGTGG	CDS	G2L1_8	7	14	37.3636	22.6364	13.8182	15.3636	0.502581	0.59879	0.478448	0.501087	1.19143	-0.250838	-0.0155306	0.235307
AT2G05510.4	180	300	199	272	256	272	GGCCACTACGGAGGAGG	CDS	G2L1_8	7	9	253	50.875	79.625	255	0.390316	0.558661	0.588893	0.389093	1.4313	1.17959	-0.00726526	-1.18685
AT3G61430.2	195	861	222	868	841	868	GGGTTTGCGGTTTTCTTGGTTCACTTGG	CDS	G2L1_8	7	20	152	172.6	135.8	198.3	0.440457	0.561926	0.365827	0.440299	1.27578	-0.614394	-0.00129789	0.613096
AT1G07890.3	39	753	230	569	549	569	GGATAGGTCTGGCTTCGAAGG	CDS	G2L1_8	7	13	17.6667	35.3333	34.4444	21.2222	0.507075	0.659202	0.48871	0.507199	1.30001	-0.120727	0.000811729	0.121539
AT4G38680.1	331	612	356	597	581	597	GGAAACAGCGGTGGTGG	CDS	G2L1_8	7	9	293.667	234.444	440.333	291.667	0.384954	0.573568	0.282535	0.387108	1.48996	-0.543012	0.0114189	0.554431
AT1G80920.1	141	492	219	182	163	182	GGAGGAAACGGGTTTTCGGG	CDS	G2L1_8	7	12	132.4	40.8	47.7	41.1	0.730514	0.856373	0.72348	0.732117	1.17229	-0.0558842	0.0127379	0.0686221
AT3G05220.2	316	1437	143	930	910	930	GGATGGTAAAAAGGGTAAAGG	CDS	G2L1_8	7	13	41.8889	26.1111	29.5556	61.4444	0.475685	0.644917	0.593985	0.478602	1.35576	0.699039	0.0172328	-0.681806
AT1G19150.1	57	813	173	653	633	653	GGATGTTGGTTACCCTGGAGG	CDS	G2L1_8	7	13	20.4444	12.8889	19.1111	23.1111	0.61413	0.803879	0.684593	0.617788	1.30897	0.371347	0.0192783	-0.352068
AT5G03660.1	91	522	247	142	118	142	GGCGCCGTCGGATCAAGGCCGCCGG	CDS	G2L1_8	7	17	125.727	202.091	506.364	552.091	0.642669	0.774551	0.619228	0.645992	1.20521	-0.177735	0.0251997	0.202934
AT1G07890.8	286	753	230	816	796	816	GGATAGGTCTGGCTTCGAAGG	CDS	G2L1_8	7	13	16.7778	37	30.6667	20.6667	0.512417	0.659591	0.51087	0.518817	1.28722	-0.0105157	0.0434859	0.0540016
AT2G28840.2	117	1329	200	1388	1366	1388	GGATCATTCGGTAGGATAACCGG	CDS	G2L1_8	7	15	143.375	228.375	832.625	363.125	0.599063	0.654693	0.633182	0.603571	1.09286	0.613316	0.0810462	-0.532269
AT3G01540.3	201	1860	326	1618	1594	1618	GGTCTGGACGTTAAGGACATCAGGG	CDS	G2L1_8	7	17	14.7	18.6	71.2	113.3	0.533011	0.712381	0.611414	0.548327	1.33652	0.437099	0.0853845	-0.351715
AT3G09440.2	97	1950	146	1968	1952	1968	GGCGGTGAAGCTGGTGG	CDS	G2L1_8	7	9	75.4	157.9	197.6	169.1	0.410477	0.654872	0.439039	0.438937	1.59539	0.116871	0.116451	-0.000419929
AT2G21620.2	176	582	270	192	173	192	GGAGATGGAGGCTTTGCCGG	CDS	G2L1_8	7	12	96.1	57.9	188.5	63.1	0.322727	0.454457	0.452359	0.338115	1.40818	0.984073	0.116811	-0.867263
AT5G02500.1	108	1956	310	1982	1963	1982	GGAGCTGGTGGTGAAGCCGG	CDS	G2L1_8	7	12	245.909	571.182	942.636	398.182	0.389353	0.639235	0.519588	0.419575	1.64179	0.521184	0.120943	-0.400241
AT1G07890.5	151	753	230	681	661	681	GGATAGGTCTGGCTTCGAAGG	CDS	G2L1_8	7	13	16.2222	43.8889	34.2222	21.6667	0.467466	0.664267	0.603084	0.492949	1.421	0.689115	0.129486	-0.559629
AT1G07890.2	284	753	230	814	794	814	GGATAGGTCTGGCTTCGAAGG	CDS	G2L1_8	7	13	22.7778	30.4444	44.8889	22.1111	0.490854	0.611162	0.560025	0.50691	1.2451	0.574947	0.133456	-0.441491
AT5G51970.2	143	1095	119	724	701	724	GGTAATGGGAGCTGGACCTATTGG	CDS	G2L1_8	7	16	31.2	13.9	19.2	27.6	0.522792	0.633093	0.645963	0.537842	1.21099	1.11667	0.136446	-0.980227
AT3G44110.2	197	1032	385	709	690	709	GGAGGGTGTCAGGGATCTGG	CDS	G2L1_8	7	12	55.5455	30.8182	77.8182	27.8182	0.425041	0.735714	0.381846	0.470404	1.73093	-0.139036	0.146014	0.28505
AT5G02500.2	108	1566	310	1592	1573	1592	GGAGCTGGTGGTGAAGCCGG	CDS	G2L1_8	7	12	243.818	520.273	891.636	394.636	0.372711	0.609752	0.508037	0.41081	1.63599	0.570898	0.160728	-0.410171
AT5G03660.2	70	456	242	121	97	121	GGCGCCGTCGGATCAAGGCCGCCGG	CDS	G2L1_8	7	17	131.455	203.727	470.273	548.818	0.63144	0.759605	0.628019	0.653832	1.20297	-0.0266979	0.17471	0.201408
AT3G53260.1	161	2154	205	2095	2072	2095	GGCTAGAGCGGCTTATGGGAATGG	CDS	G2L1_8	7	16	87.0909	167	278.909	425.364	0.500811	0.675482	0.598648	0.531328	1.34878	0.560127	0.174711	-0.385416
AT5G64620.1	41	543	85	495	478	495	GGCGGGTTAAAGGGTTGG	CDS	G2L1_8	7	10	17.6	26.9	91.2	39.3	0.707955	0.79368	0.803289	0.724936	1.12109	1.11209	0.198095	-0.913997
AT5G43850.1	37	564	182	62	40	62	GGCTCTCGAGGCATGGTTTATGG	CDS	G2L1_8	7	15	22.8889	30.5556	29.2222	23.2222	0.756068	0.855233	0.772338	0.776914	1.13116	0.164075	0.210215	0.0461401
AT4G02500.1	131	1386	265	1497	1478	1497	GGCGTTTAAGGCGGTTAAGG	CDS	G2L1_8	7	12	76.1111	22.3333	27.8889	13.6667	0.599481	0.703571	0.621445	0.622664	1.17363	0.211014	0.222715	0.0117017
AT5G49480.1	69	483	344	356	337	356	GGTAACGGAGGAGACGATGG	CDS	G2L1_8	7	12	230.9	483.3	176.2	811.8	0.444801	0.569713	0.519133	0.473266	1.28083	0.59507	0.227877	-0.367193
AT4G01850.1	97	1182	201	894	875	894	GGAGGATGGGGAGCTCATGG	CDS	G2L1_8	7	10	107.091	220.455	280	155.909	0.464931	0.679448	0.366712	0.514206	1.4614	-0.457859	0.229701	0.687559
AT1G33520.1	77	1389	332	764	743	764	GGGAGTAGGTATTAATGGTGGG	CDS	G2L1_8	7	14	81.9091	40.1818	149.182	98.1818	0.541307	0.705584	0.572062	0.580466	1.30348	0.187213	0.238376	0.0511625
AT3G01540.4	209	1860	220	1626	1602	1626	GGTCTGGACGTTAAGGACATCAGGG	CDS	G2L1_8	7	17	17.8	25.1	68.6	121.9	0.521164	0.718237	0.65003	0.568966	1.37814	0.653898	0.242557	-0.41134
AT3G15730.1	106	2433	271	1321	1301	1321	GGTGGTCCAAGGGAGCCTTGG	CDS	G2L1_8	7	13	48.4	39.9	86.5	25.2	0.500194	0.784357	0.517576	0.571998	1.56811	0.061172	0.252687	0.191515
AT2G47330.1	103	2283	186	2244	2228	2244	GGTGGTACTATTGGTGG	CDS	G2L1_8	7	9	17	25.375	16.625	30.625	0.753676	0.835591	0.769737	0.775	1.10869	0.196062	0.260314	0.064252
AT2G05520.1	55	438	217	201	182	201	GGCTACGGTGACAATGGAGG	CDS	G2L1_8	7	12	1886.22	1318.89	2100.11	1370.56	0.35436	0.404567	0.438636	0.367819	1.14168	1.67858	0.268085	-1.4105
AT4G10790.1	27	1443	153	311	295	311	GGAGGAGGAAATCGAGG	CDS	G2L1_8	7	9	37.6667	10.2222	13.1111	30.1111	0.559746	0.760714	0.677966	0.614583	1.35904	0.588253	0.272867	-0.315387
AT1G78080.1	541	1005	279	1373	1357	1373	GGCGGAGGAGAATTCGG	CDS	G2L1_8	7	9	131.667	76.5556	147.778	61.4444	0.640333	0.727295	0.634777	0.664116	1.13581	-0.0638991	0.273479	0.337378
AT1G77180.3	204	1536	183	1194	1173	1194	GGTGATGAAGGACAAGGAAAGG	CDS	G2L1_8	7	14	37.2	19.1	60	59.1	0.442308	0.529135	0.41515	0.466116	1.19631	-0.312778	0.274204	0.586982
AT1G22360.1	64	1446	210	1097	1073	1097	GGGGATGAGGCAATGGTTCCACCGG	CDS	G2L1_8	7	15	123.091	18.7273	32.1818	40.4545	0.388907	0.667961	0.63605	0.470822	1.71753	0.885646	0.293546	-0.5921
AT2G31610.1	82	753	254	197	175	197	GGATGGTTACTCTGGTGTTGAGG	CDS	G2L1_8	7	15	124	98.5	251.6	125.6	0.452436	0.539236	0.444686	0.479849	1.19185	-0.089286	0.315823	0.405109
AT4G31080.1	207	1230	414	561	537	561	GGAAGATTTGGATTGGAGAATGAGG	CDS	G2L1_8	7	17	104.636	69.3636	75	31.7273	0.331126	0.548942	0.594873	0.402457	1.6578	1.21087	0.327482	-0.88339
AT3G44110.1	197	1263	321	709	690	709	GGAGGGTGTCAGGGATCTGG	CDS	G2L1_8	7	12	57.5455	30.7273	71.3636	29	0.421959	0.690741	0.412829	0.514458	1.63699	-0.033968	0.344141	0.378109
AT4G27280.1	78	393	194	173	156	173	GGCCGGAAACCTAGGCGG	CDS	G2L1_8	7	10	21.75	10	31.875	13.75	0.716954	0.825	0.698529	0.754545	1.1507	-0.170526	0.347921	0.518446
AT5G15650.1	46	1083	401	647	625	647	GGAGAGGAACACCAGGTATGTGG	CDS	G2L1_8	7	15	184.5	21.5	69.9	28.4	0.580139	0.875	0.811879	0.683011	1.50826	0.785929	0.348882	-0.437046
AT4G31080.2	207	1332	370	561	537	561	GGAAGATTTGGATTGGAGAATGAGG	CDS	G2L1_8	7	17	109.909	65	76.2727	31	0.3314	0.535201	0.586429	0.402961	1.61497	1.25136	0.351129	-0.900231
AT4G34710.1	519	2136	253	2257	2239	2257	GGAGGGGCTTACGAGGAGG	CDS	G2L1_8	7	9	77	41.0909	44.5455	23.5455	0.538843	0.656391	0.595332	0.580342	1.21815	0.480559	0.353038	-0.127521
AT1G04800.1	49	603	183	558	539	558	GGAAAAGGATTTGACGGTGG	CDS	G2L1_8	7	12	361.556	149.667	709.556	225	0.485918	0.606438	0.514198	0.528469	1.24802	0.234651	0.353061	0.11841
AT1G07890.4	246	753	230	776	756	776	GGATAGGTCTGGCTTCGAAGG	CDS	G2L1_8	7	13	17.4444	33.4444	33.4444	21.7778	0.453025	0.66443	0.577658	0.53699	1.46665	0.589546	0.397175	-0.192371
AT2G32690.3	57	582	217	626	610	626	GGAGGTTATGTTGGTGG	CDS	G2L1_8	7	9	118.222	191.778	34.5556	26.4444	0.411648	0.592489	0.655405	0.484307	1.43931	1.34791	0.401786	-0.94612
AT3G01540.1	209	1857	326	1626	1602	1626	GGTCTGGACGTTAAGGACATCAGGG	CDS	G2L1_8	7	17	13.6	21	63.9	106.5	0.494222	0.726404	0.563393	0.587823	1.46979	0.297918	0.403135	0.105217
AT5G21940.1	186	795	178	520	504	520	GGCGGAGGCAGCTTCGG	CDS	G2L1_8	7	9	237.444	243.778	121.556	447.222	0.303159	0.44363	0.297075	0.360478	1.46336	-0.0433148	0.408045	0.45136
AT1G07890.7	154	753	230	684	664	684	GGATAGGTCTGGCTTCGAAGG	CDS	G2L1_8	7	13	19	28.7778	32.5556	18.8889	0.443713	0.602713	0.53285	0.508824	1.35834	0.560607	0.409498	-0.151109
AT1G74470.1	83	1404	161	283	267	283	GGTGGTGGACCAGCAGG	CDS	G2L1_8	7	9	743.889	138.111	741.778	331.333	0.347561	0.503403	0.465634	0.413095	1.44839	0.757644	0.420516	-0.337129
AT2G42840.1	110	921	211	760	738	760	GGAACTGTTGGAGGAGCTTTTGG	CDS	G2L1_8	7	15	268.2	402.6	402.1	118.1	0.39331	0.609392	0.569782	0.484226	1.54939	0.816691	0.420749	-0.395942
AT4G20260.2	126	678	319	715	693	715	GGTAGAGGAGAAGAAGGAAGAGG	CDS	G2L1_8	7	15	99.75	124.917	428.167	660.5	0.326456	0.452131	0.310959	0.379781	1.38497	-0.123314	0.424307	0.547622
AT3G46740.1	47	2457	291	427	408	427	GGAGATGGAAATGATGGTGG	CDS	G2L1_8	7	12	39.6	12.8	27.4	12.9	0.645833	0.760922	0.837766	0.694767	1.1782	1.66769	0.425185	-1.2425
AT1G12080.1	127	315	148	308	286	308	GGAAACTCCGGTAGTTGAGGAGG	CDS	G2L1_8	7	15	1827.4	1368.2	2547.7	4115.7	0.338968	0.473396	0.490054	0.402082	1.39658	1.12392	0.4695	-0.654419
AT5G41670.1	61	1464	288	1219	1200	1219	GGGCGGTTTTCTTGGACAGG	CDS	G2L1_8	7	12	42.3333	15.8889	31.7778	42.1111	0.562846	0.769231	0.574981	0.66139	1.36668	0.0587945	0.477475	0.41868
AT1G04260.1	68	549	221	589	573	589	GGCGGTGGTAACGACGG	CDS	G2L1_8	7	9	28	31.6667	57.8889	29.8889	0.463294	0.847393	0.618282	0.656598	1.82906	0.403512	0.503268	0.0997565
AT1G12080.2	127	417	157	410	388	410	GGAAACTCCGGTAGTTGAGGAGG	CDS	G2L1_8	7	15	1870.8	1390.1	2622.6	4149.9	0.335211	0.469161	0.486135	0.40308	1.3996	1.12672	0.506674	-0.620048
AT1G23290.1	23	441	140	130	111	130	GGAGGTCGTGGAAACGCAGG	CDS	G2L1_8	7	12	72.7	49.5	41.6	11.2	0.642882	0.679054	0.694712	0.661458	1.05627	1.43286	0.513558	-0.9193
AT4G20260.1	97	678	268	686	664	686	GGTAGAGGAGAAGAAGGAAGAGG	CDS	G2L1_8	7	15	98.8333	120.917	433.333	677.167	0.314809	0.442913	0.293129	0.381733	1.40693	-0.169242	0.52242	0.691662
AT3G01540.1	209	1857	326	1906	1887	1906	GGCGACTCTGGTTATGGTGG	CDS	G2L1_8	7	12	24.4444	12.4444	11.4444	18.2222	0.675	0.804906	0.751214	0.743902	1.19245	0.58668	0.5304	-0.0562799
AT4G20260.3	107	678	275	696	674	696	GGTAGAGGAGAAGAAGGAAGAGG	CDS	G2L1_8	7	15	98.25	124.75	433.333	678.417	0.326562	0.432299	0.306275	0.382982	1.32379	-0.191869	0.533588	0.725457
AT2G21870.1	116	723	261	795	776	795	GGAGGAATTCCAGGATGAGG	CDS	G2L1_8	7	12	45.7778	35.4444	40	28.4444	0.445767	0.582143	0.565972	0.519133	1.30593	0.881426	0.537966	-0.34346
AT2G32690.4	57	519	217	566	550	566	GGTTATGTTGGTGGTGG	CDS	G2L1_8	7	9	137.444	196	37.7778	28.8889	0.338364	0.577059	0.609663	0.46752	1.70544	1.13659	0.541091	-0.595501
AT1G66480.1	152	678	135	408	392	408	GGAGACGACGGCGGTGG	CDS	G2L1_8	7	9	53.1	29.1	18.1	37.8	0.631374	0.875	0.804878	0.76511	1.38587	0.712174	0.548939	-0.163234
AT4G20260.4	126	681	275	718	696	718	GGTAGAGGAGAAGAAGGAAGAGG	CDS	G2L1_8	7	15	96.9167	126.333	417.667	662.083	0.325189	0.446429	0.31616	0.392836	1.37283	-0.0744711	0.557961	0.632432
AT1G48300.1	35	858	226	577	554	577	GGTAGAAGCGGTTTCAGTGGTTGG	CDS	G2L1_8	7	16	424.182	366.091	862.909	1045.45	0.439604	0.631528	0.578965	0.547227	1.43658	0.726125	0.56076	-0.165365
AT4G10330.1	10	393	641	156	134	156	GGTTTCGGCGCCGGTCTTATCGG	CDS	G2L1_8	7	15	27.5556	11.2222	18.6667	22.7778	0.638105	0.795792	0.763393	0.727439	1.24712	0.794535	0.566528	-0.228007
AT5G24490.1	89	927	282	720	701	720	GGTTGTGGAGGATGTTGAGG	CDS	G2L1_8	7	12	27.5455	13.5455	41.9091	27.3636	0.542247	0.667763	0.478836	0.614583	1.23147	-0.505207	0.57631	1.08152
AT2G32150.1	89	792	233	741	722	741	GGATTATGCGGTGGAGACGG	CDS	G2L1_8	7	12	399.1	94.7	186	164.6	0.176023	0.501082	0.414396	0.364023	2.84668	0.733323	0.578358	-0.154965
AT4G37000.1	15	960	93	777	759	777	GGAGGTTCTCGAGGTTTGG	CDS	G2L1_8	7	11	72.7778	41.2222	48.4444	14.2222	0.479664	0.692385	0.640517	0.602876	1.44348	0.756169	0.579218	-0.17695
AT1G79040.1	69	423	228	412	393	412	GGGAGGAGTCACCGGATTGG	CDS	G2L1_8	7	12	1204.8	146.1	219.6	45.1	0.562088	0.759563	0.79503	0.677649	1.35132	1.1796	0.585191	-0.594413
AT1G07890.6	238	750	316	768	748	768	GGATAGGTCTGGCTTCGAAGG	CDS	G2L1_8	7	13	17.8889	31.7778	31.4444	22.2222	0.447981	0.592199	0.52606	0.5325	1.32193	0.541397	0.586051	0.0446543
AT2G36950.1	83	1161	177	865	848	865	GGAAGGAAGTGACGGTGG	CDS	G2L1_8	7	10	112.2	22.7	104.9	98.1	0.422242	0.649475	0.567974	0.555816	1.53816	0.641329	0.587825	-0.0535045
AT5G50920.1	158	2790	241	177	152	177	GGAAGTCATGGCTATGGCCACAAGGG	CDS	G2L1_8	7	18	329.9	125.7	843.3	440	0.375837	0.44673	0.447968	0.417829	1.18863	1.01747	0.59234	-0.425133
AT2G21660.2	77	480	228	427	411	427	GGAGGATACAGCGGCGG	CDS	G2L1_8	7	9	119.889	660.778	2752.44	1572.33	0.38885	0.57838	0.507529	0.501173	1.48741	0.626178	0.592641	-0.0335368
AT2G21660.1	77	531	228	478	462	478	GGAGGATACAGCGGCGG	CDS	G2L1_8	7	9	115.333	683.889	2708.89	1558.11	0.358996	0.585418	0.509063	0.495071	1.63071	0.662775	0.600979	-0.0617957
AT1G04800.1	49	603	183	486	467	486	GGAAAAGGATTTGATGGAGG	CDS	G2L1_8	7	12	485	132.889	764.333	316.444	0.310574	0.552342	0.405441	0.463366	1.77846	0.392387	0.631979	0.239592
AT2G05440.5	50	423	210	298	282	298	GGTGGAGGACACTATGG	CDS	G2L1_8	7	9	94.625	11.875	13.875	32.375	0.412318	0.530263	0.44482	0.486969	1.28605	0.275565	0.63293	0.357365
AT4G26130.1	20	861	424	775	756	775	GGAGACGGAGGAGAAGAAGG	CDS	G2L1_8	7	12	36	11.0909	24.8182	23.3636	0.607444	0.875	0.832831	0.781977	1.44046	0.842393	0.652323	-0.190071
AT2G32690.2	57	576	217	617	601	617	GGAGGAGGTTATGTTGG	CDS	G2L1_8	7	9	112	195.889	33.5556	25.6667	0.448547	0.576594	0.587803	0.53208	1.28547	1.08754	0.652359	-0.435178
AT1G14740.1	59	2202	237	760	736	760	GGTGCGCCGGCGAAGGAACCAACGG	CDS	G2L1_8	7	17	79.2727	13.4545	38.1818	44.4545	0.634104	0.726351	0.496449	0.694565	1.14548	-1.49223	0.655426	2.14766
AT3G60245.1	57	279	256	101	78	101	GGTTGGAATCGTCGGCAAATACGG	CDS	G2L1_8	7	16	271.444	298.556	469.222	202.333	0.377609	0.473813	0.324074	0.441688	1.25477	-0.556467	0.666082	1.22255
AT5G41670.2	61	1464	317	1219	1200	1219	GGGCGGTTTTCTTGGACAGG	CDS	G2L1_8	7	12	39	17.1111	29.5556	44	0.579297	0.731602	0.578947	0.681818	1.26291	-0.00229726	0.673132	0.675429
AT5G03940.1	62	1695	131	1597	1580	1597	GGGAGTGATGGAAGGAGG	CDS	G2L1_8	7	10	32.6364	11.5455	73.8182	39	0.588123	0.888889	0.548555	0.793153	1.5114	-0.131556	0.681695	0.813251
AT2G05520.1	55	438	217	231	215	231	GGAGGAGGTTACCAGGG	CDS	G2L1_8	7	9	2066.33	1503.44	5720.44	4386.44	0.319538	0.457862	0.434474	0.41407	1.43289	0.830916	0.683412	-0.147504
AT2G05070.1	63	798	202	608	592	608	GGAGGTGGACCACTCGG	CDS	G2L1_8	7	9	428.375	97.75	45.75	141	0.273745	0.59335	0.469945	0.498005	2.16753	0.613883	0.701679	0.0877957
AT2G05510.6	101	282	222	280	264	280	GGAGGACACTACGGAGG	CDS	G2L1_8	7	9	28.5	24.75	24.5	77.375	0.526316	0.633838	0.630102	0.601979	1.20429	0.965251	0.703696	-0.261555
AT5G35530.1	96	747	244	211	189	211	GGATGGTTACTCTGGTGTTGAGG	CDS	G2L1_8	7	15	109.2	72.9	183.8	99.5	0.454034	0.646218	0.416364	0.589674	1.42328	-0.196011	0.705782	0.901793
AT4G08810.1	77	1659	152	768	747	768	GGAGCTCGCGGTGGTGATTCGG	CDS	G2L1_8	7	14	84.3636	54.1818	84.5455	89.9091	0.444844	0.47468	0.424865	0.466222	1.06707	-0.669623	0.716513	1.38614
AT5G02500.2	108	1566	310	1615	1594	1615	GGTCCAGGTGCCTCTGGTATGG	CDS	G2L1_8	7	14	106	226.222	252.778	142.667	0.335692	0.781173	0.765989	0.669977	2.32705	0.965916	0.750391	-0.215525
AT3G50630.1	128	630	221	138	122	138	GGAGATTATGGCGGCGG	CDS	G2L1_8	7	9	30.8889	11.3333	17.7778	50.4444	0.531888	0.661765	0.763211	0.629821	1.24418	1.7811	0.754046	-1.02705
AT5G02500.1	108	1956	310	2005	1984	2005	GGTCCAGGTGCCTCTGGTATGG	CDS	G2L1_8	7	14	103	222.111	230.889	134.444	0.327535	0.776458	0.759023	0.667149	2.37061	0.961163	0.756508	-0.204655
AT3G42050.1	223	1326	351	1007	988	1007	GGAAAAGGTTGTCAGGGTGG	CDS	G2L1_8	7	12	137.5	95.7	76.5	31.1	0.62963	0.702178	0.645045	0.685535	1.11522	0.212485	0.77059	0.558105
AT2G05520.2	55	417	235	231	215	231	GGAGGAGGTTACCAGGG	CDS	G2L1_8	7	9	1093	606.889	1387.11	764.667	0.284572	0.4739	0.439015	0.430818	1.66531	0.815743	0.772446	-0.043297
AT1G06680.2	190	660	219	715	694	715	GGCTGATGGAGACGAAGGTGGG	CDS	G2L1_8	7	14	88.8333	29.9167	122.583	22.5833	0.375098	0.785652	0.549154	0.699872	2.09452	0.423954	0.791064	0.36711
AT1G04800.1	49	603	183	510	491	510	GGCAAAGGATTTGAGGGAGG	CDS	G2L1_8	7	12	270.1	88.8	304.1	104.1	0.430262	0.65884	0.385126	0.614956	1.53125	-0.197465	0.808013	1.00548
AT1G29910.1	53	804	163	609	588	609	GGAAATGGGCCGTTGGGAGAGG	CDS	G2L1_8	7	14	3506.42	435.167	494.333	215.25	0.389546	0.572497	0.533767	0.546378	1.46965	0.788303	0.857237	0.0689339
AT5G46020.1	245	495	229	648	628	648	GGAAGGACTTGGATCGTTTGG	CDS	G2L1_8	7	13	200.778	59	218.889	238.667	0.45718	0.736111	0.646954	0.701065	1.61011	0.680362	0.874354	0.193992
AT4G32410.1	277	3246	389	284	268	284	GGTGGCTGCGATGGAGG	CDS	G2L1_8	7	9	54.8	26.4	46.2	16.5	0.552007	0.775	0.585692	0.752049	1.40397	0.151057	0.897078	0.746021
AT2G05510.4	180	300	199	239	220	239	GGTTATCACGGAGGACATGG	CDS	G2L1_8	7	12	236.625	125.125	109.625	236.875	0.456881	0.542083	0.458808	0.533707	1.18649	0.0226264	0.901695	0.879069
AT2G24790.1	61	885	199	918	896	918	GGTGGAGACGTCGGAGTTTATGG	CDS	G2L1_8	7	15	125.273	45.8182	214.273	151.455	0.487054	0.610294	0.522406	0.600291	1.25303	0.286854	0.91883	0.631976
AT1G62770.1	54	615	199	598	578	598	GGTATAAGGTGGTTCACGTGG	CDS	G2L1_8	7	13	215.556	95.8889	29.4444	16.5556	0.372294	0.655997	0.521226	0.633389	1.76204	0.52496	0.920313	0.395353
AT5G52650.1	102	540	226	524	508	524	GGTGGTGAGTTTGGAGG	CDS	G2L1_8	7	9	163.4	173.6	240.6	144.8	0.468976	0.518345	0.49011	0.514499	1.10527	0.428084	0.92211	0.494026
AT4G20260.6	126	501	268	538	519	538	GGAGGAGAAGAAGGAAGAGG	CDS	G2L1_8	7	12	107.909	119	428	619.636	0.269605	0.399878	0.340698	0.389958	1.4832	0.545724	0.923854	0.37813
AT5G56030.2	91	2187	38	506	479	506	GGAACCAAGGAATTCATGGAAGCACTGG	CDS	G2L1_8	7	20	36.1111	15	32.5556	14	0.59593	0.728704	0.53125	0.71875	1.2228	-0.487147	0.925032	1.41218
AT1G07320.3	56	837	138	669	649	669	GGTGGGGATTGGATCCCAAGG	CDS	G2L1_8	7	11	63.3	13.9	29.7	11.8	0.335703	0.441007	0.437374	0.433898	1.31368	0.965496	0.932492	-0.033004
AT4G38740.1	113	519	225	256	237	256	GGAGAGAAAGGTGTTGGCGG	CDS	G2L1_8	7	12	73.4545	67.6364	56.1818	26.0909	0.539882	0.638937	0.478009	0.632519	1.18348	-0.624632	0.935203	1.55983
AT5G40890.1	320	2328	299	1255	1230	1255	GGGAAATGCGGACTTTTCGGCTCAGG	CDS	G2L1_8	7	18	18.1	10.1	20.2	16.7	0.5195	0.737374	0.679267	0.725819	1.41939	0.733301	0.946968	0.213667
AT4G23400.1	49	864	216	131	113	131	GGTACGGCGGCTCAGACGG	CDS	G2L1_8	7	11	93.1111	84.3333	31.4444	49.4444	0.431697	0.595228	0.692992	0.588235	1.37881	1.59783	0.957241	-0.640592
AT5G44610.1	89	507	153	204	188	204	GGTGGAAGTCGTGGAGG	CDS	G2L1_8	7	9	91.1	24	22.2	27.5	0.443952	0.630181	0.625	0.622396	1.41948	0.972178	0.958194	-0.0139837
AT2G05440.4	50	444	210	298	282	298	GGTGGAGGACACTACGG	CDS	G2L1_8	7	9	205.875	38.625	45.125	140.875	0.361035	0.540049	0.415166	0.535382	1.49583	0.302385	0.973929	0.671544
AT2G05380.1	35	351	217	241	224	241	GGGAGGATACCAAGGAGG	CDS	G2L1_8	7	10	983.667	1636.78	1400.33	1118.67	0.357895	0.493547	0.528728	0.490862	1.37903	1.25934	0.980206	-0.279137
AT1G06680.1	115	792	232	772	751	772	GGCTGATGGAGACGAAGGTGGG	CDS	G2L1_8	7	14	94	29.25	133.417	23.9167	0.36003	0.778797	0.560264	0.772166	2.16315	0.478151	0.984165	0.506015
AT4G16980.1	109	495	231	518	499	518	GGCAATGGCGGCTTCGCCGG	CDS	G2L1_8	7	12	329.444	832.222	329.667	443.778	0.279735	0.56256	0.696952	0.560519	2.01104	1.47518	0.992783	-0.482395
AT4G17230.1	203	1590	233	1640	1622	1640	GGCTGGGTTCACGGGTTGG	CDS	G2L1_8	7	11	257.1	277.1	379.5	626.7	0.230377	0.504908	0.434651	0.503798	2.19166	0.744083	0.995956	0.251873
AT3G08940.2	42	864	218	805	783	805	GGTTGGATTCTTGGGTTTTGCGG	CDS	G2L1_8	7	15	189.1	22.6	46.4	39.5	0.331747	0.565388	0.55364	0.567089	1.70428	0.949716	1.00728	0.0575615
AT4G17520.1	199	1083	279	919	898	919	GGCGACCAAGGTTGAGGAAAGG	CDS	G2L1_8	7	14	110.6	46.9	175.3	100.6	0.407984	0.496391	0.494885	0.497193	1.21669	0.982966	1.00907	0.0261035
AT2G05540.1	109	408	239	396	377	396	GGAGGATATGGAAACCGAGG	CDS	G2L1_8	7	12	308.111	546.667	286	426	0.429945	0.662466	0.498026	0.666477	1.54082	0.292793	1.01725	0.724455
AT5G67490.1	258	327	215	527	505	527	GGTGAGATTGGAGGGCCTAGAGG	CDS	G2L1_8	7	15	104.5	105.75	91.5833	127.167	0.520483	0.720967	0.770459	0.725282	1.38519	1.24687	1.02153	-0.225339
AT4G15550.1	26	1425	287	1383	1366	1383	GGTGGAAGGATTTAGCGG	CDS	G2L1_8	7	10	71.1111	24.4444	70.8889	52.4444	0.504147	0.757955	0.775078	0.764198	1.50344	1.06747	1.0246	-0.0428677
AT5G50850.1	146	1092	309	1132	1106	1132	GGATGCACCGGTCGAGAGGATTGCAGG	CDS	G2L1_8	7	19	21.25	18.6667	37.5833	14.6667	0.524015	0.733209	0.53535	0.744318	1.39921	0.0541845	1.0531	0.99892
AT1G04800.1	49	603	183	438	419	438	GGGAAAGGATTTGATGGAGG	CDS	G2L1_8	7	12	1026.2	435	2850	874	0.282383	0.473513	0.45382	0.483927	1.67685	0.896963	1.05449	0.157523
AT1G58380.1	83	855	171	142	120	142	GGCGGTGACCGTGGTGACTTCGG	CDS	G2L1_8	7	15	21.4545	33.1818	80.9091	21.2727	0.634574	0.826172	0.62447	0.838675	1.30193	-0.0527362	1.06526	1.11799
AT1G20440.1	108	798	313	769	747	769	GGTTGTAACGGAGCATCCGGTGG	CDS	G2L1_8	7	15	401	154	1687.9	3411.1	0.384754	0.662117	0.700052	0.683375	1.72088	1.13677	1.07664	-0.0601289
AT2G17130.1	88	1104	248	932	914	932	GGAGGAAATGTTGGGGCGG	CDS	G2L1_8	7	9	31	95.9091	66.2727	138	0.503561	0.694042	0.680453	0.718962	1.37827	0.928662	1.13083	0.202166
AT5G23120.1	33	1212	165	515	493	515	GGCAAAGAAGGATGGATTATTGG	CDS	G2L1_8	7	15	51.3333	19.2222	31.2222	30.4444	0.553389	0.673611	0.587633	0.689777	1.21725	0.284845	1.13447	0.849625
AT1G67090.2	175	411	432	543	523	543	GGACGGTACTGGACAATGTGG	CDS	G2L1_8	7	13	1320	913.889	664.222	592.111	0.341059	0.594651	0.56757	0.628905	1.74355	0.893207	1.13508	0.241868
AT2G05510.1	101	384	222	244	225	244	GGTTATCACGGAGGACATGG	CDS	G2L1_8	7	12	230.375	129.5	108.375	238.375	0.459509	0.518098	0.427191	0.526023	1.1275	-0.551592	1.13525	1.68684
AT2G05440.2	52	465	210	300	284	300	GGTGGAGGACACTATGG	CDS	G2L1_8	7	9	198.375	16.5	64.5	98.375	0.323173	0.503788	0.414729	0.528431	1.55888	0.506912	1.13644	0.629527
AT1G67090.1	175	543	307	550	530	550	GGACGGTACTGGACAATGTGG	CDS	G2L1_8	7	13	1323.67	893.333	672.667	617.111	0.325716	0.591599	0.578198	0.629868	1.8163	0.949601	1.14393	0.194333
AT1G07320.2	57	843	338	670	650	670	GGTGGGGATTGGATCCCAAGG	CDS	G2L1_8	7	11	68.4	14	31.9	11	0.323684	0.421429	0.481191	0.436364	1.30197	1.61142	1.1528	-0.458621
AT2G17130.2	88	1092	248	920	902	920	GGAGGAAATGTTGGGGCGG	CDS	G2L1_8	7	9	30.3636	101	80.0909	125.909	0.533028	0.698251	0.693103	0.726647	1.30997	0.968846	1.17186	0.203018
AT4G00585.1	155	267	202	193	174	193	GGACATGGAGCAGAAGGAGG	CDS	G2L1_8	7	12	70.6	31.1	42.2	25.1	0.498229	0.620552	0.664272	0.643456	1.24551	1.35742	1.18725	-0.170171
AT5G19350.2	140	1266	179	1261	1244	1261	GGCGGGTGGAGTAGCAGG	CDS	G2L1_8	7	10	98.6364	150.182	71.7273	38.7273	0.331905	0.484169	0.491039	0.513468	1.45876	1.04512	1.19243	0.147301
AT5G56030.1	121	2100	217	449	422	449	GGAACCAAGGAATTCATGGAAGCACTGG	CDS	G2L1_8	7	20	33	15.6667	35.6667	13.7778	0.572211	0.708333	0.545962	0.737745	1.23789	-0.192834	1.21607	1.4089
AT3G18390.1	87	2547	387	578	561	578	GGGAGGTGGAATTAACGG	CDS	G2L1_8	7	10	92.8889	23.8889	136.111	55.5556	0.432217	0.54677	0.628934	0.572889	1.26504	1.71726	1.22801	-0.489252
AT4G32130.1	116	609	314	597	575	597	GGGTCTTATGGTGGGATTCATGG	CDS	G2L1_8	7	15	134.4	354.3	346.9	401.8	0.384524	0.560401	0.623897	0.601543	1.45739	1.36103	1.23393	-0.127102
AT5G67380.2	37	1131	190	994	971	994	GGGCGGCATAGCAGGAAACCTTGG	CDS	G2L1_8	7	16	52.6	25.7	18.8	13.5	0.510773	0.69693	0.554373	0.740741	1.36446	0.234213	1.23534	1.00113
AT5G46730.1	18	873	166	380	358	380	GGAGCTGCTGGTGGTCATGCTGG	CDS	G2L1_8	7	15	172.091	158.091	411	311.273	0.576661	0.654952	0.624318	0.673465	1.13577	0.608713	1.23646	0.627749
AT4G25580.1	136	1881	145	1628	1603	1628	GGGAGAGGAAGACAAGGCTTTGTCGG	CDS	G2L1_8	7	18	41.9167	24.4167	32.0833	46.6667	0.69831	0.790347	0.722519	0.812834	1.1318	0.263039	1.24433	0.98129
AT3G54140.1	129	1713	222	1711	1690	1711	GGTAAACCGGGTTGGATACCGG	CDS	G2L1_8	7	14	74.8889	67.3333	33.7778	24.1111	0.493571	0.642831	0.684211	0.679979	1.30241	1.27723	1.24888	-0.0283466
AT4G13840.1	160	1287	195	1103	1087	1103	GGATTTTCCGGTGGCGG	CDS	G2L1_8	7	9	14.5	10.5	57.125	39.25	0.642241	0.794643	0.809354	0.835191	1.2373	1.09653	1.26606	0.16953
AT2G15620.1	76	1761	273	1775	1756	1775	GGAGTTGGTTCCATTGGTGG	CDS	G2L1_8	7	12	50.5556	17.2222	27.1111	26.5556	0.622253	0.749194	0.746849	0.79341	1.204	0.981528	1.34832	0.366796
AT1G29920.1	67	804	305	623	602	623	GGAAATGGGCCATTGGGAGAGG	CDS	G2L1_8	7	14	1501.55	167.818	119.273	229.091	0.425078	0.570381	0.637161	0.624299	1.34183	1.45959	1.37108	-0.0885162
AT1G52220.2	92	468	201	358	337	358	GGTTAGGTCTTATTGGTTTGGG	CDS	G2L1_8	7	14	54.3333	22.2222	71.2222	17.7778	0.554419	0.703333	0.499913	0.761111	1.26859	-0.366024	1.38799	1.75402
AT2G41840.1	141	858	228	200	178	200	GGTGGAGAACGTGGTGATTTCGG	CDS	G2L1_8	7	15	1153.09	1489.09	2221.82	957.364	0.282729	0.46935	0.435504	0.545265	1.66007	0.818642	1.40679	0.588146
AT1G27130.1	122	684	289	589	570	589	GGATTAGGGTTCTTTGGAGG	CDS	G2L1_8	7	12	86.3333	224.889	125.667	100.222	0.394108	0.623847	0.554868	0.718896	1.58293	0.699749	1.41373	0.713978
AT5G01530.1	147	873	202	321	297	321	GGTGACTACGGACCGGCCTCTTTGG	CDS	G2L1_8	7	17	338.444	320.333	167.889	60.7778	0.692746	0.780325	0.666295	0.817238	1.12642	-0.302024	1.42148	1.7235
AT1G52220.1	92	471	201	361	340	361	GGTTAGGTCTTATTGGTTTGGG	CDS	G2L1_8	7	14	52.4444	24	73.5556	16.5556	0.571092	0.699588	0.488083	0.760626	1.225	-0.646004	1.47502	2.12102
AT5G19350.1	140	1278	179	1273	1256	1273	GGCGGGTGGAGTAGCAGG	CDS	G2L1_8	7	10	92.8182	141.091	68.6364	40.3636	0.330756	0.47714	0.47318	0.548582	1.44257	0.972945	1.48804	0.515097
AT5G67380.1	47	1230	190	1103	1080	1103	GGGCGGCATAGCAGGAAACCTTGG	CDS	G2L1_8	7	16	57	21.3	20.1	14.3	0.534893	0.686489	0.538419	0.770833	1.28341	0.0232605	1.55637	1.53311
AT1G31812.1	105	279	257	130	108	130	GGGTTTGAAGGAGGAATTTGAGG	CDS	G2L1_8	7	15	1123.91	717.545	922.182	430.545	0.257836	0.334679	0.366305	0.378791	1.29803	1.41156	1.57405	0.162484
AT1G12110.1	108	1773	255	1426	1404	1426	GGCTATGGCTGTGGCTGCTTTGG	CDS	G2L1_8	7	15	74.3	140.3	55.7	42.9	0.39889	0.538544	0.423991	0.625	1.35011	0.179742	1.61907	1.43933
AT1G08380.1	89	423	191	298	278	298	GGTAGGATTTGGGCTGATCGG	CDS	G2L1_8	7	13	951.6	227.9	510.2	224.5	0.371219	0.511287	0.633636	0.598272	1.37732	1.87349	1.62101	-0.252479
AT2G29980.2	91	867	568	151	128	151	GGAGATCCCGGCGCCGGAGACCGG	CDS	G2L1_8	7	16	49.4545	153.091	176	159	0.659202	0.760236	0.841312	0.82518	1.15327	1.80247	1.64279	-0.159675
AT2G05440.2	52	465	210	348	332	348	GGACACTACGGAGGAGG	CDS	G2L1_8	7	9	96.5	26.375	20	76.875	0.375	0.55391	0.645312	0.670528	1.47709	1.51089	1.65183	0.140942
AT2G28390.1	90	1824	256	1568	1548	1568	GGGAACCGGAGGTCCCTTTGG	CDS	G2L1_8	7	13	75.3333	54.4444	17.8889	16.5556	0.452311	0.635374	0.668047	0.757644	1.40473	1.17848	1.66791	0.489429
AT1G11860.2	158	1227	197	1089	1071	1089	GGTGGATTTCTTGGCGCGG	CDS	G2L1_8	7	11	62	48.1111	67.8889	28	0.445789	0.637702	0.678306	0.766865	1.4305	1.21157	1.67303	0.461454
AT2G37630.1	203	1104	183	1046	1025	1046	GGCTGCATGGAGGCTAAGAAGG	CDS	G2L1_8	7	14	58.9	45.4	106.4	51.7	0.599215	0.753378	0.491259	0.859982	1.25727	-0.700275	1.6915	2.39178
AT1G04800.1	49	603	183	462	443	462	GGCAAAGGAGTTGACGGTGG	CDS	G2L1_8	7	12	697.6	299.7	1933.6	916	0.214279	0.349592	0.375147	0.443674	1.63148	1.18886	1.69529	0.506427
AT4G10080.1	94	978	396	416	395	416	GGAATTTTGGGTGATGGTGAGG	CDS	G2L1_8	7	14	148.636	109.182	70.5455	41.7273	0.296296	0.407092	0.43631	0.485819	1.37394	1.26371	1.71056	0.446851
AT3G09260.1	51	1575	180	214	190	214	GGCACGGCTACTGCGGCATACCAGG	CDS	G2L1_8	7	17	368	1470.56	998.444	1017.11	0.416976	0.60373	0.693132	0.742486	1.44788	1.47872	1.74299	0.264272
AT3G61870.1	64	819	175	722	698	722	GGTGCAGGAATAACGGTGTTGTGGG	CDS	G2L1_8	7	17	116.417	42.5	26.9167	10.5	0.480074	0.529877	0.529567	0.568254	1.10374	0.993782	1.7706	0.776814
AT2G36530.1	83	1335	325	1371	1352	1371	GGAGGAGTTGGGATCAGAGG	CDS	G2L1_8	7	12	87.6364	37.2727	149.727	66.3636	0.559148	0.654655	0.518865	0.729743	1.17081	-0.421778	1.78621	2.20798
AT1G29910.1	53	804	163	696	671	696	GGCTTTCGCGGAGTTGAAGGTGAAGG	CDS	G2L1_8	7	18	1447.42	164.5	107.5	55.6667	0.221747	0.419084	0.367667	0.576786	1.88993	0.739443	1.79914	1.0597
AT3G03920.1	101	609	128	220	204	220	GGAGGAGGACGCTTTGG	CDS	G2L1_8	7	9	81.4444	115.778	371	128.889	0.515019	0.574291	0.499056	0.623233	1.11509	-0.269322	1.82572	2.09504
AT2G37120.1	146	231	220	177	159	177	GGTTCCGCCGGAAAGGCGG	CDS	G2L1_8	7	11	51.4444	23.5556	13.8889	11.3333	0.661717	0.733491	0.611	0.794118	1.10847	-0.706627	1.8447	2.55133
AT1G05850.1	182	966	330	508	489	508	GGTTTTGGTACCACTGGAGG	CDS	G2L1_8	7	12	184.75	248.125	48.75	39.125	0.347429	0.500441	0.490385	0.634585	1.44041	0.934278	1.87669	0.942411
AT4G19670.1	110	1599	145	1235	1217	1235	GGCAAGGTATAAGAGGTGG	CDS	G2L1_8	7	11	23.8889	18.6667	23.1111	29.3333	0.509884	0.563462	0.525552	0.611842	1.10508	0.292449	1.903	1.61055
AT1G11860.3	417	1227	22	1348	1330	1348	GGTGGATTTCTTGGCGCGG	CDS	G2L1_8	7	11	67.6667	43.6667	63.6667	25.8889	0.434934	0.595738	0.673145	0.747318	1.36972	1.48138	1.94264	0.461263
AT5G62390.1	119	1341	399	915	899	915	GGTGATTGAGGAGGAGG	CDS	G2L1_8	7	9	48.4	22.7	150.3	93.8	0.575	0.615196	0.630198	0.653399	1.06991	1.37322	1.9504	0.577183
AT4G20880.1	193	1218	274	1478	1457	1478	GGAAGTCCGTGGCAGTGGTGGG	3'UTR	G2L1_8	8	14	23.1667	40.4167	181.25	149.333	0.523061	0.871528	0.653199	0.69342	1.66621	0.373458	0.488881	0.115423
AT4G01150.2	144	378	389	632	606	632	GGAACTTGTCGGTCTCGGGTACACTGG	3'UTR	G2L1_8	8	19	104.4	105.1	148.9	19.5	0.731839	0.835338	0.721488	0.79596	1.14142	-0.100008	0.61953	0.719538
AT1G12080.1	127	315	148	451	430	451	GGCCGAGGAGTAAAGAGGAAGG	3'UTR	G2L1_8	8	14	64.6364	14.6364	45.3636	33.2727	0.536826	0.65921	0.595946	0.66088	1.22798	0.483068	1.01364	0.53057
AT1G64142.1	348	63	2332	2430	2407	2430	GGCGATGTTGGGTAGAGATGGTGG	3'UTR	G2L1_8	8	16	16.3846	10.3846	42.8462	10.1538	0.658053	0.738624	0.603522	0.740741	1.12244	-0.676818	1.02627	1.70308
AT1G12080.2	127	417	157	553	532	553	GGCCGAGGAGTAAAGAGGAAGG	3'UTR	G2L1_8	8	14	75.0909	12.2727	48.2727	33.7273	0.567376	0.649456	0.610332	0.657558	1.14467	0.523336	1.0987	0.575367
AT2G28840.2	117	1329	200	1487	1466	1487	GGGACATTTTGGGGCATGGGGG	3'UTR	G2L1_8	8	12	27.0833	32.6667	57.6667	25.25	0.559744	0.635629	0.592245	0.671892	1.13557	0.428291	1.47786	1.04957
AT2G22430.1	218	936	375	1283	1259	1283	GGGTGAAAGGGCAATTAAGGAAGGG	3'UTR	G2L1_8	8	17	119.083	46.6667	71.4167	58.4167	0.32863	0.458809	0.581037	0.542019	1.39613	1.93892	1.63919	-0.299726
AT3G09390.1	41	246	251	384	364	384	GGATGGTGTTTTTAGGTTTGG	3'UTR	G2L1_8	8	13	369.778	148.556	129.444	45.1111	0.370622	0.548208	0.539938	0.685323	1.47916	0.953429	1.7721	0.818675
AT4G00100.1	88	456	189	559	538	559	GGCTTAAGCTGGAGTCTGGAGG	3'UTR	G2L1_8	8	14	459.2	335.5	494.1	280.3	0.229505	0.359708	0.347323	0.486028	1.56733	0.904875	1.97017	1.06529
AT5G59780.1	387	513	228	260	234	260	GGTATAGGTTTGTTTTGGAAAAATGGG	5'UTR	G2L1_8	8	19	70.9	22.9	13.6	48.6	0.666667	0.836487	0.751634	0.501143	1.25473	0.500336	-0.974697	-1.47503
AT3G47836.1	116	195	89	68	41	68	GGAGATTGGTCGTTCAAGGCTTTCACGG	5'UTR	G2L1_8	8	20	71.6	36.6	54.5	27.9	0.638462	0.760965	0.513033	0.758721	1.19187	-1.02388	0.981682	2.00556
AT5G67250.1	73	1584	304	50	31	50	GGAGAGGAAGAGAAAGGAGG	5'UTR	G2L1_8	8	12	251.364	127.818	141.545	124.545	0.234888	0.439366	0.40714	0.516156	1.87053	0.842401	1.37555	0.533145
AT2G16405.1	185	1449	163	111	94	111	GGAGGCTTGACGAGGTGG	5'UTR	G2L1_8	8	10	18.8	10.6	13.5	12.1	0.550532	0.753049	0.7125	0.831349	1.36786	0.799776	1.38664	0.586861
AT4G21810.1	192	735	249	106	83	106	GGGTGTTTTTGGTTTTGGATTTGG	5'UTR	G2L1_8	8	16	71	46.7	23	20.9	0.420787	0.60005	0.694169	0.688034	1.42602	1.52504	1.49081	-0.0342248
AT5G43150.1	63	276	234	90	66	90	GGCCGGCCTGAGATGGAGAGAGTGG	CDS	G2L1_8	8	17	70.0769	43.5385	53.3077	29	0.636182	0.675373	0.632015	0.55815	1.0616	-0.106321	-1.99107	-1.88475
AT2G43060.1	62	471	365	263	243	263	GGAGGGAGTAGCCGGCTATGG	CDS	G2L1_8	8	13	113.091	130.909	117.909	87	0.543332	0.587012	0.588031	0.460606	1.08039	1.02332	-1.89387	-2.9172
AT1G68520.1	158	1221	217	1085	1063	1085	GGGGAGGCCAAGGGATCCCATGG	CDS	G2L1_8	8	13	86.9091	45.3636	129.182	84.7273	0.682769	0.787393	0.477641	0.491026	1.15323	-1.96063	-1.83269	0.12794
AT2G43050.1	24	1557	269	683	666	683	GGTGGTGGCTCCTGACGG	CDS	G2L1_8	8	10	170.111	276.556	121.667	164	0.52895	0.566817	0.521963	0.461432	1.07159	-0.184525	-1.78307	-1.59855
AT2G20670.1	62	885	303	397	379	397	GGCGACCAGTGGACGGCGG	CDS	G2L1_8	8	11	447.6	307.6	119.2	236.7	0.740949	0.813078	0.644339	0.61482	1.09735	-1.33941	-1.74867	-0.409257
AT1G61890.1	117	1506	333	1485	1461	1485	GGGAGCTAAGGGAATATGGACTGGG	CDS	G2L1_8	8	17	99.5833	108.583	38.1667	281.083	0.656371	0.70228	0.717745	0.580361	1.06994	1.33687	-1.65568	-2.99255
AT3G24170.2	148	1500	252	299	273	299	GGTTTTCGGCTAATCATGGCGCTAAGG	CDS	G2L1_8	8	19	15.2222	10.1111	20.4444	20.3333	0.692518	0.743902	0.652174	0.609973	1.0742	-0.785151	-1.60644	-0.821289
AT3G23820.1	201	1383	435	1085	1060	1085	GGACTCCGGTTCTTTACGGTTTACGG	CDS	G2L1_8	8	18	38.625	51.25	70.5	27	0.722896	0.854878	0.581117	0.516204	1.18257	-1.07424	-1.56607	-0.491836
AT4G23650.1	44	1590	209	475	447	475	GGTCACCGGAACATAGTGGACTTGAAGGG	CDS	G2L1_8	8	21	49.5455	11.5455	30.7273	50.6364	0.711443	0.790123	0.562648	0.602608	1.11059	-1.89113	-1.38325	0.507876
AT1G77030.1	73	2538	144	2251	2231	2251	GGTAGAGGAGGCCGAGATGGG	CDS	G2L1_8	8	13	37.6667	11.5	52.5	91	0.635693	0.749758	0.533241	0.485942	1.17943	-0.898187	-1.31286	-0.414669
AT5G64740.1	489	3255	361	2370	2350	2370	GGTTTGGATGGGCTACAAGGG	CDS	G2L1_8	8	13	71.3	12.1	36.1	67.1	0.629032	0.747934	0.472853	0.478241	1.18902	-1.31352	-1.2682	0.0453169
AT3G27820.1	135	1467	175	1404	1377	1404	GGAAGAATTGGAAAGAGAAGGACTCGGG	CDS	G2L1_8	8	20	61.3333	19.1667	38.5	48.1667	0.595634	0.713144	0.560791	0.451363	1.19729	-0.296506	-1.22772	-0.931215
AT5G54190.2	484	855	271	894	862	894	GGCTAATCTTGGTGATTTGAGGGGACTAGCAGG	CDS	G2L1_8	8	23	62.6923	51.6154	129.077	27.6154	0.528495	0.606329	0.420293	0.435385	1.14728	-1.39015	-1.19626	0.193895
AT3G29240.1	161	954	118	413	394	413	GGAGGGAGTTCAGGGCAAGG	CDS	G2L1_8	8	12	51.7273	26.5455	28.1818	45.0909	0.559127	0.599107	0.632484	0.513896	1.0715	1.83484	-1.13134	-2.96618
AT5G08330.1	84	720	266	538	517	538	GGTGGGTTTTGGGCTGTTCCGG	CDS	G2L1_8	8	14	97.4545	67.6364	33.9091	46.2727	0.767351	0.808871	0.693566	0.720825	1.05411	-1.77709	-1.12055	0.656535
AT3G24170.3	57	1500	252	208	182	208	GGTTTTCGGCTAATCATGGCGCTAAGG	CDS	G2L1_8	8	19	13.1111	11	28.4444	22.3333	0.699152	0.742021	0.72168	0.652363	1.06132	0.525492	-1.09146	-1.61695
AT5G62390.1	119	1341	399	529	511	529	GGGAGGCGGAGATTCAAGG	CDS	G2L1_8	8	11	52.5	19.8	149.9	72.6	0.503905	0.586981	0.38103	0.415564	1.16486	-1.47907	-1.06339	0.415685
AT4G03030.1	98	1329	213	720	696	720	GGTTCTTGTGGTCGGATTATTGTGG	CDS	G2L1_8	8	17	46.7	23.1	58.1	50.2	0.655488	0.801087	0.598498	0.504195	1.22212	-0.391414	-1.03911	-0.647693
AT3G03210.1	217	1107	216	1012	994	1012	GGAGCAAGAAGGAGGTGGG	CDS	G2L1_8	8	11	23.6364	10.3636	70.1818	74.7273	0.702675	0.821803	0.66708	0.588048	1.16954	-0.298798	-0.96222	-0.663422
AT5G59850.1	111	393	299	378	355	378	GGAGTTAAGGAGATTGAAGGCTGG	CDS	G2L1_8	8	16	65.5455	180.909	197	84.3636	0.639805	0.833367	0.666915	0.490385	1.30253	0.140057	-0.771953	-0.912011
AT1G64500.1	37	1107	116	770	741	770	GGGCCATCATGGAGCAGCAAGGAGTTGTGG	CDS	G2L1_8	8	22	49.2308	49.7692	81.6154	314.385	0.523934	0.639501	0.492063	0.438262	1.22058	-0.275773	-0.741313	-0.465541
AT3G26580.1	46	1053	195	929	906	929	GGAGTGATAAGGAAAGGGATAAGG	CDS	G2L1_8	8	16	51.6364	15.4545	32.1818	18.7273	0.699531	0.793651	0.689327	0.631062	1.13455	-0.108404	-0.727458	-0.619054
AT3G27570.1	55	1140	280	569	542	569	GGAAAAACATGGACTTCTGGGATTCAGG	CDS	G2L1_8	8	20	47.8889	16.5556	30.5556	36.8889	0.634184	0.778523	0.733737	0.534806	1.2276	0.689717	-0.688504	-1.37822
AT5G61410.2	247	846	287	505	484	505	GGAGTTGGCAGGTTGTGATTGG	CDS	G2L1_8	8	14	50.4545	37.9091	40	18.0909	0.58118	0.726485	0.546141	0.485294	1.25002	-0.241139	-0.659891	-0.418752
AT3G27380.1	87	840	1497	163	144	163	GGCGGCGAGGTTAATTCCGG	CDS	G2L1_8	8	12	10.7778	19.6667	36.2222	23.1111	0.715206	0.818503	0.708601	0.648876	1.14443	-0.0639407	-0.642129	-0.578188
AT5G02160.1	166	390	273	448	421	448	GGAATGTGACGGAGCAGGATTTGTGAGG	CDS	G2L1_8	8	20	108.538	62.8462	98.3846	53.1538	0.553933	0.792254	0.760403	0.40177	1.43023	0.866354	-0.638476	-1.50483
AT2G27190.1	180	1410	178	1094	1073	1094	GGCTGGAAAAGGAGTTACAAGG	CDS	G2L1_8	8	14	166.556	176.111	134.444	124.778	0.419363	0.445718	0.471281	0.404412	1.06285	1.96991	-0.567287	-2.5372
AT3G27960.1	284	1992	133	519	493	519	GGATTGATTTGGAGTTGAGGCATTTGG	CDS	G2L1_8	8	19	13	12.8182	82.3636	64	0.715909	0.836207	0.647547	0.653159	1.16804	-0.568269	-0.52162	0.0466498
AT5G67420.1	611	753	287	877	852	877	GGAGCAATCGGAATGTTATGGACTGG	CDS	G2L1_8	8	18	139.9	186.8	20.6	30.1	0.591898	0.687291	0.724638	0.543118	1.16116	1.3915	-0.511351	-1.90285
AT5G61410.1	269	846	293	527	506	527	GGAGTTGGCAGGTTGTGATTGG	CDS	G2L1_8	8	14	45.8182	32	40.3636	17.1818	0.600061	0.71	0.554348	0.546171	1.18321	-0.415803	-0.490177	-0.0743746
AT5G54190.1	39	1218	184	812	780	812	GGCTAATCTTGGTGATTTGAGGGGACTAGCAGG	CDS	G2L1_8	8	23	68.9231	52.9231	137.154	28	0.478251	0.626394	0.484837	0.407576	1.30976	0.0444587	-0.47707	-0.521529
AT5G08330.1	84	720	266	564	542	564	GGCCGGATTTCGGACAAGTCTGG	CDS	G2L1_8	8	15	56.8889	63.5556	59.8889	77.5556	0.646135	0.736386	0.622512	0.603198	1.13968	-0.261746	-0.475758	-0.214012
AT1G11260.1	132	1569	204	182	157	182	GGGGATGGCCAAAAGGCTTATCCCGG	CDS	G2L1_8	8	16	47.7	31.2	17.8	13.8	0.589308	0.66859	0.744944	0.553623	1.13453	1.96307	-0.450105	-2.41318
AT5G16070.1	129	1608	195	782	756	782	GGTTGAGGGGCTTGTTCTGGATCATGG	CDS	G2L1_8	8	17	14.5833	11.5833	12.1667	14.8333	0.811667	0.899999	0.746667	0.772131	1.10883	-0.735853	-0.447574	0.288279
AT3G48360.1	54	1095	290	386	363	386	GGAGGATGAGATGGAGAGATATGG	CDS	G2L1_8	8	16	17.5833	13	18.25	10.8333	0.768564	0.84434	0.875	0.736607	1.09859	1.40462	-0.421737	-1.82636
AT2G39730.2	203	1341	300	919	900	919	GGTGCGGGTCGTATGGGTGG	CDS	G2L1_8	8	12	120.667	24.1667	99.9167	71.75	0.381651	0.453398	0.464186	0.353015	1.18799	1.15036	-0.399126	-1.54949
AT1G20450.2	499	780	232	1199	1177	1199	GGAGGAGAAGAAGGGATTTATGG	CDS	G2L1_8	8	15	72.6364	25	96.9091	320.455	0.550949	0.634921	0.542595	0.52381	1.15241	-0.0994798	-0.323198	-0.223718
AT5G01750.1	269	525	229	523	502	523	GGGTCTTGCTGGATGGTTCTGG	CDS	G2L1_8	8	14	98.6	100	47.5	34.2	0.517467	0.625333	0.635322	0.48473	1.20845	1.0926	-0.30349	-1.39609
AT4G34138.1	124	1467	161	1465	1447	1465	GGTTGGAGAAGAGAGGAGG	CDS	G2L1_8	8	11	268.273	34.5455	107.455	196.182	0.41828	0.546315	0.499567	0.380384	1.3061	0.634886	-0.295985	-0.930871
AT4G36810.1	139	1116	237	825	803	825	GGAACAGAAGGGTTAGTGGCGGG	CDS	G2L1_8	8	15	33.75	21.1667	25.25	26.3333	0.594587	0.757143	0.646457	0.55	1.27339	0.319089	-0.274286	-0.593375
AT5G60680.1	102	492	238	525	504	525	GGTTCATGAAGGAGTAGGGAGG	CDS	G2L1_8	8	14	253	282.273	113.455	87.0909	0.398657	0.485487	0.513831	0.376835	1.21781	1.32643	-0.251321	-1.57775
AT2G47450.1	100	1122	412	587	568	587	GGACGAAAACGGCCGGACGG	CDS	G2L1_8	8	12	488.556	116.778	443.111	301.222	0.678916	0.760033	0.670686	0.660565	1.11948	-0.101452	-0.226226	-0.124774
AT3G60300.2	108	1152	129	952	933	952	GGAAGAAAAGGGTGGTTTGG	CDS	G2L1_8	8	12	43.6	11.5	25.7	37.8	0.492418	0.767296	0.345411	0.451282	1.55822	-0.53481	-0.149652	0.385158
AT1G47128.1	61	1389	314	234	214	234	GGCATGGTTGGTGAAACACGG	CDS	G2L1_8	8	13	94.1111	33	53.6667	78.6667	0.538518	0.621633	0.570931	0.527588	1.15434	0.389981	-0.131514	-0.521496
AT1G20450.1	499	783	232	1202	1180	1202	GGAGGAGAAGAAGGGATTTATGG	CDS	G2L1_8	8	15	68.9091	25.1818	104.091	330.455	0.556376	0.668473	0.570722	0.543758	1.20148	0.127982	-0.112561	-0.240543
AT3G21720.1	138	1731	302	1542	1517	1542	GGATTGCTAGGCTCGGATATTGTTGG	CDS	G2L1_8	8	18	526.2	57.6	252.4	60	0.478502	0.825197	0.639781	0.442391	1.72454	0.465191	-0.104157	-0.569348
AT3G46320.1	74	312	132	199	173	199	GGCGATTCGGAGATTGGCTCGTAGAGG	CDS	G2L1_8	8	19	28.4167	15.6667	23.8333	14.0833	0.74906	0.822368	0.706579	0.742924	1.09787	-0.579488	-0.0836964	0.495792
AT2G35810.1	2	600	256	299	276	299	GGATCAATAGGAGGTGATATTTGG	CDS	G2L1_8	8	16	54.8889	58.2222	62	118.889	0.489849	0.633145	0.445607	0.481449	1.29253	-0.308749	-0.0586185	0.25013
AT2G39770.2	167	1086	203	1114	1095	1114	GGGTGGCACTCAACGGTTGG	CDS	G2L1_8	8	12	50.4444	13.8889	105	51.4444	0.567792	0.666667	0.499236	0.562995	1.17414	-0.693373	-0.0485213	0.644852
AT2G39730.3	174	1326	428	890	871	890	GGTGCGGGTCGTATGGGTGG	CDS	G2L1_8	8	12	115.417	28.1667	99.3333	79.6667	0.354865	0.482833	0.477072	0.350822	1.36061	0.95498	-0.0315974	-0.986577
AT3G21720.1	138	1731	302	1303	1279	1303	GGATTCTACCGGTTCCAAGGCTCGG	CDS	G2L1_8	8	17	229.375	42.875	33.375	33.25	0.72391	0.773688	0.685861	0.723684	1.06876	-0.764368	-0.00453795	0.75983
AT3G04400.2	132	378	238	361	335	361	GGCAGAGGAAGCCTTGGCGCCGAAAGG	CDS	G2L1_8	8	19	113.667	95.25	120.25	57.6667	0.400809	0.643976	0.54533	0.404084	1.60669	0.594327	0.0134676	-0.580859
AT5G60960.1	23	1566	173	973	947	973	GGTTTTGCTGGAGATGGAGTTTCGTGG	CDS	G2L1_8	8	19	90.3333	38.5833	21.1667	33.0833	0.51817	0.617095	0.607843	0.52251	1.19091	0.906477	0.0438685	-0.862609
AT5G39950.1	50	402	198	239	215	239	GGCCTCATGGTGCGGACCATGTAGG	CDS	G2L1_8	8	17	41.7	13.3	14.9	14.8	0.51314	0.81109	0.783397	0.527381	1.58064	0.907054	0.0477958	-0.859258
AT4G38500.1	662	1500	210	2087	2066	2087	GGAAAGCCGAGGCGGCTTTGGG	CDS	G2L1_8	8	14	70.4545	22.0909	13.4545	21.5455	0.755191	0.862745	0.767025	0.761453	1.14242	0.110027	0.0582231	-0.0518034
AT3G23000.1	57	1290	188	1072	1050	1072	GGAGAGGAGATTCACGGCGAAGG	CDS	G2L1_8	8	15	264.364	130.091	217.818	548.091	0.337948	0.421735	0.351803	0.342963	1.24793	0.165353	0.059846	-0.105507
AT2G26250.1	83	1653	381	964	941	964	GGTTGGGTATAATTGGTACGTGGG	CDS	G2L1_8	8	16	65.8182	43.4545	57.2727	13.7273	0.657459	0.895397	0.680528	0.678808	1.36191	0.0969555	0.0897262	-0.00722933
AT5G20050.1	79	1359	106	910	889	910	GGATATCCGTGGTACTCGGGGG	CDS	G2L1_8	8	14	168.5	67.4	261.3	88.5	0.694139	0.804068	0.743662	0.704685	1.15837	0.450497	0.0959397	-0.354557
AT2G39730.1	203	1425	205	919	900	919	GGTGCGGGTCGTATGGGTGG	CDS	G2L1_8	8	12	127.833	30	97.4167	66.8333	0.319883	0.460159	0.509894	0.334132	1.43852	1.35455	0.101576	-1.25297
AT3G04400.1	63	423	351	337	311	337	GGCAGAGGAAGCCTTGGCGCCGAAAGG	CDS	G2L1_8	8	19	112.167	96.1667	125.417	58.75	0.402226	0.643686	0.511272	0.43149	1.60031	0.451612	0.121199	-0.330413
AT4G05410.1	106	1515	297	285	262	285	GGAAGAGAACGGATTTACTGGCGG	CDS	G2L1_8	8	16	29.1	22.1	37	61.3	0.714461	0.777715	0.673701	0.723934	1.08853	-0.644376	0.149759	0.794135
AT4G11320.1	82	1116	232	398	375	398	GGCTTGGTTTGAATCGGTTTGCGG	CDS	G2L1_8	8	16	447.4	966.7	414.4	477.1	0.319912	0.467677	0.397422	0.342801	1.46189	0.524547	0.154899	-0.369648
AT2G36220.1	76	792	351	791	769	791	GGTATTCGACGGCGGAGAACCGG	CDS	G2L1_8	8	15	119.1	126.9	261	488.8	0.549419	0.726441	0.420666	0.581435	1.3222	-0.727321	0.180861	0.908182
AT5G50230.1	26	1530	262	1140	1113	1140	GGGCTTACGGTATTCTCAGGCCACATGG	CDS	G2L1_8	8	20	74.2222	37.7778	24.5556	26.2222	0.583832	0.618301	0.613374	0.590395	1.05904	0.857054	0.190411	-0.666643
AT5G62390.1	119	1341	399	617	595	617	GGACGACGGAGATTAAAGGAGGG	CDS	G2L1_8	8	15	82.8182	36.4545	176.273	99.3636	0.559387	0.75817	0.66232	0.598613	1.35536	0.517819	0.19733	-0.320489
AT1G42550.1	117	2532	218	2364	2342	2364	GGAGATATGAGGCTGTAGGAGGG	CDS	G2L1_8	8	15	75.25	10.4167	168.917	277.917	0.36219	0.748216	0.428049	0.440429	2.06581	0.170608	0.202677	0.0320692
AT3G50890.1	147	750	159	594	576	594	GGGTGAGATTGGACGGAGG	CDS	G2L1_8	8	11	39.3636	10.9091	60.4545	29.4545	0.654182	0.789386	0.641975	0.68779	1.20668	-0.0902855	0.248574	0.338859
AT1G68440.1	82	921	238	738	720	738	GGGCGGCGGAGAAAAAAGG	CDS	G2L1_8	8	11	160.8	134.9	98.4	138.4	0.372983	0.574466	0.73551	0.423192	1.54019	1.7993	0.2492	-1.5501
AT1G15820.1	183	777	223	774	751	774	GGCGATCAGGGATACCCCGGTGGG	CDS	G2L1_8	8	16	1612.18	313	853.091	307.364	0.358556	0.506815	0.295693	0.397468	1.41349	-0.424008	0.262462	0.68647
AT4G26230.1	76	360	238	295	267	295	GGAGCAAAGGTATCAGAGGTCCTCCGAGG	CDS	G2L1_8	8	21	233.636	236	127.182	146.727	0.340334	0.647028	0.415832	0.421282	1.90115	0.246168	0.263936	0.0177676
AT1G27650.2	137	741	315	738	718	738	GGTCGGAGAGGCAAGAGAGGG	CDS	G2L1_8	8	13	48.1667	11.25	28.4167	39.25	0.428156	0.516619	0.534583	0.454321	1.20661	1.20306	0.295773	-0.90729
AT1G14980.1	91	297	302	327	305	327	GGTGGTACACAGGTCAAGCTCGG	CDS	G2L1_8	8	15	141.333	123.778	156.111	162.889	0.469733	0.684748	0.648132	0.538718	1.45774	0.829702	0.32084	-0.508862
AT2G40000.1	72	1308	139	1234	1213	1234	GGGTATAGGCAGTTAGTGGCGG	CDS	G2L1_8	8	14	347.091	230.545	665.545	1664.82	0.4513	0.504907	0.492236	0.468639	1.11878	0.76362	0.323451	-0.440169
AT1G29930.1	66	804	174	221	195	221	GGGCCCATCAGGCAGCCCATGGTACGG	CDS	G2L1_8	8	19	4203.3	1839	909.3	209.4	0.453918	0.620226	0.734093	0.510431	1.36638	1.68468	0.33981	-1.34487
AT4G37830.1	72	309	193	82	58	82	GGAAGATCCCGGAAAATGGCAACGG	CDS	G2L1_8	8	17	648	704.556	709.111	236.667	0.363691	0.492025	0.438097	0.407621	1.35286	0.579784	0.342304	-0.23748
AT2G28100.1	140	1521	111	1475	1452	1475	GGCACGACGGTTGGTAACAAAAGG	CDS	G2L1_8	8	16	105.333	92.4444	122.778	77.1111	0.424049	0.506356	0.456685	0.452265	1.1941	0.396524	0.342812	-0.0537116
AT3G16400.1	319	1413	215	1411	1383	1411	GGACACAAGTGGAAACATTCGGTGTGAGG	CDS	G2L1_8	8	21	1493.27	2047.82	1320.36	1164	0.239942	0.292547	0.223804	0.258181	1.21924	-0.306775	0.346719	0.653494
AT4G37830.2	64	279	145	74	50	74	GGAAGATCCCGGAAAATGGCAACGG	CDS	G2L1_8	8	17	559.444	652.444	630.778	209.667	0.404935	0.520861	0.48461	0.445581	1.28628	0.687286	0.350619	-0.336667
AT3G16780.1	57	630	330	366	341	366	GGATGAGGAGAATGAGGGTGTTGAGG	CDS	G2L1_8	8	18	42.7857	22	19.1429	27	0.604167	0.752415	0.711443	0.658263	1.24538	0.723622	0.364904	-0.358718
AT2G28900.1	119	447	309	364	339	364	GGTGTTTACTGGGGAGCTGCTGGTGG	CDS	G2L1_8	8	16	19.3077	13.3846	90.7692	45.3077	0.72377	0.851163	0.788933	0.772281	1.17601	0.511509	0.380794	-0.130715
AT2G39770.1	161	1086	244	1108	1089	1108	GGGTGGCACTCAACGGTTGG	CDS	G2L1_8	8	12	38	15.8889	95.1111	52.2222	0.499675	0.588967	0.531672	0.535697	1.1787	0.358341	0.403424	0.0450831
AT3G08580.1	50	1146	264	602	578	602	GGACAGAGATGGTTACTGGAAGTGG	CDS	G2L1_8	8	17	356.273	450.545	256.455	153.091	0.500588	0.549829	0.563054	0.521341	1.09837	1.26857	0.421466	-0.847103
AT3G04120.1	127	1017	399	942	919	942	GGCTATCAAGGAGGAATCCGAAGG	CDS	G2L1_8	8	16	410.778	403.667	279.778	114.556	0.461984	0.571964	0.515357	0.508865	1.23806	0.485296	0.426269	-0.0590266
AT4G13430.1	82	1530	261	662	641	662	GGTCATTGCAGGCCAGGAGAGG	CDS	G2L1_8	8	14	83.1	49	46.6	46	0.563446	0.67318	0.475703	0.610326	1.19476	-0.799597	0.427218	1.22681
AT1G77760.1	78	2754	202	1014	996	1014	GGGTTTCATCGGTGGTCGG	CDS	G2L1_8	8	11	37.4444	20.5556	25.6667	23.1111	0.625124	0.694294	0.557961	0.654915	1.11065	-0.970977	0.430687	1.40166
AT5G01750.2	269	654	217	523	502	523	GGGTCTTGCTGGATGGTTCTGG	CDS	G2L1_8	8	14	88.5	95	50.5	30.7	0.502197	0.625731	0.572937	0.556641	1.24599	0.572638	0.440723	-0.131915
AT3G47470.1	260	756	250	559	532	559	GGTTCGTCCAGGCAGAGCTGGTCAACGG	CDS	G2L1_8	8	20	8741.36	9700.09	5494.55	7320.64	0.487114	0.777678	0.560308	0.621081	1.5965	0.251904	0.461059	0.209155
AT1G53840.1	88	1761	209	1653	1631	1653	GGGTGGATGTCATGGGTTTCTGG	CDS	G2L1_8	8	15	35.1818	10.9091	13.0909	18	0.662903	0.812245	0.872358	0.732075	1.22528	1.40252	0.463181	-0.939338
AT1G27650.1	199	891	315	950	930	950	GGTCGGAGAGGCAAGAGAGGG	CDS	G2L1_8	8	13	52.5	10.4167	28.0833	33.25	0.408174	0.586745	0.535475	0.49537	1.43749	0.712891	0.488303	-0.224588
AT4G02450.2	128	723	234	459	431	459	GGTTGATTGGGACAAGTGGGTTGATGAGG	CDS	G2L1_8	8	21	221.571	147.429	752.214	657.643	0.518325	0.641287	0.546186	0.579505	1.23723	0.226581	0.497554	0.270973
AT3G08580.2	162	1146	264	578	556	578	GGCAGGACGATTAAGGATGAAGG	CDS	G2L1_8	8	15	75.9	95.5	70.2	28.7	0.495183	0.637611	0.494643	0.566257	1.28763	-0.00379583	0.499013	0.502809
AT3G08580.1	50	1146	264	466	444	466	GGCAGGACGATTAAGGATGAAGG	CDS	G2L1_8	8	15	80	101.5	63.9	23.9	0.488893	0.61735	0.485135	0.555272	1.26275	-0.0292568	0.516738	0.545995
AT5G64570.1	26	2355	112	2253	2231	2253	GGGGAAGAGGGAAGAAGCGGTGG	CDS	G2L1_8	8	13	117.143	92.8571	264.143	294.429	0.526441	0.579917	0.498366	0.555247	1.10158	-0.524996	0.538672	1.06367
AT5G23210.3	37	1380	431	164	137	164	GGCGACAACGGTTGTTTCCGGTCTAGGG	CDS	G2L1_8	8	20	19.0909	28.4545	26.4545	10.0909	0.621578	0.78881	0.490938	0.71345	1.26904	-0.781192	0.549369	1.33056
AT3G13750.1	227	2544	542	2011	1987	2011	GGCAGAAATGGACTTATAAGGTTGG	CDS	G2L1_8	8	17	113.222	18.6667	28	35.7778	0.708786	0.785985	0.627976	0.751748	1.10892	-1.04677	0.556516	1.60328
AT2G47485.1	129	426	124	179	152	179	GGTTAAGAGGATACCAAAGGCTAGATGG	CDS	G2L1_8	8	20	38.6	73.4	18.5	69.7	0.523536	0.6447	0.718243	0.591821	1.23143	1.60697	0.563577	-1.0434
AT5G28500.1	39	1305	270	1040	1016	1040	GGAGTAGATGGGTGGTTTTACCGGG	CDS	G2L1_8	8	17	86.5833	10.4167	182.667	91.6667	0.557895	0.707229	0.458434	0.642511	1.26767	-0.666026	0.566624	1.23265
AT3G50820.1	115	996	132	858	838	858	GGACCCAAAGGGTCGTGGTGG	CDS	G2L1_8	8	13	250.2	47.9	151.2	573.4	0.512499	0.823373	0.598407	0.688868	1.60659	0.276343	0.567333	0.290991
AT3G16400.2	149	1413	215	1411	1390	1411	GGGAGAGGCTGGATAAGTTTGG	CDS	G2L1_8	8	14	89.7273	198.364	457.273	364	0.412398	0.65862	0.506679	0.553185	1.59705	0.382909	0.571789	0.18888
AT5G61410.2	247	846	287	852	832	852	GGTCAACCCTGGTTTTGGTGG	CDS	G2L1_8	8	13	30.375	10.875	10.875	20.125	0.585905	0.840517	0.748563	0.732143	1.43456	0.638846	0.574355	-0.0644916
AT3G16400.2	149	1413	215	1241	1213	1241	GGACACAAGTGGAAACATTCGGTGTGAGG	CDS	G2L1_8	8	21	1506.18	2047	1277	1142.18	0.239259	0.285216	0.227087	0.266132	1.19208	-0.264858	0.584745	0.849603
AT1G06680.2	190	660	219	801	779	801	GGAGACAAGAGGTGGTTCAAGGG	CDS	G2L1_8	8	15	61.5455	12.3636	14.4545	15.7273	0.430986	0.755124	0.707483	0.621693	1.75208	0.853022	0.588351	-0.264671
AT1G64500.1	37	1107	116	971	945	971	GGGCACGTGTGGAGAGAGTAGGGGAGG	CDS	G2L1_8	8	17	12.5625	19.5	53.125	441.75	0.677521	0.720437	0.723346	0.702913	1.06334	1.06778	0.591668	-0.476116
AT5G23210.1	209	1500	202	336	309	336	GGCGACAACGGTTGTTTCCGGTCTAGGG	CDS	G2L1_8	8	20	22.6364	27.8182	24.5455	10.0909	0.565902	0.799297	0.422222	0.706827	1.41243	-0.615606	0.603805	1.21941
AT3G16400.1	319	1413	215	1581	1560	1581	GGGAGAGGCTGGATAAGTTTGG	CDS	G2L1_8	8	14	90.3636	204.545	454.364	382.545	0.40045	0.657169	0.536252	0.555783	1.64108	0.528991	0.605071	0.0760805
AT2G31610.1	82	753	254	564	541	564	GGATGGTTACATGGTTTCATCTGG	CDS	G2L1_8	8	16	29	25.75	44.625	14	0.501078	0.707524	0.609594	0.631696	1.41201	0.525638	0.6327	0.107062
AT1G37130.1	90	2754	286	1401	1375	1401	GGGAAGTTCTGGTGTTGGTGTTTTTGG	CDS	G2L1_8	8	19	145.833	41.4167	112.917	56.25	0.489466	0.702859	0.498719	0.625826	1.43597	0.0433612	0.639008	0.595647
AT3G17390.1	211	1182	297	955	932	955	GGAGGTCCTCATGGAGATGCAGGG	CDS	G2L1_8	8	16	238.727	276.091	305.818	94.5455	0.316296	0.556234	0.497241	0.473145	1.75859	0.754135	0.653707	-0.100428
AT2G39310.2	44	1287	189	82	61	82	GGAAGTTGGCACTCTGCGGTGG	CDS	G2L1_8	8	14	244.4	423.4	208.8	204.6	0.526559	0.759615	0.60073	0.682791	1.4426	0.318251	0.670362	0.352111
AT4G02450.1	128	726	234	459	431	459	GGTTGATTGGGACAAGTGGGTTGATGAGG	CDS	G2L1_8	8	21	212.143	154.5	743.643	664.5	0.487674	0.626331	0.53622	0.58238	1.28432	0.350111	0.683022	0.332911
AT3G52370.1	59	1311	233	1162	1139	1162	GGTTAAGTTCGGTCATGGTGATGG	CDS	G2L1_8	8	16	50.6	15.8	19.2	29.4	0.645122	0.711331	0.561198	0.690549	1.10263	-1.26756	0.686113	1.95368
AT4G34720.1	130	495	399	261	239	261	GGTGTTGGTGTGGCTTCTATGGG	CDS	G2L1_8	8	15	73.6364	84.0909	25.0909	21.1818	0.450754	0.777108	0.389364	0.677419	1.72402	-0.188111	0.694539	0.88265
AT1G29920.1	67	804	305	222	196	222	GGGTCCATCAGGCAGCCCATGGTACGG	CDS	G2L1_8	8	19	382.1	42.3	10.9	54.1	0.35232	0.571053	0.788991	0.509282	1.62084	1.99636	0.717597	-1.27876
AT5G57330.1	178	939	346	603	576	603	GGCTGAGGATAGCCTTGGGGACCGAAGG	CDS	G2L1_8	8	18	33.4615	12.3077	16.0769	13.9231	0.717054	0.9	0.727642	0.85514	1.25513	0.0578752	0.754793	0.696918
AT2G39310.1	44	1377	189	82	61	82	GGAAGTTGGCACTCTGCGGTGG	CDS	G2L1_8	8	14	248.9	434.3	208.6	205.6	0.517471	0.746818	0.592016	0.694094	1.44321	0.325031	0.77011	0.445079
AT3G53110.1	131	1491	238	1515	1494	1515	GGCTGGGATAAAGAGGTGATGG	CDS	G2L1_8	8	14	100	47.0909	112.273	128.818	0.320413	0.778428	0.551261	0.675483	2.42945	0.504019	0.775236	0.271217
AT4G37910.1	81	2049	288	1951	1931	1951	GGACTGCTATGGCTGGTGAGG	CDS	G2L1_8	8	13	207.1	416.9	1632.7	2415.2	0.329231	0.760906	0.715434	0.66652	2.31116	0.894662	0.78135	-0.113312
AT2G39310.3	35	1377	189	73	52	73	GGAAGTTGGCACTCTGCGGTGG	CDS	G2L1_8	8	14	234.3	440.6	208.4	212.3	0.528417	0.748939	0.602736	0.70172	1.41733	0.337015	0.785877	0.448862
AT5G48180.1	68	981	346	606	582	606	GGCAGAGGAGCACCAGGGCTTGTGG	CDS	G2L1_8	8	17	2587.08	740.417	853.833	190.583	0.244613	0.513517	0.402284	0.457112	2.0993	0.586348	0.790242	0.203894
AT4G00360.1	183	1662	245	1492	1473	1492	GGAGAGGTGGATCTCGCCGG	CDS	G2L1_8	8	12	281.3	658.2	176.8	333	0.318135	0.534913	0.709937	0.490226	1.6814	1.80739	0.793855	-1.01353
AT1G55460.1	89	1236	222	903	881	903	GGACTCCGGGAGGAGCGAGAAGG	CDS	G2L1_8	8	15	36.75	11.8333	51.5	95.9167	0.680971	0.843305	0.75168	0.810485	1.23839	0.435582	0.797825	0.362242
AT5G44320.1	13	1767	312	1388	1359	1388	GGACTGCGCAGGCTCTCTTGGCTAATGCGG	CDS	G2L1_8	8	22	77.7273	39.6364	16.8182	26.7273	0.290423	0.561288	0.693919	0.509462	1.93266	1.48966	0.808665	-0.680991
AT1G28140.1	37	843	213	730	703	730	GGTAAAACTGGTGTTGCTAGGAACATGG	CDS	G2L1_8	8	20	56.6	25.7	32.7	15	0.432862	0.786479	0.56078	0.726064	1.81693	0.361741	0.829152	0.46741
AT3G20770.1	256	1887	270	477	454	477	GGAGCAGGATAAGGGTAAAGAAGG	CDS	G2L1_8	8	16	35.7273	10.9091	13.1818	10.6364	0.631609	0.830065	0.619157	0.807217	1.31421	-0.0627424	0.884872	0.947615
AT3G49080.1	70	1293	346	389	369	389	GGAATATAAAGGAGGAAGAGG	CDS	G2L1_8	8	13	38.3333	10.8889	32.3333	13	0.525725	0.706633	0.498711	0.68838	1.34411	-0.149321	0.899107	1.04843
AT1G29910.1	53	804	163	208	182	208	GGGTCCATCAGGCAGCCCATGGTACGG	CDS	G2L1_8	8	19	210.5	37.1	43.7	22.9	0.316113	0.643905	0.521739	0.615235	2.03695	0.627306	0.912536	0.28523
AT1G67870.1	69	840	226	422	397	422	GGAAAAATGGGAAAGATAGGTAATGG	CDS	G2L1_8	8	18	229.4	55.9	297.3	161.6	0.236702	0.630798	0.499641	0.601128	2.66495	0.667196	0.924714	0.257518
AT3G16240.1	130	753	262	789	767	789	GGTCACTGGGTCTACTGGGTTGG	CDS	G2L1_8	8	15	219.1	298.6	100.1	71.5	0.402236	0.516477	0.3999	0.508392	1.28401	-0.0204509	0.929226	0.949677
AT5G39730.1	61	519	246	437	416	437	GGTGGAGAATGGGATTTCGAGG	CDS	G2L1_8	8	14	64.8182	21.3636	56.5455	101.727	0.39188	0.702265	0.7069	0.684606	1.79204	1.01493	0.943105	-0.0718264
AT3G08580.2	162	1146	264	714	690	714	GGACAGAGATGGTTACTGGAAGTGG	CDS	G2L1_8	8	17	368.091	462.091	266.727	149.455	0.495249	0.53693	0.552407	0.53467	1.08416	1.37132	0.945786	-0.425531
AT4G25970.1	126	1908	296	1017	998	1017	GGCAGGCTTCATATGGATGG	CDS	G2L1_8	8	12	28.25	138.75	62.625	81.875	0.628319	0.824324	0.791168	0.813931	1.31195	0.830838	0.946976	0.116138
AT1G74470.1	83	1404	161	1233	1203	1233	GGGGACTTGAGGAAGTACTTGGAGAAATGGG	CDS	G2L1_8	8	21	245.571	83.4286	174	36.1429	0.448073	0.653783	0.525941	0.644046	1.4591	0.378533	0.952669	0.574136
AT5G49360.1	83	2325	300	237	207	237	GGGTTAACCCGGACGCTCCGGTTCTGTCGGG	CDS	G2L1_8	8	23	74	21.9167	76	57.9167	0.447066	0.629278	0.66987	0.62259	1.40757	1.22277	0.963297	-0.259477
AT3G18780.1	221	1116	476	1111	1088	1111	GGATATCAGGAAGGATCTGTACGG	CDS	G2L1_8	8	16	177	875	465.222	380.111	0.361678	0.555541	0.49237	0.551246	1.53601	0.674148	0.977849	0.3037
AT4G37260.1	112	963	235	932	913	932	GGAGGTGAGGAGTTACATGG	CDS	G2L1_8	8	12	154.9	135.7	226.5	185.6	0.370864	0.419509	0.394065	0.419093	1.13117	0.476953	0.991451	0.514499
AT1G27435.1	64	246	382	151	131	151	GGTGGTCTTCTTTGGAAGCGG	CDS	G2L1_8	8	13	26.8889	16.5556	44.5556	11.4444	0.715909	0.826342	0.759314	0.826456	1.15426	0.39304	1.00103	0.607993
AT5G23280.1	46	753	506	565	542	565	GGGTTTTGGGCTGTTCCGGCGAGG	CDS	G2L1_8	8	16	242.583	50.0833	21.6667	17.1667	0.546482	0.764591	0.597674	0.770199	1.39912	0.23471	1.02571	0.790998
AT4G02770.1	72	627	136	620	594	620	GGCGAATCCAGGAAGAGAAGGTGTTGG	CDS	G2L1_8	8	19	27	14.3333	54.3333	23.25	0.600893	0.684091	0.579262	0.687827	1.13846	-0.259993	1.04491	1.3049
AT1G20440.1	108	798	313	815	792	815	GGAACATCCGGAGGAGAAGAAGGG	CDS	G2L1_8	8	16	90.8182	40.4545	141.364	221.182	0.514135	0.607949	0.473402	0.615601	1.18247	-0.434194	1.08157	1.51576
AT1G64190.1	124	1464	221	882	858	882	GGGTTAAGGATGAGTTTGGTGATGG	CDS	G2L1_8	8	17	245	140.417	92	103.25	0.341856	0.476296	0.492261	0.487606	1.39326	1.11875	1.08413	-0.0346218
AT1G64670.1	82	1410	170	1031	1003	1031	GGCCCCCAAGGAAGTGTGGCCTCCGATGG	CDS	G2L1_8	8	21	179.364	169.818	166.909	45	0.474535	0.664992	0.484589	0.681897	1.40135	0.0527879	1.08876	1.03597
AT3G18780.2	250	1134	372	1140	1117	1140	GGATATCAGGAAGGATCTGTACGG	CDS	G2L1_8	8	16	216.556	913.111	495.333	404.889	0.385044	0.539648	0.467919	0.557512	1.40152	0.536047	1.11555	0.579504
AT1G61520.3	131	822	20	739	717	739	GGTAACCCGGCTTACCCCGGTGG	CDS	G2L1_8	8	15	106.625	15.375	21	10.375	0.485785	0.61687	0.675595	0.634036	1.26984	1.448	1.13096	-0.317041
AT1G13440.2	153	933	269	884	861	884	GGCCATCAAGGAGGAATCTGAAGG	CDS	G2L1_8	8	16	249.667	69.5556	76	40	0.391615	0.462101	0.530812	0.471374	1.17999	1.97481	1.13156	-0.84325
AT5G61790.1	149	1593	292	1041	1015	1041	GGGATGATGAGGAAGATGGTATGTGGG	CDS	G2L1_8	8	19	41.2143	37.5714	159.429	190	0.666935	0.701389	0.711062	0.705977	1.05166	1.28075	1.13316	-0.147587
AT3G16420.3	98	897	192	490	468	490	GGCTTTCATGGGTCTGCCGGGGG	CDS	G2L1_8	8	15	1963.27	996.909	426	237.727	0.136572	0.325766	0.346814	0.360567	2.38531	1.11125	1.18394	0.0726941
AT2G20260.1	46	438	123	422	400	422	GGTTGTGGTCCGGTTCGCCAAGG	CDS	G2L1_8	8	15	199.5	106.4	557.7	592.3	0.418436	0.705406	0.768394	0.759803	1.68582	1.21949	1.18956	-0.029937
AT5G21940.1	186	795	178	960	935	960	GGTGTTTTCCGGCGACGGCGAGTGGG	CDS	G2L1_8	8	18	336.154	147.846	71.0769	167.385	0.430722	0.472767	0.439824	0.48134	1.09761	0.216492	1.2039	0.987408
AT4G35750.1	188	609	358	596	573	596	GGCGGGTTGTACGGGAAGCTGAGG	CDS	G2L1_8	8	16	46.3846	53	16.3077	18.9231	0.561209	0.701845	0.583962	0.730682	1.2506	0.161791	1.20504	1.04325
AT1G14890.1	31	660	253	551	525	551	GGATGAGCGCGGCGTTGACGGACGAGG	CDS	G2L1_8	8	19	60.7143	47.7857	36.4286	45.4286	0.557522	0.798567	0.832084	0.850417	1.43235	1.13905	1.2151	0.0760531
AT4G37640.1	133	3045	248	2880	2855	2880	GGGAAGGCTATGTTTGGTCTCGACGG	CDS	G2L1_8	8	18	195.545	290.182	555	265.818	0.437883	0.545946	0.540984	0.572465	1.24678	0.954077	1.2454	0.291328
AT1G07920.1	113	1350	320	1437	1409	1437	GGACCCAACCGGAGCCAAGGTTACCAAGG	CDS	G2L1_8	8	21	262.222	106.444	323.778	104.556	0.44352	0.589364	0.579528	0.625557	1.32883	0.932559	1.24817	0.315607
AT5G66570.1	91	999	154	837	817	837	GGACCCAAAGGGCCGTGGTGG	CDS	G2L1_8	8	13	654.3	340.1	571.1	619.1	0.346071	0.439445	0.406971	0.464575	1.26981	0.652218	1.26913	0.616915
AT4G01150.1	144	495	182	542	516	542	GGAACTTGTCGGTCTCGGGTACACTGG	CDS	G2L1_8	8	19	106.8	105.3	154.4	18.3	0.736157	0.819963	0.715348	0.842767	1.11384	-0.248305	1.27211	1.52042
AT1G07770.1	122	393	210	389	366	389	GGTGTCAAGGAAATTGAAGGTTGG	CDS	G2L1_8	8	16	108.2	70	131.3	56.4	0.360294	0.446144	0.431151	0.469776	1.23828	0.825364	1.27528	0.449914
AT3G16770.1	122	747	255	679	659	679	GGTGGAGTGTATAGGATTTGG	CDS	G2L1_8	8	13	212.6	50.1	137.5	64.7	0.447201	0.57817	0.647206	0.614302	1.29286	1.52712	1.27588	-0.251238
AT3G16420.2	85	897	279	477	455	477	GGCTTTCATGGGTCTGCCGGGGG	CDS	G2L1_8	8	15	1992.64	978.727	429.818	235.182	0.172891	0.32333	0.333781	0.365082	1.87013	1.06947	1.27753	0.208062
AT1G76010.1	155	1053	428	604	582	604	GGACGAGAGGGTTCACCTGGTGG	CDS	G2L1_8	8	15	180.818	51.9091	47.3636	30.6364	0.398316	0.597097	0.70075	0.653947	1.49905	1.52144	1.28599	-0.23545
AT5G54270.1	151	798	185	588	569	588	GGCGGTTTGGACTACTTAGG	CDS	G2L1_8	8	12	743.25	149.25	368.375	228.625	0.27653	0.455193	0.587419	0.512507	1.64609	1.74009	1.3208	-0.419297
AT2G27580.2	134	492	229	478	457	478	GGCGGCGCGTGGGAATCACGGG	CDS	G2L1_8	8	14	62.3333	30.5	111.417	46.6667	0.467026	0.580328	0.523044	0.618501	1.2426	0.494412	1.33692	0.842506
AT1G07770.2	122	393	210	389	366	389	GGTGTCAAGGAAATTGAAGGTTGG	CDS	G2L1_8	8	16	109.2	64.2	117.6	59.4	0.369138	0.466281	0.423805	0.499265	1.26316	0.562748	1.33954	0.776794
AT5G16370.1	30	1659	218	1034	1009	1034	GGATACGGGTTAACGGAAACCGCCGG	CDS	G2L1_8	8	18	110.2	46.4	78.8	94.9	0.381932	0.549329	0.448675	0.606955	1.43829	0.398708	1.34424	0.945534
AT5G01820.1	249	1329	230	1281	1260	1281	GGAACGGTTCGTGTCGGCGTGG	CDS	G2L1_8	8	14	46	21.5455	168.091	77.5455	0.566568	0.716317	0.658755	0.769989	1.26431	0.615605	1.35841	0.742807
AT4G39840.1	367	1356	191	1711	1690	1711	GGAAGAAGGCGGTGACGAAGGG	CDS	G2L1_8	8	14	99.3333	71.8333	31.9167	34.5833	0.467642	0.642344	0.646356	0.70517	1.37358	1.02297	1.35962	0.336656
AT1G13380.1	61	567	147	77	55	77	GGAGATAATGGGAGAAGGGAAGG	CDS	G2L1_8	8	15	54.1667	78.4167	31.5833	38.9167	0.510158	0.718494	0.687134	0.796053	1.40838	0.849476	1.37228	0.522799
AT3G16420.1	98	897	279	490	468	490	GGCTTTCATGGGTCTGCCGGGGG	CDS	G2L1_8	8	15	2028.55	999.727	445.545	235.636	0.155059	0.324169	0.350734	0.390563	2.09062	1.15709	1.3926	0.235517
AT2G37630.1	203	1104	183	1110	1087	1110	GGGAGAAGATGGAGGAGATTGAGG	CDS	G2L1_8	8	16	19.5385	11.5385	47.6923	27.6154	0.681887	0.829629	0.653081	0.888888	1.21667	-0.194977	1.4011	1.59607
AT1G64190.1	124	1464	221	931	904	931	GGATAAGACTGGTATGAAAGGTACTGGG	CDS	G2L1_8	8	20	812.273	641.273	951.727	588.182	0.474919	0.556782	0.455176	0.590542	1.17237	-0.241163	1.41238	1.65354
AT1G37130.1	90	2754	286	851	832	851	GGGTCGGAGGATCTTCCGGG	CDS	G2L1_8	8	12	105.2	30	60.8	86.2	0.48308	0.707333	0.667763	0.802552	1.46422	0.823547	1.4246	0.601057
AT1G04270.1	93	459	248	509	489	509	GGTCAAGCACGGTAGGCCTGG	CDS	G2L1_8	8	13	35.8889	15	50.1111	16.3333	0.587848	0.665741	0.467018	0.699138	1.1325	-1.55125	1.42876	2.98001
AT4G23100.3	350	1569	270	1549	1526	1549	GGAGATGAGAGGTGCTGATGGAGG	CDS	G2L1_8	8	16	23	10.6154	21.1538	19.6154	0.465485	0.604167	0.512805	0.664655	1.29793	0.341212	1.43617	1.09496
AT2G27580.1	281	492	229	625	604	625	GGCGGCGCGTGGGAATCACGGG	CDS	G2L1_8	8	14	67	26.9167	112.5	49.1667	0.467422	0.594737	0.521127	0.651931	1.27238	0.421826	1.44924	1.02741
AT5G17710.2	89	981	217	641	619	641	GGAAGAGGACTGAGAGGGAAAGG	CDS	G2L1_8	8	15	50	19.3333	57.6667	24.9167	0.447911	0.506357	0.445274	0.532957	1.13049	-0.0451185	1.45511	1.50023
AT1G64140.1	526	1941	276	2430	2407	2430	GGCGATGTTGGGTAGAGATGGTGG	CDS	G2L1_8	8	16	18.8462	11.5385	42.3077	12.0769	0.61231	0.762183	0.594159	0.833333	1.24477	-0.121109	1.47473	1.59584
AT2G34420.1	55	798	192	204	178	204	GGGTCCATCAGGCAGCCCATGGTACGG	CDS	G2L1_8	8	19	774.9	271.4	80.5	61.9	0.513356	0.656687	0.571429	0.725184	1.2792	0.405165	1.4779	1.07273
AT3G10020.2	92	429	88	354	334	354	GGGAAGGACCTGATCGGATGG	CDS	G2L1_8	8	13	181	102.7	128.1	102.1	0.501376	0.614958	0.597901	0.672131	1.22654	0.849827	1.50336	0.653534
AT1G18890.1	226	1638	704	1473	1453	1473	GGAAGTGGCGGATGTCGATGG	CDS	G2L1_8	8	13	181.273	166.909	148.727	214.455	0.613216	0.65324	0.649498	0.675238	1.06527	0.906522	1.54962	0.643096
AT2G36120.1	31	768	230	279	262	279	GGGACATATTGGTGGGGG	CDS	G2L1_8	8	10	3032.2	4738.6	8718.7	7801.6	0.40746	0.54487	0.630664	0.622972	1.33724	1.62437	1.56839	-0.0559768
AT1G27950.1	36	582	168	130	108	130	GGCTGCTCCCGGAGGAGCTCTGG	CDS	G2L1_8	8	15	347.6	404.4	395.2	369.1	0.507535	0.592218	0.636842	0.643253	1.16685	1.52696	1.60267	0.0757078
AT3G16240.1	130	753	262	321	292	321	GGGACTAGTGGCCATCGCGGTTTGTCATGG	CDS	G2L1_8	8	22	973.5	1319.17	683.833	457.083	0.353172	0.563033	0.618162	0.690058	1.59422	1.26269	1.60529	0.342592
AT3G16410.1	64	1860	182	1603	1575	1603	GGACACAAGTGGAAACATTCGGTGTGAGG	CDS	G2L1_8	8	21	507.909	663.909	446.818	396.273	0.535734	0.628582	0.644664	0.685368	1.17331	1.1732	1.61159	0.438392
AT4G23100.2	189	1434	530	1388	1365	1388	GGAGATGAGAGGTGCTGATGGAGG	CDS	G2L1_8	8	16	25.9231	11.6923	17.4615	18.2308	0.479101	0.571429	0.575893	0.642606	1.19271	1.04835	1.77092	0.722566
AT1G18540.1	32	702	127	60	38	60	GGCGGCGAAGAGGACTCCCAAGG	CDS	G2L1_8	8	15	108.6	71	99.5	61.9	0.417428	0.54717	0.426327	0.660539	1.31081	0.068592	1.87381	1.80522
AT2G35680.1	495	1014	291	1394	1371	1394	GGTGTACAGGGTGAAAGTGGTGGG	CDS	G2L1_8	8	16	79.6923	52.3077	38.0769	69.4615	0.471827	0.621149	0.453747	0.758333	1.31648	-0.121076	1.91871	2.03979
AT3G16400.2	149	1413	215	832	810	832	GGTGTCCGGATGGTGTCAGTAGG	CDS	G2L1_8	8	15	99.6364	108.364	47	32.3636	0.42286	0.577906	0.698529	0.720382	1.36666	1.77798	1.91892	0.140939
AT4G23100.1	189	1569	297	1388	1365	1388	GGAGATGAGAGGTGCTGATGGAGG	CDS	G2L1_8	8	16	23.0769	10.9231	18.9231	19.0769	0.51721	0.595588	0.563889	0.669964	1.15154	0.595559	1.94894	1.35338
AT2G01480.1	258	1704	648	2272	2242	2272	GGCAAAGAATAGGACAGCGTTTGGATTTTGG	3'UTR	G2L1_10	9	23	39.3636	15.4545	13.7273	21.8182	0.732235	0.852941	0.65625	0.649155	1.16485	-0.629506	-0.688289	-0.0587824
AT4G21570.1	252	885	243	1165	1142	1165	GGCGTTAGAGTGGACATGGACTGG	3'UTR	G2L1_10	9	16	195.364	242.636	973.091	638.818	0.588311	0.691479	0.650812	0.622055	1.17536	0.605813	0.327077	-0.278736
AT5G53480.1	125	2613	1073	3068	3045	3068	GGTCGTTTTCTGGTGGGTTTTGGG	3'UTR	G2L1_10	9	16	65.9091	60.5455	64	33.4545	0.631212	0.729135	0.768693	0.7	1.15513	1.40397	0.702469	-0.701501
AT3G27010.1	144	945	331	1099	1075	1099	GGCTCAGGTCGTTAAAAGGATTGGG	3'UTR	G2L1_10	9	17	55.6	10.2	13.2	10.1	0.446443	0.674242	0.626263	0.609461	1.51025	0.789377	0.715621	-0.0737565
AT1G15500.1	136	1857	186	2036	2010	2036	GGGTTTTGGGATTTGGTTACCTGTTGG	3'UTR	G2L1_10	9	19	37.8182	14.3636	19.8182	19.1818	0.543269	0.648101	0.715596	0.656398	1.19297	1.64384	1.07914	-0.564696
AT2G33770.1	1152	2724	227	238	210	238	GGAATTCTGTTGGTTTTGCAATGGTTTGG	5'UTR	G2L1_10	9	21	16.6	18	27.5	24.3	0.644231	0.847067	0.761364	0.784465	1.31485	0.577475	0.691367	0.113892
AT1G01620.2	313	645	321	199	174	199	GGAGAGGCAACCGATAGGTACATCGG	5'UTR	G2L1_10	9	18	303.1	344.9	226.7	155.3	0.631932	0.694069	0.658813	0.699022	1.09833	0.43262	1.07972	0.6471
AT4G11150.1	156	693	236	631	606	631	GGAGGAATATGCTGGTAAAGCAAAGG	CDS	G2L1_10	9	18	308.7	356.4	153.6	73.5	0.532143	0.610487	0.51568	0.384719	1.14722	-0.210138	-1.88174	-1.6716
AT4G05320.4	50	1374	201	1120	1101	1120	GGAAAACAATTGGAGGATGG	CDS	G2L1_10	9	12	28.625	58.875	51.625	47	0.527838	0.632431	0.373789	0.333777	1.19815	-1.47285	-1.85541	-0.382558
AT1G30510.2	196	1149	165	1016	989	1016	GGCTTAGCTTGGCTCTTCTTAGGCGTGG	CDS	G2L1_10	9	20	14.4	12.2	22.1	15.7	0.555147	0.597689	0.515323	0.477349	1.07663	-0.93612	-1.82873	-0.892613
AT1G17530.1	92	564	220	480	460	480	GGATTGAGAGTGGTGTGGTGG	CDS	G2L1_10	9	13	32.25	46.25	39.9167	61.25	0.606912	0.74569	0.782576	0.374534	1.22866	1.26579	-1.67446	-2.94026
AT3G25400.1	80	426	137	114	89	114	GGGAGAAGAAGGAGGAGAAGACAAGG	CDS	G2L1_10	9	18	15.5385	26.5385	48.7692	11.2308	0.732275	0.792381	0.781207	0.643386	1.08208	0.814098	-1.47887	-2.29297
AT4G05320.6	68	1146	56	910	891	910	GGAAAACAATTGGAGGATGG	CDS	G2L1_10	9	12	34.375	69.25	59.25	53	0.489545	0.582581	0.433017	0.354953	1.19005	-0.6076	-1.44668	-0.839076
AT4G05320.1	85	1146	201	927	908	927	GGAAAACAATTGGAGGATGG	CDS	G2L1_10	9	12	33	69	59.125	50.125	0.519886	0.663949	0.380285	0.315773	1.2771	-0.969028	-1.41683	-0.447807
AT1G79560.1	182	3027	277	2303	2276	2303	GGTTGGCTTTTCCGGGGCAGATATCCGG	CDS	G2L1_10	9	18	46.7273	19.6364	42.5455	19.2727	0.74206	0.807936	0.645985	0.653226	1.08877	-1.45841	-1.3485	0.109909
AT1G20693.1	186	435	333	607	588	607	GGATGGTAGTGAAGAGGAGG	CDS	G2L1_10	9	12	96.8182	38.0909	114.909	35.7273	0.512069	0.585076	0.418395	0.415179	1.14257	-1.28308	-1.32714	-0.0440592
AT1G55490.1	130	1803	154	1007	984	1007	GGGATCTTGTTGGTGTTTTGGAGG	CDS	G2L1_10	9	16	36.3636	18.0909	33.3636	16.6364	0.749425	0.871252	0.580513	0.594636	1.16256	-1.3865	-1.27057	0.115928
AT1G55490.2	136	1803	154	1013	990	1013	GGGATCTTGTTGGTGTTTTGGAGG	CDS	G2L1_10	9	16	37.1818	17.6364	37.0909	19.6364	0.754122	0.879949	0.538904	0.594771	1.16685	-1.71043	-1.26643	0.444
AT2G37220.1	78	870	368	893	873	893	GGATGGTGCTGATTTGGACGG	CDS	G2L1_10	9	13	232.9	204.8	413.6	169.7	0.484083	0.528898	0.555118	0.427788	1.09258	1.58505	-1.25614	-2.84119
AT1G01620.1	126	861	321	908	882	908	GGACGACCACTGGATATTCTGGGTCGG	CDS	G2L1_10	9	19	161.4	620.1	661.4	636.4	0.677026	0.730032	0.626642	0.610822	1.07829	-0.950537	-1.24898	-0.298438
AT1G01620.2	313	645	321	879	853	879	GGACGACCACTGGATATTCTGGGTCGG	CDS	G2L1_10	9	19	160.3	638.8	661.4	633.4	0.684685	0.745078	0.661127	0.609829	1.08821	-0.390073	-1.23946	-0.849392
AT5G08430.1	274	1662	117	913	886	913	GGTGACAGGCGTGAAGAAGGAACATGGG	CDS	G2L1_10	9	20	50.1538	16.4615	20.8462	28.5385	0.680933	0.766138	0.719907	0.576205	1.12513	0.457423	-1.22914	-1.68656
AT3G26580.1	46	1053	195	1010	986	1010	GGAAAGCTCTTGGTTTGGCGACCGG	CDS	G2L1_10	9	17	49	32.8	100.1	85.8	0.517009	0.608677	0.443421	0.408892	1.17731	-0.802759	-1.17943	-0.376672
AT1G26550.1	84	429	224	407	383	407	GGTTCCCTCGAGGAAAGATGGCAGG	CDS	G2L1_10	9	17	82	84.8	181.2	44.8	0.540185	0.611511	0.557557	0.465426	1.13204	0.243566	-1.04813	-1.2917
AT4G05320.3	288	1146	116	1130	1111	1130	GGAAAACAATTGGAGGATGG	CDS	G2L1_10	9	12	32	64.75	63.875	53.375	0.466797	0.623069	0.421477	0.310012	1.33478	-0.290002	-1.00328	-0.713278
AT2G01850.1	175	1002	206	920	897	920	GGTGCGATGAAGGCGCGGCTGAGG	CDS	G2L1_10	9	16	153	69.4615	107.615	125.923	0.596439	0.629464	0.584835	0.563871	1.05537	-0.351368	-0.986134	-0.634766
AT2G33310.2	212	744	288	625	600	625	GGATTTATTAAGGTGAACATGGATGG	CDS	G2L1_10	9	18	17.1111	15.7778	16.1111	18.1111	0.61526	0.735902	0.708333	0.496324	1.19608	0.771483	-0.985857	-1.75734
AT2G22300.1	211	3099	174	2636	2605	2636	GGCAGCAGCTCGGATTCATCAGGTTTTCAGGG	CDS	G2L1_10	9	24	38.0909	19.3636	55.0909	30.0909	0.594007	0.642443	0.673634	0.549894	1.08154	1.64395	-0.91074	-2.55469
AT1G54580.1	225	411	245	553	522	553	GGGACTAGAGGAAGAGTTCGGGATTGAAATGG	CDS	G2L1_10	9	24	102.571	128.5	229.214	98	0.626514	0.678378	0.550553	0.584908	1.08278	-1.46461	-0.802206	0.662403
AT2G07180.1	224	1329	183	1359	1337	1359	GGACGACGGAGATGCTCAGGAGG	CDS	G2L1_10	9	15	31.3636	11.2727	34.1818	19.1818	0.52646	0.634174	0.532591	0.440517	1.2046	0.0569182	-0.797875	-0.854793
AT2G33310.3	267	741	812	677	652	677	GGATTTATTAAGGTGAACATGGATGG	CDS	G2L1_10	9	18	16.7778	16	17.4444	20.8889	0.57202	0.697314	0.706081	0.472134	1.21904	1.06997	-0.797213	-1.86718
AT4G05320.5	85	918	201	699	680	699	GGAAAACAATTGGAGGATGG	CDS	G2L1_10	9	12	30	64.25	65	58	0.45	0.604572	0.421635	0.332974	1.34349	-0.183509	-0.757096	-0.573587
AT2G28200.1	172	861	125	802	777	802	GGCAAGCTCTCGGTGGTCACATGAGG	CDS	G2L1_10	9	18	35.5	35.9	33.1	72.9	0.693038	0.8125	0.681872	0.603409	1.17237	-0.0934688	-0.750272	-0.656804
AT3G18410.1	41	321	229	102	80	102	GGCGCCGGATGGCTTTGATCCGG	CDS	G2L1_10	9	15	35.2	11.7	30.7	11.2	0.700994	0.771907	0.649336	0.64939	1.10116	-0.728472	-0.727712	0.000760375
AT5G09890.2	168	1551	265	1149	1126	1149	GGATATGGAATGGAATGTGATTGG	CDS	G2L1_10	9	16	57.1	23	41	26.6	0.551275	0.761719	0.539314	0.406847	1.38174	-0.0568344	-0.686301	-0.629467
AT4G05050.4	39	462	267	197	178	197	GGAAAGCAGTTGGAGGATGG	CDS	G2L1_10	9	12	30.4	118.7	41.2	57.5	0.513996	0.684836	0.418286	0.397506	1.33238	-0.560232	-0.681867	-0.121635
AT4G05320.2	85	1374	376	1155	1136	1155	GGAAAACAATTGGAGGATGG	CDS	G2L1_10	9	12	25	64.625	54.5	59.5	0.43	0.637573	0.355505	0.289916	1.48273	-0.358889	-0.674868	-0.315979
AT1G60870.1	240	444	427	557	528	557	GGAGAAAGCGGAGACTGCTCGGAGAACGGG	CDS	G2L1_10	9	22	59	55.2857	97.5	25.3571	0.653879	0.736422	0.667387	0.598467	1.12624	0.163643	-0.671309	-0.834952
AT5G67490.1	258	327	215	566	542	566	GGTACGGCGATTGGGAACAACGTGG	CDS	G2L1_10	9	17	164	158.818	72.4545	134.818	0.625597	0.7176	0.652058	0.564022	1.14707	0.287614	-0.669263	-0.956877
AT5G27350.1	291	1425	250	1447	1426	1447	GGCTTGGGAGGTCTACCTTGGG	CDS	G2L1_10	9	14	1187.8	2203.8	253.8	388.2	0.451002	0.54544	0.405437	0.388408	1.2094	-0.482481	-0.662804	-0.180323
AT1G07770.2	122	393	210	206	183	206	GGCAAGAGGCAGGTCATGATCAGG	CDS	G2L1_10	9	16	640.9	914.9	915.9	226.5	0.422322	0.505003	0.393169	0.36831	1.19578	-0.352598	-0.653258	-0.300659
AT3G61430.1	183	861	222	467	439	467	GGAATCCAAGGAATCGCTTGGGCTTTCGG	CDS	G2L1_10	9	21	249.8	150.6	87.6	77.7	0.557878	0.686565	0.600348	0.478532	1.23067	0.330026	-0.61658	-0.946606
AT1G67910.1	150	276	246	246	225	246	GGTGGAAGTGGGTTCCCGTGGG	CDS	G2L1_10	9	14	37.6667	69.25	66.5833	18.5	0.673494	0.828145	0.698435	0.584103	1.22963	0.161276	-0.578019	-0.739295
AT3G10400.1	28	786	264	632	607	632	GGCTGAGGAAATTAGTTGGTCTGCGG	CDS	G2L1_10	9	18	71.2727	30.6364	72.4545	54.8182	0.657986	0.70283	0.607827	0.63314	1.06815	-1.11852	-0.554066	0.564458
AT5G47640.1	187	573	286	576	554	576	GGACTAGGGAGGCCACAGACTGG	CDS	G2L1_10	9	15	31.6	11.2	12.2	16.8	0.763713	0.845238	0.774135	0.719577	1.10675	0.127834	-0.541385	-0.669219
AT3G18710.1	80	1248	151	1062	1041	1062	GGTAGATGTGTGGAAGGAGTGG	CDS	G2L1_10	9	14	110.75	68.6667	281.5	199.833	0.422304	0.520276	0.400424	0.369702	1.232	-0.223327	-0.536906	-0.313579
AT1G48300.1	35	858	226	693	661	693	GGGCGATGACGGGTTTCGAAGGATCTGCTGTGG	CDS	G2L1_10	9	25	21.1333	18.8	104.867	101.467	0.68392	0.853846	0.578806	0.595794	1.24846	-0.618584	-0.518612	0.0999715
AT4G05050.2	179	690	267	337	318	337	GGAAAGCAGTTGGAGGATGG	CDS	G2L1_10	9	12	44.6	165.3	69.6	76.1	0.486386	0.672282	0.346085	0.391459	1.3822	-0.754728	-0.510647	0.244081
AT4G05050.3	39	690	267	197	178	197	GGAAAGCAGTTGGAGGATGG	CDS	G2L1_10	9	12	51.2	165.2	61.6	76.2	0.496387	0.681322	0.370781	0.413632	1.37256	-0.679195	-0.447482	0.231713
AT2G07180.2	102	1329	183	1237	1215	1237	GGACGACGGAGATGCTCAGGAGG	CDS	G2L1_10	9	15	23.6364	12.6364	31.0909	20.3636	0.509793	0.6875	0.483929	0.437139	1.34859	-0.145543	-0.40884	-0.263297
AT1G06410.1	105	2556	497	406	384	406	GGACGGGTTGCCTGAGGATATGG	CDS	G2L1_10	9	15	23.2727	36.3636	38.9091	28.5455	0.819444	0.883721	0.723257	0.793309	1.07844	-1.49646	-0.406603	1.08985
AT3G61430.2	195	861	222	479	451	479	GGAATCCAAGGAATCGCTTGGGCTTTCGG	CDS	G2L1_10	9	21	249.4	163.4	84.4	69.6	0.549449	0.694714	0.6555	0.494152	1.26438	0.730049	-0.380667	-1.11072
AT3G07780.1	84	1701	148	1301	1272	1301	GGAAACACTGAGGAAAATGGAGATAGTGGG	CDS	G2L1_10	9	22	98.5833	14.1667	44.0833	46	0.517358	0.68254	0.453357	0.462151	1.31928	-0.387455	-0.334215	0.0532401
AT3G05220.1	213	1734	149	1289	1268	1289	GGAAGAAAGATGGCCATGGGGG	CDS	G2L1_10	9	14	20.7273	20	31.2727	49.7273	0.710671	0.74908	0.704762	0.698734	1.05405	-0.153847	-0.310781	-0.156934
AT5G66410.1	139	693	237	655	629	655	GGAATCGCGATGGATAGGCTTGTCGGG	CDS	G2L1_10	9	19	57.3333	38	41.75	36.0833	0.669198	0.812978	0.711625	0.62708	1.21486	0.295083	-0.292927	-0.58801
AT3G22120.1	23	1005	326	820	795	820	GGCGCTTGTGTGGACGTTCTTGGAGG	CDS	G2L1_10	9	18	432.083	403.75	565.333	294.583	0.589261	0.67551	0.615663	0.564399	1.14637	0.306112	-0.288256	-0.594368
AT1G03280.1	153	1440	308	1282	1255	1282	GGAAATGGAGATGAGAAGGATTTGAAGG	CDS	G2L1_10	9	20	12.4167	17.8333	49.6667	35.5833	0.759228	0.848451	0.664659	0.735816	1.11752	-1.05992	-0.262405	0.797517
AT3G13310.1	141	474	219	557	530	557	GGAGACGGGTACACGCCGGAGCGATGGG	CDS	G2L1_10	9	20	314.357	772.286	545.5	588.714	0.462898	0.553792	0.394265	0.439336	1.19636	-0.755085	-0.259221	0.495864
AT3G51840.1	155	1311	293	1310	1290	1310	GGTCGGGAATTACTTGGTGGG	CDS	G2L1_10	9	13	246.1	145.5	67	63	0.486591	0.550859	0.563284	0.471111	1.13208	1.19332	-0.240861	-1.43418
AT3G19450.1	261	1098	209	304	280	304	GGAGAAAAGAAGGCTTTAGGATGGG	CDS	G2L1_10	9	17	44.3636	18.1818	190.273	262.273	0.558501	0.709957	0.430232	0.525479	1.27118	-0.846906	-0.218029	0.628878
AT3G27690.1	55	801	90	594	576	594	GGTACAGAATCGGAGGTGG	CDS	G2L1_10	9	11	128.111	37.8889	67.5556	120.111	0.494254	0.769531	0.711349	0.435403	1.55695	0.78864	-0.21379	-1.00243
AT5G50920.1	158	2790	241	2890	2865	2890	GGTAACGTCACGGTGCTAAATGGTGG	CDS	G2L1_10	9	18	174.2	51.9	113.6	59.4	0.514224	0.68891	0.459002	0.479218	1.33971	-0.316121	-0.200393	0.115728
AT4G05050.1	92	690	267	250	231	250	GGAAAGCAGTTGGAGGATGG	CDS	G2L1_10	9	12	47	168.4	63	74.3	0.467271	0.662982	0.380435	0.428743	1.41884	-0.443699	-0.196865	0.246834
AT5G44790.1	171	3006	236	2587	2558	2587	GGAAATTAGTTGGTGTGATGGGAATCGCGG	CDS	G2L1_10	9	22	123.615	29.5385	89.5385	36.7692	0.600763	0.79639	0.652939	0.574713	1.32563	0.266711	-0.133161	-0.399872
AT5G44670.1	119	1560	304	1415	1387	1415	GGGATAGGAAGTATGCGGTTCAACCGCGG	CDS	G2L1_10	9	21	27	34.8333	72.5833	66.4167	0.581699	0.855072	0.419119	0.547662	1.46996	-0.59472	-0.124507	0.470213
AT5G09890.1	168	1548	265	1149	1126	1149	GGATATGGAATGGAATGTGATTGG	CDS	G2L1_10	9	16	56.5	20.6	39	26.4	0.487187	0.754167	0.568648	0.455247	1.548	0.305119	-0.119634	-0.424754
AT2G19760.1	100	396	287	274	245	274	GGAATCAAGAAGGACTTTGAGGAGCCCGGG	CDS	G2L1_10	9	22	140.5	403.333	435.5	252.5	0.514962	0.569296	0.568616	0.508782	1.10551	0.987492	-0.11374	-1.10123
AT5G17900.1	167	1308	211	392	365	392	GGGTGTTGCTAGGAAGGATGATCCAAGG	CDS	G2L1_10	9	20	17.3333	25	97.4167	39.5	0.748201	0.863111	0.535677	0.735138	1.15358	-1.84949	-0.11368	1.73581
AT1G67910.2	537	276	246	633	612	633	GGTGGAAGTGGGTTCCCGTGGG	CDS	G2L1_10	9	14	38.6667	70.3333	71	19.3333	0.635185	0.832746	0.694866	0.613462	1.31103	0.302087	-0.10996	-0.412046
AT1G54060.1	293	1152	201	1201	1176	1201	GGAGATGTGGCGAGGGCGATACTTGG	CDS	G2L1_10	9	18	50.7692	14.4615	37	47.7692	0.583496	0.744539	0.768817	0.566621	1.276	1.15075	-0.104787	-1.25554
AT3G55800.1	254	1182	219	891	867	891	GGAATCACTGGAGGAGATCAAGTGG	CDS	G2L1_10	9	17	114.6	20	98	78.9	0.500906	0.625	0.654545	0.489118	1.24774	1.23809	-0.0949936	-1.33308
AT5G52310.1	80	2133	287	1648	1623	1648	GGTTACTCCGGAGAAATTCCGGTGGG	CDS	G2L1_10	9	18	40.8	37.2	50.2	125	0.590356	0.767514	0.573248	0.57368	1.30009	-0.096569	-0.0941324	0.00243658
AT1G59960.1	80	981	118	762	734	762	GGTGTTGGGATCTAGAGGAGCTTTTTGGG	CDS	G2L1_10	9	21	43.1538	18.2308	28	61.2308	0.564396	0.719118	0.753691	0.550222	1.27414	1.22346	-0.0916102	-1.31507
AT5G17380.1	26	1719	161	1620	1599	1620	GGAGGCAAAGGTTATATTGTGG	CDS	G2L1_10	9	14	96.2222	79.4444	44.2222	39.7778	0.371981	0.486538	0.52106	0.361732	1.30797	1.30134	-0.0894643	-1.39081
AT3G52880.1	88	1305	265	1281	1261	1281	GGTTGGAGCATTCATGGAGGG	CDS	G2L1_10	9	13	23.8	11.4	25.7	13.9	0.61563	0.73251	0.520536	0.607514	1.18985	-0.813601	-0.0694387	0.744162
AT2G47450.1	100	1122	412	1019	996	1019	GGGTGAAAGGTGTACACGTGGCGG	CDS	G2L1_10	9	16	69.9167	18.3333	84.1667	95.1667	0.59511	0.782369	0.415179	0.584238	1.31466	-0.960862	-0.0580547	0.902807
AT1G47970.1	73	597	254	587	565	587	GGGTGGTGCTGGGAAGTCAGAGG	CDS	G2L1_10	9	15	51.5385	17.3077	12.6154	27.0769	0.734906	0.848235	0.833333	0.728718	1.15421	0.868508	-0.0545993	-0.923107
AT2G19570.1	141	906	224	880	859	880	GGACCAGTACAGGCGGCGTTGG	CDS	G2L1_10	9	14	169.5	158.4	385.1	243.3	0.419132	0.523352	0.491697	0.421963	1.24866	0.696268	0.0271643	-0.669104
AT1G55490.1	130	1803	154	1776	1748	1776	GGCAAGTACGAGGATTTGATGGCTGCAGG	CDS	G2L1_10	9	21	22.6667	17.9167	68.25	37.25	0.590328	0.808594	0.613318	0.597356	1.36974	0.105327	0.0321962	-0.0731312
AT3G54840.2	185	582	264	470	448	470	GGGATACAGCAGGACAGGAGAGG	CDS	G2L1_10	9	15	27.3636	70.0909	34.3636	48.4545	0.507716	0.62914	0.738616	0.512706	1.23916	1.9016	0.0410914	-1.8605
AT3G27200.1	33	525	216	550	523	550	GGATCGTTGGTTATTGGTCTTATTTGGG	CDS	G2L1_10	9	20	159.5	169.6	284.2	324.3	0.559566	0.694572	0.482919	0.568634	1.24127	-0.567732	0.0671671	0.634899
AT1G29340.1	17	2190	217	1741	1723	1741	GGATGATTGAAGGAGGAGG	CDS	G2L1_10	9	11	52.3	50.1	32.4	36.9	0.541005	0.841912	0.600369	0.5625	1.5562	0.197284	0.0714332	-0.125851
AT4G27310.1	215	672	294	663	641	663	GGATGGTGATGATGAGGAAGCGG	CDS	G2L1_10	9	15	209.917	96.4167	367.583	554	0.258608	0.367618	0.313926	0.267301	1.42153	0.507455	0.0797396	-0.427715
AT5G59540.1	14	1101	214	297	272	297	GGTGGAGAATTGGGGATTCTTCCAGG	CDS	G2L1_10	9	16	60.3636	29.3636	15.7273	13.6364	0.63871	0.693909	0.725926	0.643548	1.08642	1.58003	0.0876588	-1.49238
AT4G24770.1	88	990	193	914	890	914	GGTAAAGTTGTGGAAGCTAGGGTGG	CDS	G2L1_10	9	17	2355.5	1443.17	3032.83	1212.42	0.388535	0.474604	0.354892	0.396444	1.22152	-0.39088	0.0918968	0.482777
AT3G55440.1	104	765	482	769	747	769	GGTGGTAACTGCAAGGAGCTAGG	CDS	G2L1_10	9	15	73	164.2	122	47.7	0.513889	0.646797	0.382089	0.528564	1.25863	-0.991657	0.110415	1.10207
AT2G36835.1	119	375	236	297	278	297	GGGAGGTGGGTTTGCGATGG	CDS	G2L1_10	9	12	93.5833	48.25	22.9167	13.75	0.532212	0.665315	0.559636	0.547541	1.25009	0.206038	0.115166	-0.0908723
AT1G29920.1	67	804	305	402	378	402	GGTGGGCCATGCTCGGAGCCCTAGG	CDS	G2L1_10	9	17	652.364	33.8182	50.2727	70.9091	0.600858	0.755078	0.753765	0.620798	1.25667	0.991487	0.129295	-0.862192
AT1G11910.1	114	1521	335	1627	1600	1627	GGTAACGAACAGGTCGGGTTTGCAGAGG	CDS	G2L1_10	9	20	809.25	648.917	321.417	419.583	0.410742	0.503078	0.286393	0.430359	1.2248	-1.34671	0.212456	1.55917
AT1G07770.1	122	393	210	206	183	206	GGCAAGAGGCAGGTCATGATCAGG	CDS	G2L1_10	9	16	642.4	898.9	972.3	222.5	0.365156	0.486261	0.416325	0.39268	1.33165	0.422514	0.227276	-0.195238
AT3G12780.1	166	1446	156	1475	1457	1475	GGAGGAGGAGACTCAGTGG	CDS	G2L1_10	9	11	101.2	21.3	40	24	0.547388	0.680556	0.612055	0.577778	1.24328	0.485606	0.228207	-0.2574
AT3G52300.1	124	507	258	339	316	339	GGATTACTATAGGAAGGGTATTGG	CDS	G2L1_10	9	16	85.3333	83.6667	38.7778	14.7778	0.65162	0.785893	0.742439	0.685046	1.20606	0.67637	0.248937	-0.427433
AT1G15820.1	183	777	223	575	553	575	GGTGTGGCATGGTTTGAAGCTGG	CDS	G2L1_10	9	15	1098.64	165.636	538.364	254.091	0.318875	0.404615	0.318519	0.341307	1.26888	-0.00414743	0.261625	0.265772
AT3G55440.1	104	765	482	148	126	148	GGAGGCAACTGGAAATGTAACGG	CDS	G2L1_10	9	15	479.111	1456.22	384.778	210.667	0.418229	0.597785	0.539494	0.467018	1.42933	0.675361	0.271724	-0.403637
AT4G14465.1	342	846	384	360	335	360	GGTCAATCATGGCAAACCCTTGGTGG	CDS	G2L1_10	9	18	73.125	110.875	38.5	51.75	0.456624	0.646984	0.749188	0.508454	1.41689	1.5369	0.272274	-1.26462
AT3G26720.1	126	3060	130	3015	2994	3015	GGCGGAGATGGAGAAGAGACGG	CDS	G2L1_10	9	14	52.3333	11.6667	74	204.667	0.305693	0.816176	0.430211	0.452922	2.66992	0.243922	0.288411	0.0444895
AT3G56360.1	160	702	251	599	576	599	GGACGCCGGAAGGAGTTATATTGG	CDS	G2L1_10	9	16	325.2	208.1	409.7	206.7	0.403864	0.583288	0.637252	0.462268	1.44427	1.30076	0.325512	-0.975251
AT1G55490.2	136	1803	154	1782	1754	1782	GGCAAGTACGAGGATTTGATGGCTGCAGG	CDS	G2L1_10	9	21	22.75	17.6667	67.8333	35.8333	0.569267	0.752358	0.621021	0.629902	1.32163	0.282667	0.331171	0.0485045
AT5G67250.1	73	1584	304	177	155	177	GGAGGTGAATCGATGGCTGTGGG	CDS	G2L1_10	9	15	918.333	485.583	1896.17	1065.92	0.394926	0.620669	0.517671	0.470056	1.57161	0.543737	0.332811	-0.210926
AT1G12110.1	108	1773	255	1397	1373	1397	GGATCGGTTTGGGGCTTTTCTTCGG	CDS	G2L1_10	9	15	106.4	276.7	143.6	153.3	0.572556	0.647886	0.557242	0.598108	1.13157	-0.203294	0.339202	0.542497
AT5G54270.1	151	798	185	393	368	393	GGCGATTATGGTTGGGACACCGCCGG	CDS	G2L1_10	9	18	653.091	61.6364	95.4545	59.1818	0.436753	0.74331	0.522211	0.543369	1.7019	0.278767	0.347787	0.0690197
AT1G21440.1	72	1011	166	794	771	794	GGAAATCGGAAGGCGCACAAAAGG	CDS	G2L1_10	9	16	77.5556	24.7778	37.2222	30.6667	0.591483	0.741592	0.55709	0.644928	1.25378	-0.22912	0.35604	0.58516
AT3G04720.1	31	639	167	382	363	382	GGCGGAGCAAGTATGGCTGG	CDS	G2L1_10	9	12	227	340.1	342	553.7	0.45033	0.547708	0.63107	0.485606	1.21624	1.85607	0.362261	-1.49381
AT1G55120.2	229	1668	121	1431	1403	1431	GGAGATTTATCGGTTATGTCGGGTTTAGG	CDS	G2L1_10	9	21	15	21.1818	87.0909	64.4545	0.678241	0.828704	0.823611	0.733701	1.22184	0.966154	0.368595	-0.597559
AT5G13140.1	50	804	128	683	652	683	GGCCTTATTTGGCACCGTATTGGTTCCCTTGG	CDS	G2L1_10	9	24	135.111	62.2222	51.1111	11.7778	0.506988	0.773707	0.605942	0.606132	1.52609	0.371005	0.371718	0.000713662
AT5G19820.1	64	3351	507	487	464	487	GGGATTTTACCGGAGAATGGATGG	CDS	G2L1_10	9	16	11.6	19.2	20.5	36.7	0.689655	0.813657	0.657995	0.738142	1.1798	-0.255323	0.391013	0.646336
AT3G44010.1	68	171	244	172	142	172	GGAACTCGCACGGTCTGATCCGGAAGTATGG	CDS	G2L1_10	9	23	476.818	1133.18	1445	651	0.672567	0.796586	0.783216	0.721842	1.1844	0.892194	0.397315	-0.494878
AT2G34420.1	55	798	192	300	275	300	GGTGACTACGGATGGGACACCGCTGG	CDS	G2L1_10	9	18	1959.73	454.636	347.818	264.636	0.478498	0.749779	0.645962	0.58908	1.56694	0.617308	0.407629	-0.209678
AT1G56220.4	65	330	357	390	366	390	GGTGAGGGGAAAGGAACCCTTTCGG	CDS	G2L1_10	9	15	48	98.8182	159.182	46.3636	0.566288	0.641581	0.602227	0.597647	1.13296	0.477324	0.416492	-0.0608319
AT3G23000.1	57	1290	188	1099	1078	1099	GGTGTTGAAGTGGAGGAGAAGG	CDS	G2L1_10	9	14	220.333	60.1667	112.083	210.333	0.232323	0.567187	0.336087	0.371809	2.44137	0.309867	0.416546	0.106679
AT4G08555.1	58	210	123	75	54	75	GGAAGATGTACGGTGTCGGTGG	CDS	G2L1_10	9	14	32.7273	11.0909	14.2727	66.9091	0.616129	0.821721	0.734375	0.701923	1.33368	0.575148	0.417302	-0.157846
AT1G29340.1	17	2190	217	1806	1776	1806	GGTGTAGCAGAGGAAGCAGCAGGAGCTTTGG	CDS	G2L1_10	9	23	80.3571	36.1429	45.2143	38.7143	0.552184	0.713235	0.541896	0.62	1.29166	-0.0638859	0.421082	0.484967
AT1G44810.1	78	891	310	664	634	664	GGTGTAAGGAAGAAGAAAGGTTTAGACTTGG	CDS	G2L1_10	9	23	49.0833	16.25	57.25	34	0.675518	0.820175	0.450865	0.736498	1.21414	-1.553	0.421549	1.97455
AT1G56220.1	66	414	269	387	367	387	GGGGGAAAGGAACCCTTTCGG	CDS	G2L1_10	9	13	53.3333	116.778	176.333	61.4444	0.480093	0.556507	0.515858	0.513161	1.15917	0.468045	0.432745	-0.0353007
AT2G37190.1	60	501	152	464	432	464	GGAATTGAGTGGAACAGTGAGGGAGATTCTGGG	CDS	G2L1_10	9	25	66.6667	29.4	114.267	33.9333	0.436714	0.5865	0.338171	0.501734	1.34298	-0.657892	0.434087	1.09198
AT5G20080.1	142	987	304	1109	1080	1109	GGATTCTCAAGGAACTCGGATACACAGAGG	CDS	G2L1_10	9	22	110.333	104.222	62.5556	14.3333	0.646842	0.746447	0.756115	0.690891	1.15399	1.09707	0.442241	-0.654827
AT5G54190.1	39	1218	184	513	486	513	GGACTTGGCGTCTTTGGACAGCGTGAGG	CDS	G2L1_10	9	20	32.5	27.1667	55.9167	16.8333	0.570714	0.652256	0.730159	0.607248	1.14288	1.95538	0.448045	-1.50734
AT4G05320.3	288	1146	116	1315	1293	1315	GGACAAGGAAGGTATTCCTCCGG	CDS	G2L1_10	9	15	34.75	91	89.5	96.875	0.426259	0.531593	0.565992	0.474355	1.24711	1.32656	0.456601	-0.86996
AT1G01620.1	126	861	321	410	382	410	GGAATCCAAGGCATTGCTTGGGCTTTCGG	CDS	G2L1_10	9	21	218	169	162.5	118	0.42985	0.493369	0.457751	0.459415	1.14777	0.439255	0.465447	0.0261914
AT4G05320.1	85	1146	201	1112	1090	1112	GGACAAGGAAGGTATTCCTCCGG	CDS	G2L1_10	9	15	34.5	86.625	86.5	100.625	0.412138	0.522186	0.618858	0.464441	1.26702	1.87845	0.475275	-1.40318
AT2G25110.1	293	657	247	871	849	871	GGTGGTCAGCAAGAGGTGTGTGG	CDS	G2L1_10	9	15	33.8333	17.5	33.25	30.1667	0.660319	0.844512	0.474624	0.748077	1.27895	-1.00815	0.476446	1.48459
AT4G26940.1	312	1224	486	1348	1321	1348	GGATCATGGTTTCTTGGATTAGATGTGG	CDS	G2L1_10	9	20	89.9	28.7	41.1	50.7	0.529463	0.620745	0.632634	0.573703	1.1724	1.13024	0.484652	-0.645593
AT3G54840.1	185	609	219	470	448	470	GGGATACAGCAGGACAGGAGAGG	CDS	G2L1_10	9	15	31.6364	69.1818	32.0909	44.3636	0.513595	0.648121	0.730405	0.580038	1.26193	1.61166	0.493903	-1.11776
AT3G53420.2	209	864	205	970	944	970	GGATGACCACTGGATATTTTGGGTTGG	CDS	G2L1_10	9	19	447.6	486.4	262.9	292.2	0.466533	0.560454	0.461741	0.51469	1.20132	-0.0510251	0.512737	0.563763
AT5G47930.1	71	255	260	304	279	304	GGTGGTAAAGCGAGGCTACAAGAGGG	CDS	G2L1_10	9	18	39.6667	53.4167	60.75	30.0833	0.586026	0.812334	0.498215	0.702404	1.38617	-0.38802	0.514246	0.902266
AT3G53420.1	259	864	251	1020	994	1020	GGATGACCACTGGATATTTTGGGTTGG	CDS	G2L1_10	9	19	455.4	466.3	257.3	287.3	0.448997	0.545391	0.461892	0.499171	1.21469	0.13377	0.520507	0.386737
AT5G60570.1	444	1182	223	1496	1467	1496	GGTGTTTTGTGGGCAACGAGGTCCTCATGG	CDS	G2L1_10	9	22	67.1667	51.9167	102.667	111.083	0.522371	0.743815	0.624457	0.641766	1.42392	0.460999	0.539162	0.0781635
AT5G01810.1	464	1266	372	1284	1258	1284	GGTTCCGTAAAGGCCTACAAGAGGAGG	CDS	G2L1_10	9	19	28.5	25.3	26.3	25.7	0.516768	0.69837	0.582711	0.619792	1.35142	0.363121	0.567305	0.204185
AT4G05320.4	50	1374	201	1305	1283	1305	GGACAAGGAAGGTATTCCTCCGG	CDS	G2L1_10	9	15	45	108.75	102.125	105	0.407639	0.535632	0.626224	0.480655	1.31399	1.70779	0.570466	-1.13732
AT5G15490.1	105	1443	233	1528	1501	1528	GGTAAGCCATTGGACCAGTGGCTCAAGG	CDS	G2L1_10	9	20	72.8	13.2	16.3	11	0.658279	0.807099	0.715491	0.743182	1.22607	0.384436	0.570507	0.186071
AT5G53300.4	159	447	261	174	149	174	GGTTTTTGGATATGGCGTCGAAGCGG	CDS	G2L1_10	9	18	35.0909	75.7273	25.6364	18.8182	0.458333	0.555511	0.607673	0.513889	1.21202	1.53677	0.571689	-0.96508
AT1G01620.2	313	645	321	381	353	381	GGAATCCAAGGCATTGCTTGGGCTTTCGG	CDS	G2L1_10	9	21	225.7	175	169.9	113.7	0.428822	0.483703	0.476231	0.460661	1.12798	0.863848	0.580139	-0.283709
AT5G66190.1	187	1083	239	933	911	933	GGTTTGGCGTGGCTTTTCTTGGG	CDS	G2L1_10	9	15	163.9	24.3	88.9	131.9	0.49339	0.682213	0.573328	0.603993	1.3827	0.423349	0.585748	0.162399
AT5G63600.1	188	978	262	386	360	386	GGAGTTTTTCAGGTGGTTAACCATGGG	CDS	G2L1_10	9	19	229	354.8	152.8	127.3	0.415885	0.561879	0.706435	0.502828	1.35104	1.99015	0.595526	-1.39462
AT5G63600.2	188	981	398	386	360	386	GGAGTTTTTCAGGTGGTTAACCATGGG	CDS	G2L1_10	9	19	215.8	317	123.4	117.5	0.398043	0.559614	0.645869	0.494838	1.40591	1.53385	0.599092	-0.93476
AT4G17940.1	45	825	191	397	379	397	GGTGGTTTACCTGTGGAGG	CDS	G2L1_10	9	11	275.333	79.3333	188.889	118	0.397377	0.476541	0.3825	0.445151	1.19921	-0.18793	0.603479	0.791409
AT5G20280.1	157	3132	280	2006	1980	2006	GGGTCCTGGATAATGGCCTTCTTGTGG	CDS	G2L1_10	9	19	14.9	21.1	38.8	24.6	0.739746	0.834532	0.805772	0.797499	1.12813	0.696576	0.609293	-0.0872832
AT2G37170.1	66	858	222	821	795	821	GGATGACCACTGGATATTCTGGGTGGG	CDS	G2L1_10	9	19	362.636	669.364	296.636	182.818	0.455666	0.604262	0.535681	0.547647	1.32611	0.538476	0.619001	0.0805247
AT2G24500.1	129	1188	224	1219	1197	1219	GGAGGCCATAGTGAGGATGAAGG	CDS	G2L1_10	9	15	47	21.1818	30.7273	35.0909	0.362193	0.687189	0.483871	0.563623	1.8973	0.374399	0.619792	0.245393
AT1G67430.1	50	528	162	302	277	302	GGCACTCTAATGGTCAAGGACGTTGG	CDS	G2L1_10	9	18	1215	3591.89	3290.33	2221.56	0.42451	0.738505	0.59812	0.619676	1.73966	0.552906	0.621559	0.0686527
AT5G59540.2	14	858	542	297	272	297	GGTGGAGAATTGGGGATTCTTCCAGG	CDS	G2L1_10	9	16	60.4545	28.1818	15.9091	10.4545	0.616785	0.715228	0.717721	0.678022	1.15961	1.02533	0.622053	-0.403272
AT1G55120.3	36	1740	121	1310	1282	1310	GGAGATTTATCGGTTATGTCGGGTTTAGG	CDS	G2L1_10	9	21	16.8182	19.8182	85.2727	60.3636	0.647343	0.837333	0.827283	0.771701	1.29349	0.9471	0.654551	-0.292548
AT5G66190.2	476	789	239	928	906	928	GGTTTGGCGTGGCTTTTCTTGGG	CDS	G2L1_10	9	15	167.8	27.1	92.1	131	0.475452	0.667493	0.555062	0.601187	1.40391	0.414545	0.654733	0.240187
AT5G15230.1	117	321	191	95	66	95	GGAGATTTAGAGGAGTGTTTGGTTCTTTGG	CDS	G2L1_10	9	22	956	1375.92	905.75	476.833	0.633748	0.695182	0.653083	0.674556	1.09694	0.314723	0.664249	0.349526
AT3G43270.1	336	1584	277	799	780	799	GGCCGGTGGTCTTAGCAAGG	CDS	G2L1_10	9	12	109.333	90.2222	63.6667	24.1111	0.410061	0.563809	0.454843	0.512838	1.37494	0.291269	0.668476	0.377208
AT4G39260.3	64	279	267	110	84	110	GGTGCTTTGTCGGCGGCCTTGCCTGGG	CDS	G2L1_10	9	19	40.4167	40.8333	87.75	31.5833	0.641754	0.714044	0.55417	0.690972	1.11264	-1.21156	0.680845	1.8924
AT5G47190.1	43	690	186	603	582	603	GGAGGATTATTGCAGGCATTGG	CDS	G2L1_10	9	14	39.7778	42.4444	153.667	75.1111	0.54494	0.620152	0.589534	0.596524	1.13802	0.592904	0.685842	0.092938
AT2G39310.1	44	1377	189	1020	996	1020	GGCGGCAACGAAGGAGTTACATGGG	CDS	G2L1_10	9	17	60.1818	116.636	62.0909	44	0.382401	0.627406	0.568384	0.55068	1.6407	0.759097	0.686839	-0.0722582
AT4G05320.5	85	918	201	884	862	884	GGACAAGGAAGGTATTCCTCCGG	CDS	G2L1_10	9	15	34.25	88.375	78.5	91	0.399635	0.492751	0.56449	0.463599	1.233	1.77043	0.686927	-1.0835
AT1G56220.3	65	423	269	395	375	395	GGGGGAAAGGAACCCTTTCGG	CDS	G2L1_10	9	13	59.3333	112.333	170.778	56.3333	0.46109	0.536103	0.545507	0.513259	1.16269	1.12537	0.695464	-0.429905
AT4G08810.1	77	1659	152	996	975	996	GGGAAAGATGAGGAAGGTAAGG	CDS	G2L1_10	9	14	152.182	172.182	289.818	279.273	0.335056	0.687967	0.566084	0.583632	2.05329	0.654635	0.704358	0.0497227
AT1G70600.1	51	441	245	386	361	386	GGTTTCTTCAAGGTTTTGGGTAAAGG	CDS	G2L1_10	9	18	372.333	304.667	371.222	308.556	0.433038	0.463814	0.445509	0.454767	1.07107	0.405204	0.706048	0.300844
AT3G02110.1	85	1422	140	420	395	420	GGACCATTCAGGATAAGCAAAGGTGG	CDS	G2L1_10	9	18	104.333	20.8889	15	11.1111	0.716912	0.783245	0.765741	0.765	1.09253	0.73612	0.724951	-0.0111682
AT5G41700.2	176	447	286	210	179	210	GGCTTCGAAACGGATCTTGAAGGAGCTGAAGG	CDS	G2L1_10	9	24	131.583	60.5	92.5833	31.8333	0.538131	0.617519	0.632442	0.59668	1.14753	1.18799	0.737505	-0.45048
AT2G37250.1	85	855	468	273	246	273	GGGTGTTTTTGGGATGTCCTGGTGTTGG	CDS	G2L1_10	9	20	76.4615	26.6923	26.7692	21.9231	0.651392	0.754545	0.736771	0.729586	1.15836	0.827692	0.758034	-0.0696584
AT5G13140.1	50	804	128	801	770	801	GGCATTGCCGGCTTTCGATTGGAAAAATCCGG	CDS	G2L1_10	9	24	46.3	41.7	62.7	39.6	0.531977	0.751005	0.713803	0.698675	1.41173	0.830149	0.761082	-0.0690668
AT3G13310.1	141	474	219	612	587	612	GGAGATGGGAGACGGATCAGTGTTGG	CDS	G2L1_10	9	18	56.9231	30.0769	11.6154	19.0769	0.353854	0.68899	0.814318	0.613799	1.9471	1.37396	0.77564	-0.598319
AT4G11320.1	82	1116	232	1079	1060	1079	GGGCGACACATGGGGGGAGG	CDS	G2L1_10	9	10	624.833	1899.42	1864.75	1655	0.247589	0.438751	0.410582	0.396064	1.77209	0.852644	0.776698	-0.0759463
AT2G39310.2	44	1287	189	930	906	930	GGCGGCAACGAAGGAGTTACATGGG	CDS	G2L1_10	9	17	65.9091	110.091	72.4545	44.6364	0.477573	0.629218	0.557292	0.596169	1.31753	0.525692	0.78206	0.256368
AT4G26970.1	159	2988	202	1224	1203	1224	GGATGGAAAGTTGAAGGAAGGG	CDS	G2L1_10	9	14	57.9091	15.2727	19.9091	28.9091	0.437098	0.85403	0.655856	0.766222	1.95386	0.524684	0.789394	0.264711
AT1G13260.1	218	1035	322	935	911	935	GGACGTTAACGGGAAAGTGTGGAGG	CDS	G2L1_10	9	17	181.083	113.75	184.5	170.5	0.502933	0.556256	0.535135	0.545082	1.10602	0.603909	0.790449	0.18654
AT3G12610.1	28	1119	262	629	601	629	GGAAAATGGAATCACCGGCGTGATCCCGG	CDS	G2L1_10	9	21	83.7	258.2	72.4	82.9	0.393072	0.71662	0.727778	0.65229	1.82312	1.03449	0.801173	-0.233313
AT5G13420.1	100	1317	288	1322	1288	1322	GGGAATAGACTGGAACAAAGTAGGAGAACAGTTGG	CDS	G2L1_10	9	27	40.0769	16.5385	19.5385	34.7692	0.667525	0.757778	0.825397	0.74	1.13521	1.74922	0.803023	-0.946192
AT3G55440.1	104	765	482	528	503	528	GGAGCGGGAAGCTGGATCGACCATGG	CDS	G2L1_10	9	18	88	97.0833	157	65.3333	0.39596	0.57554	0.712534	0.540199	1.45353	1.76286	0.803203	-0.959658
AT5G20630.1	43	636	211	311	284	311	GGCATCAATGGCCTTGGCGTATCTCTGG	CDS	G2L1_10	9	20	153.111	68.8889	77.7778	43.4444	0.376274	0.6375	0.57171	0.586637	1.69424	0.748147	0.80529	0.0571431
AT5G23280.1	46	753	506	597	568	597	GGATTTTGGACAAGTTTGGAGTTTTGCTGG	CDS	G2L1_10	9	22	73.1818	44.1818	21.7273	41.7273	0.565448	0.673287	0.643473	0.654777	1.19071	0.723534	0.828355	0.104821
AT3G23050.1	89	732	437	703	674	703	GGACAAAGATGGTGACTGGATGCTCGTTGG	CDS	G2L1_10	9	22	85.3333	114.833	63.1667	125.917	0.452689	0.539251	0.568056	0.524408	1.19122	1.33276	0.828528	-0.504231
AT5G42070.1	76	495	134	474	446	474	GGGCAGAGCATGGACGAGGTTGCATTTGG	CDS	G2L1_10	9	21	30.3846	15.4615	23.6154	37	0.688645	0.766138	0.718157	0.752867	1.11253	0.380841	0.828748	0.447907
AT5G67360.1	114	2274	301	2182	2160	2182	GGGAGGAGCTGGGACTTACTCGG	CDS	G2L1_10	9	15	155.909	95.1818	63	29.3636	0.359882	0.606972	0.667897	0.566667	1.68659	1.24657	0.836879	-0.40969
AT4G10710.1	177	3225	237	3232	3201	3232	GGAAGAGAAAGGTAAGACTTGGGATGAACTGG	CDS	G2L1_10	9	24	158	47.0769	314	421.462	0.416444	0.611842	0.554311	0.580942	1.4692	0.705568	0.841859	0.136291
AT1G05560.1	64	1410	176	1235	1207	1235	GGAAGAAAGTTGGAAGACTGGTGTGAGGG	CDS	G2L1_10	9	21	32.4286	10.8571	17.4286	12.0714	0.721703	0.797385	0.739821	0.785478	1.10487	0.239389	0.842672	0.603283
AT2G20860.1	57	1125	243	847	825	847	GGATGTGCTTAGGATGGCTAAGG	CDS	G2L1_10	9	15	92.2	141.8	270.4	90.1	0.395966	0.625	0.572985	0.589663	1.57842	0.772894	0.845714	0.0728199
AT2G31410.1	32	600	198	372	350	372	GGAGGAGATGAAGAGGCAAAGGG	CDS	G2L1_10	9	15	273.25	30.6667	131.833	80.75	0.316488	0.552707	0.60739	0.516998	1.74637	1.2315	0.848834	-0.382663
AT4G19200.1	102	540	332	489	467	489	GGCATGCTGTAGGACATGGAGGG	CDS	G2L1_10	9	15	1842	2831.36	5400.82	3364	0.327734	0.506581	0.510933	0.481196	1.54571	1.02433	0.858062	-0.166269
AT3G49080.1	70	1293	346	470	450	470	GGAGGGGTAATGAATGGGAGG	CDS	G2L1_10	9	11	46.6667	14.0833	14.1667	17.75	0.584369	0.740183	0.726203	0.71866	1.26664	0.91028	0.86187	-0.0484097
AT4G17940.1	45	825	191	231	207	231	GGTTAAGGCTAATGTAGGGATGCGG	CDS	G2L1_10	9	17	224.727	30.9091	94.8182	33.2727	0.357824	0.73065	0.605528	0.679389	2.04193	0.664395	0.862508	0.198113
AT2G40000.1	72	1308	139	1192	1171	1192	GGGATGCAAGCGGTGGAAGCGG	CDS	G2L1_10	9	14	177.25	107.5	308.583	725.583	0.349466	0.616454	0.437054	0.584311	1.76399	0.328062	0.879609	0.551546
AT3G05590.1	54	564	239	605	579	605	GGCCAGAGGAAAGAGGAAGAGTCGTGG	CDS	G2L1_10	9	19	38.0769	36	50.4615	17.7692	0.541667	0.850806	0.59818	0.815171	1.57072	0.182809	0.884727	0.701918
AT1G26930.1	127	1266	154	862	835	862	GGATCAGACTTGGTTGGTGTTACCCGGG	CDS	G2L1_10	9	20	43.4545	23.4545	26.9091	11.8182	0.549985	0.64751	0.665856	0.636704	1.17732	1.18812	0.889202	-0.298916
AT2G43050.1	24	1557	269	988	964	988	GGACCCAAATCGGAGCAAGCGGTGG	CDS	G2L1_10	9	17	59.8	103.3	116.3	202.5	0.572269	0.661829	0.445232	0.65193	1.1565	-1.41846	0.889465	2.30793
AT4G14430.1	73	723	310	609	587	609	GGAGAAGAAGCGGTGGGTTTGGG	CDS	G2L1_10	9	15	376	371.538	310.154	156.692	0.502351	0.589538	0.570656	0.580174	1.17356	0.783434	0.892603	0.109169
AT4G05320.6	68	1146	56	1095	1073	1095	GGACAAGGAAGGTATTCCTCCGG	CDS	G2L1_10	9	15	30.75	73.25	86.125	81.25	0.253049	0.46587	0.49873	0.445385	1.84103	1.1544	0.903742	-0.250658
AT3G26935.1	281	1332	401	1604	1578	1604	GGAAGCGGTTTAGTGACGGAGAACCGG	CDS	G2L1_10	9	19	25.4167	18.5	28.8333	49.1667	0.574605	0.64448	0.580882	0.63798	1.12161	0.0898394	0.906966	0.817127
AT1G56220.2	66	339	357	400	380	400	GGGGGAAAGGAACCCTTTCGG	CDS	G2L1_10	9	13	55.4444	111.667	180.889	52.8889	0.482743	0.534439	0.531259	0.530345	1.10709	0.938479	0.920816	-0.0176624
AT5G62280.1	92	711	261	601	579	601	GGGTCATGGAGGTTTAGCGATGG	CDS	G2L1_10	9	15	167.909	19.6364	100.364	24.1818	0.522437	0.59775	0.476483	0.593263	1.14416	-0.610167	0.940426	1.55059
AT2G43535.1	157	294	116	288	269	288	GGGGGTGATGTTGGGTTTGG	CDS	G2L1_10	9	12	450.583	726.833	1286	965.667	0.417699	0.536655	0.535638	0.530296	1.28479	0.991449	0.946538	-0.0449117
AT1G47128.1	61	1389	314	433	401	433	GGAGCTAAGATGGAGAAGAAAGGTGAGAGAAGG	CDS	G2L1_10	9	25	109.267	197.867	421.8	1055.87	0.367869	0.635073	0.507979	0.62142	1.72636	0.524355	0.948904	0.424549
AT5G67300.1	87	918	980	862	841	862	GGTAACGGAGGCGAGTTTATGG	CDS	G2L1_10	9	14	85.8	50.8	67.1	48.9	0.38662	0.595721	0.353281	0.587389	1.54084	-0.159439	0.960156	1.11959
AT4G05320.2	85	1374	376	1112	1090	1112	GGATAAGGAAGGAATCCCTCCGG	CDS	G2L1_10	9	15	36.625	31	31.375	30.25	0.340017	0.446573	0.48257	0.444215	1.31338	1.33783	0.977873	-0.359952
AT3G48990.1	85	1545	284	1272	1247	1272	GGGTGGTTCCACACTGGTGATATCGG	CDS	G2L1_10	9	18	178.8	155.1	226.3	562.2	0.263426	0.445724	0.45559	0.443511	1.69203	1.05412	0.987858	-0.0662617
AT1G11910.1	114	1521	335	1207	1189	1207	GGCATTGAGTCGGTGGTGG	CDS	G2L1_10	9	11	62.6	63.3	43	67.6	0.682271	0.791268	0.703893	0.79212	1.15976	0.198377	1.00781	0.809436
AT1G61740.1	53	1377	296	759	730	759	GGTTTCCATGGATTAAGCTTGGAGTTTTGG	CDS	G2L1_10	9	22	79.8	29.7	58.8	13.5	0.652539	0.724327	0.603439	0.725	1.11001	-0.683964	1.00938	1.69334
AT5G66490.1	16	330	196	185	163	185	GGTGGAGAAAACCAGGGGTTCGG	CDS	G2L1_10	9	13	424.636	705.727	971.818	2721.27	0.500774	0.623606	0.636768	0.625194	1.24528	1.10715	1.01293	-0.094224
AT4G16190.1	45	1122	228	745	724	745	GGTGGTCTAATGAAGGAAGAGG	CDS	G2L1_10	9	14	294.6	535	168.4	273.4	0.537424	0.626567	0.666607	0.628594	1.16587	1.44917	1.02274	-0.426422
AT2G39310.3	35	1377	189	558	534	558	GGTGGTACAGACGGGCGTGTTTGGG	CDS	G2L1_10	9	17	355.077	376.308	502.077	359.692	0.303202	0.608817	0.601677	0.62012	2.00796	0.976636	1.03698	0.060349
AT5G01810.2	576	1266	372	1396	1370	1396	GGTTCCGTAAAGGCCTACAAGAGGAGG	CDS	G2L1_10	9	19	26.4	23.2	27	23.8	0.510671	0.659884	0.601485	0.665419	1.29219	0.608623	1.0371	0.428475
AT1G29920.1	67	804	305	318	293	318	GGAGACTACGGATGGGACACAGCTGG	CDS	G2L1_10	9	18	733	31.6364	18.7273	100.273	0.423563	0.642857	0.714375	0.655226	1.51774	1.32613	1.0564	-0.269728
AT1G05260.1	60	981	168	932	911	932	GGATCTTGACGGGTTCGGTGGG	CDS	G2L1_10	9	14	93.7273	90.6364	42.3636	61.4545	0.563337	0.793839	0.833333	0.807018	1.40917	1.17134	1.05717	-0.114167
AT2G21860.1	12	1569	75	1459	1434	1459	GGAGAAATGTGGGATTAAGGAATGGG	CDS	G2L1_10	9	18	127.083	77.0833	203.25	49	0.362063	0.545946	0.57606	0.558885	1.50788	1.16377	1.07037	-0.0934028
AT1G29930.1	66	804	174	317	292	317	GGAGACTACGGATGGGACACCGCCGG	CDS	G2L1_10	9	18	2443.91	1005.36	799.818	390.091	0.370506	0.584737	0.556907	0.60088	1.57821	0.87009	1.07535	0.205261
AT5G39570.1	62	1146	351	574	549	574	GGTGGAAGAACTGAGGTTGAGTATGG	CDS	G2L1_10	9	18	268.583	129.167	875.583	1025.42	0.338451	0.533627	0.54637	0.549266	1.57667	1.06529	1.08013	0.0148379
AT3G18780.2	250	1134	372	729	704	729	GGTATTGTGCTGGATTCTGGTGATGG	CDS	G2L1_10	9	18	183.364	217.364	121.818	71.2727	0.305085	0.454001	0.526786	0.468173	1.48811	1.48876	1.09517	-0.393592
AT2G39310.2	44	1287	189	477	453	477	GGTGGTACAGACGGGCGTGTTTGGG	CDS	G2L1_10	9	17	376.615	384	532.308	368.231	0.296907	0.601219	0.610735	0.631662	2.02494	1.03127	1.10004	0.0687697
AT1G55120.1	19	1785	121	1338	1310	1338	GGAGATTTATCGGTTATGTCGGGTTTAGG	CDS	G2L1_10	9	21	17	20.3636	89.1818	60.1818	0.648318	0.779365	0.823062	0.793907	1.20213	1.33344	1.11097	-0.222476
AT3G14180.1	227	1332	177	1373	1349	1373	GGTGGTTGAGATGGAGAAAGAGAGG	CDS	G2L1_10	9	17	22.4615	21.5385	88.2308	43.3077	0.658186	0.78442	0.689133	0.799731	1.19179	0.245156	1.12129	0.876133
AT5G41700.5	382	447	273	416	385	416	GGCTTCGAAACGGATCTTGAAGGAGCTGAAGG	CDS	G2L1_10	9	24	131.583	64.3333	93.9167	35.6667	0.52694	0.593583	0.650163	0.603261	1.12647	1.84901	1.14522	-0.703786
AT3G22330.1	104	1851	221	1918	1899	1918	GGCGGAAGGAGCAGCTTTGG	CDS	G2L1_10	9	12	31.5	25.6	74.9	39.8	0.643182	0.681686	0.65625	0.687303	1.05987	0.339397	1.14588	0.806478
AT2G39310.3	35	1377	189	1011	987	1011	GGCGGCAACGAAGGAGTTACATGGG	CDS	G2L1_10	9	17	62.9091	101.455	67	46.2727	0.392774	0.613027	0.554226	0.645161	1.56076	0.733031	1.1459	0.412867
AT2G39310.1	44	1377	189	567	543	567	GGTGGTACAGACGGGCGTGTTTGGG	CDS	G2L1_10	9	17	353.615	359.308	497.846	342	0.302604	0.586118	0.581793	0.627757	1.93691	0.984745	1.14687	0.162123
AT2G17190.1	245	1617	319	1261	1239	1261	GGAAGGACAAATGCTGGACTTGG	CDS	G2L1_10	9	15	57.7778	35.1111	15.6667	10.3333	0.530288	0.65867	0.695922	0.678763	1.2421	1.29017	1.15651	-0.133653
AT5G17380.1	26	1719	161	525	500	525	GGGTCGACCCGGTGGGTGTTATCTGG	CDS	G2L1_10	9	18	40.75	15.1667	23	35.1667	0.638973	0.766667	0.598305	0.788337	1.19984	-0.318479	1.16971	1.48819
AT1G29070.1	93	474	205	67	41	67	GGAGACCGGAGAAACAAAGGAACTGGG	CDS	G2L1_10	9	19	50.1818	19	30.5455	14.8182	0.704509	0.816587	0.722222	0.838446	1.15909	0.158045	1.19503	1.03699
AT2G06520.1	140	351	139	318	290	318	GGACAAGGCTTTGACCGGTATCTCCGCGG	CDS	G2L1_10	9	21	890.1	273.8	464.1	135.3	0.296599	0.648616	0.615357	0.719167	2.18684	0.905518	1.20042	0.294901
AT1G56070.1	111	2532	315	2135	2110	2135	GGTTTCCAGTGGGCGTCCAAGGAAGG	CDS	G2L1_10	9	18	162.545	164.273	121.909	41.5455	0.407198	0.548976	0.465175	0.578196	1.34818	0.408926	1.2061	0.797169
AT5G39570.1	62	1146	351	1092	1063	1092	GGAACCGTTCTGGTTCTGGTGATGATGAGG	CDS	G2L1_10	9	22	337.5	410.333	2112.5	2823.42	0.201978	0.347579	0.375651	0.380286	1.72087	1.19281	1.22464	0.0318346
AT4G23650.1	44	1590	209	609	584	609	GGATTTGTGTAGGCAGATGGTGATGG	CDS	G2L1_10	9	18	48.8333	22.75	29.5	14.0833	0.547199	0.741935	0.576389	0.790179	1.35588	0.149894	1.24774	1.09784
AT4G27020.1	93	1572	172	433	402	433	GGTCGATAAGGCACATAGTTGGACGTGCATGG	CDS	G2L1_10	9	24	58.75	198.417	187.667	242.75	0.665323	0.760266	0.613235	0.783805	1.1427	-0.548616	1.24793	1.79655
AT3G44990.1	86	882	305	711	682	711	GGGTTTACGGATCGATATGGGATGCATCGG	CDS	G2L1_10	9	22	174.583	47.6667	110.833	63.6667	0.579141	0.670732	0.655629	0.693878	1.15815	0.835103	1.25271	0.417607
AT3G09200.1	94	963	274	614	590	614	GGTGACAAGGTCGGGTCTTCTGAGG	CDS	G2L1_10	9	17	35.8182	32.7273	36.6364	19.6364	0.509295	0.641975	0.638216	0.68046	1.26052	0.971667	1.29005	0.318388
AT2G15620.1	76	1761	273	689	665	689	GGTATGGATAACGTGAGGAACCCGG	CDS	G2L1_10	9	17	28.9	24.1	28.4	67.1	0.61808	0.759969	0.770073	0.803414	1.22957	1.07121	1.30619	0.234979
AT5G59690.1	97	312	183	396	375	396	GGCAAGGAAGGACTCTTTACGG	CDS	G2L1_10	9	14	431.125	65.375	94.25	37.375	0.277363	0.542782	0.509615	0.625	1.95694	0.87504	1.30977	0.434726
AT3G18780.1	221	1116	476	700	675	700	GGTATTGTGCTGGATTCTGGTGATGG	CDS	G2L1_10	9	18	175.091	208.545	118.818	68.2727	0.321825	0.458883	0.526148	0.50463	1.42588	1.49077	1.33377	-0.157002
AT5G39570.1	62	1146	351	766	741	766	GGAAGATCTGAGGAGCAGGAAGAAGG	CDS	G2L1_10	9	18	411.167	105.333	282.917	243.25	0.399741	0.611343	0.502026	0.692329	1.52935	0.483382	1.38273	0.899346
AT5G41700.3	85	438	488	119	88	119	GGCTTCGAAACGGATCTTGAAGGAGCTGAAGG	CDS	G2L1_10	9	24	136.75	57.4167	89.75	33.0833	0.56535	0.604167	0.596861	0.619361	1.06866	0.811802	1.39144	0.579636
AT1G29910.1	53	804	163	304	279	304	GGAGACTACGGATGGGACACCGCTGG	CDS	G2L1_10	9	18	285.818	69.6364	76.8182	39.8182	0.410607	0.706941	0.801587	0.825796	1.7217	1.31939	1.40108	0.0816926
AT4G23670.1	148	456	286	425	404	425	GGACTGGATGGTCACGTGATGG	CDS	G2L1_10	9	14	1983.1	6346	6167.9	3966.3	0.225468	0.345898	0.411082	0.396644	1.53413	1.54126	1.42138	-0.119881
AT5G16370.1	30	1659	218	1304	1279	1304	GGGTGGTTTTACACCGGAGATGTTGG	CDS	G2L1_10	9	18	83.5455	38.1818	49.8182	42.0909	0.523907	0.5589	0.532667	0.573951	1.06679	0.250341	1.43013	1.17979
AT1G63660.1	139	1605	192	578	550	578	GGTTTGGATGAGTCATGGTGATGAAGCGG	CDS	G2L1_10	9	21	217	415.769	1236.54	1066.38	0.318281	0.356545	0.327378	0.373356	1.12022	0.237742	1.43932	1.20158
AT5G67250.1	73	1584	304	204	177	204	GGAATGTTGTGGATCGGGATTTCACCGG	CDS	G2L1_10	9	20	606.364	1120.64	2943.45	2897.73	0.469734	0.605157	0.657381	0.689	1.2883	1.38563	1.61912	0.233488
AT2G30570.1	141	402	298	470	444	470	GGGTTGGATTCTGTTTGGAGTCTTTGG	CDS	G2L1_10	9	19	669.636	143	144.273	31.5455	0.400554	0.606087	0.342914	0.736625	1.51312	-0.280444	1.63512	1.91556
AT2G21950.1	1	1119	352	777	756	777	GGCTTGATTTGGGATGGAGAGG	CDS	G2L1_10	9	14	25.5455	96.5455	112.636	113.636	0.586265	0.63784	0.564288	0.672625	1.08797	-0.426111	1.67446	2.10057
AT2G06850.1	93	891	230	713	686	713	GGAACGCGGATGATTGGGCCACGAGAGG	CDS	G2L1_10	9	20	486.692	894.846	248.615	385.923	0.441732	0.512621	0.509859	0.561785	1.16048	0.96104	1.69354	0.732497
AT1G66200.1	118	1071	310	553	529	553	GGATGTGAACTGGCCTCTTGGATGG	CDS	G2L1_10	9	17	112.2	127.8	171.3	355.5	0.386448	0.544453	0.6331	0.65683	1.40887	1.56104	1.71123	0.150187
AT5G03240.3	417	921	251	532	510	532	GGACAAGGAAGGCATTCCTCCGG	CDS	G2L1_10	9	15	124.5	201.25	37	37.375	0.472641	0.550311	0.47973	0.608278	1.16433	0.0912728	1.74632	1.65505
AT1G01620.1	126	861	321	199	174	199	GGAGAGGCAACCGATAGGTACATCGG	CDS	G2L1_10	9	18	736.1	1042.8	695.2	505.7	0.30246	0.416502	0.466401	0.501715	1.37705	1.43755	1.74721	0.309659
AT2G17990.1	249	1017	158	796	774	796	GGAGAGGGCACTTTTGGGAGAGG	CDS	G2L1_10	9	15	45.4167	16.9167	18.1667	12.8333	0.568738	0.68255	0.51005	0.768831	1.20011	-0.515652	1.7581	2.27375
AT1G66200.2	118	819	342	553	529	553	GGATGTGAACTGGCCTCTTGGATGG	CDS	G2L1_10	9	17	101	121.8	167.5	353.3	0.41219	0.553251	0.640854	0.662227	1.34222	1.62103	1.77254	0.151519
AT5G03240.2	269	921	224	384	362	384	GGACAAGGAAGGCATTCCTCCGG	CDS	G2L1_10	9	15	133.375	202.75	32.875	38.25	0.449274	0.533292	0.456749	0.598856	1.18701	0.0889729	1.78035	1.69138
AT3G09200.2	94	864	274	515	491	515	GGTGACAAGGTCGGGTCTTCTGAGG	CDS	G2L1_10	9	17	37.2727	34.9091	44.1818	25.0909	0.561133	0.634921	0.625	0.692951	1.1315	0.865553	1.78645	0.920894
AT4G24770.1	88	990	193	354	334	354	GGATTGGGCTGAAGAAGGTGG	CDS	G2L1_10	9	13	107.545	60.0909	85.3636	69.4545	0.667947	0.717574	0.643895	0.75847	1.0743	-0.484651	1.82406	2.30871
AT5G03240.1	92	921	224	207	185	207	GGACAAGGAAGGCATTCCTCCGG	CDS	G2L1_10	9	15	128.375	199.25	37.75	37	0.482838	0.540151	0.485927	0.588682	1.1187	0.0538939	1.8468	1.7929
AT3G09085.1	105	339	164	330	303	330	GGAAGGGAATGTTCCGGCGAGCTTTGGG	CDS	G2L1_10	9	20	38.0769	34.8462	157.615	78.3846	0.372471	0.539709	0.578266	0.689848	1.449	1.23055	1.89775	0.667201
AT3G16640.1	113	507	336	219	189	219	GGAATCCTCTGGGAAGTAGAAGGAAAGTGGG	CDS	G2L1_10	9	23	297.923	231.923	93.3846	61.1538	0.352589	0.516889	0.518037	0.664423	1.46598	1.00699	1.89796	0.890972
AT1G73655.1	33	705	109	233	210	233	GGTGACGCGACGGTTCGGAATCGG	CDS	G2L1_10	9	16	18.5455	28.2727	30.3636	13.3636	0.622549	0.733537	0.533537	0.837686	1.17828	-0.802004	1.93839	2.7404
AT3G14067.1	30	2334	223	703	676	703	GGTCATGGCACGCACACGGCATCTACGG	CDS	G2L1_10	9	20	45.3333	18.5556	30.8889	14.5556	0.647059	0.761228	0.77518	0.875	1.17644	1.12221	1.99653	0.874321
AT5G57655.1	154	864	845	1358	1339	1358	GGTGGGATTGCTCCAGGCGG	3'UTR	G2L1_10	10	12	39.4	15.1	10.6	26.2	0.71358	0.781046	0.647799	0.677531	1.09455	-0.97504	-0.534338	0.440702
AT4G32020.1	132	546	829	1066	1041	1066	GGTTCTCTGGGTAAATCATAGGTTGG	3'UTR	G2L1_10	10	18	169.333	286.444	361	550	0.425488	0.554607	0.270305	0.465544	1.30346	-1.20186	0.310225	1.51209
AT4G39050.1	327	3168	203	3578	3550	3578	GGGAGAGAACAGGTTGGGATTTTTAAAGG	3'UTR	G2L1_10	10	21	275.917	198.167	684.333	914.667	0.338413	0.553223	0.511209	0.696591	1.63476	0.804414	1.66742	0.863005
AT1G74470.1	83	1404	161	1404	1378	1404	GGGTTGCGCCGGGTAGTCCTTTGGAGG	CDS	G2L1_10	10	19	287.538	364.462	1276	545.077	0.579325	0.64154	0.514946	0.459462	1.10739	-1.0348	-1.92661	-0.891814
AT3G25920.1	77	834	213	472	443	472	GGGTCCTGGGATTATGAGAGGCTTTGAAGG	CDS	G2L1_10	10	22	79.3846	25.2308	86.7692	51.0769	0.654521	0.699273	0.597641	0.572941	1.06837	-1.27099	-1.82291	-0.551925
AT5G19090.1	230	1764	169	1144	1122	1144	GGAGGTAAAATTGAGGGTAAAGG	CDS	G2L1_10	10	15	32.1	23.7	142.4	102.9	0.519211	0.555087	0.516161	0.458389	1.0691	-0.085013	-1.69535	-1.61033
AT1G36980.1	56	408	214	88	59	88	GGATTTGGCAGAACTGTGGGCGATTTTCGG	CDS	G2L1_10	10	22	910.167	739.167	351	252.167	0.483116	0.550383	0.577794	0.373825	1.13924	1.40751	-1.62472	-3.03223
AT4G05050.1	92	690	267	446	419	446	GGAGGGTATTCCTCCGGACCAGCAGAGG	CDS	G2L1_10	10	20	94.9091	270.182	160.727	248.909	0.609329	0.684981	0.461974	0.520466	1.12416	-1.94779	-1.17462	0.773168
AT2G20670.1	62	885	303	876	853	876	GGGTGCCGGTGGCGAAGCCTAGGG	CDS	G2L1_10	10	16	103.462	24.9231	39	35.8462	0.526316	0.721091	0.74	0.298467	1.37007	1.09708	-1.1698	-2.26688
AT5G25265.1	93	1101	241	417	394	417	GGACCCGGTTCTGAAATGGGTGGG	CDS	G2L1_10	10	16	17.3636	11.2727	14.4545	50.9091	0.816	0.9	0.9	0.727326	1.10294	0.999998	-1.05565	-2.05565
AT1G49650.1	147	1125	111	1078	1054	1078	GGGATGGGATGTGACAAGGTTTTGG	CDS	G2L1_10	10	17	21.5	12.8333	36.75	20.0833	0.726596	0.83421	0.754706	0.616216	1.14811	0.261211	-1.02569	-1.2869
AT2G47170.1	168	546	322	684	655	684	GGAGAAGGACTCTATGAGGGACTTGACTGG	CDS	G2L1_10	10	22	247.417	345.917	328.417	229.833	0.499147	0.604674	0.45509	0.397786	1.21141	-0.417492	-0.960525	-0.543033
AT3G17800.2	278	1284	138	1234	1214	1234	GGTTGGTGCATTTGCGGGCGG	CDS	G2L1_10	10	13	60.9091	22.4545	36.6364	48.8182	0.487889	0.603314	0.575163	0.390294	1.23658	0.756114	-0.845535	-1.60165
AT5G60540.1	155	768	251	444	423	444	GGTCAGAAAGAGGGAGGTCAGG	CDS	G2L1_10	10	14	15.6364	22.8182	14.1818	10	0.714628	0.787074	0.680135	0.658586	1.10138	-0.476131	-0.773579	-0.297448
AT4G05050.3	39	690	267	393	366	393	GGAGGGTATTCCTCCGGACCAGCAGAGG	CDS	G2L1_10	10	20	106.818	266.818	156.727	250.182	0.585788	0.676618	0.481266	0.515599	1.15506	-1.15075	-0.772748	0.377998
AT4G05050.2	179	690	267	533	506	533	GGAGGGTATTCCTCCGGACCAGCAGAGG	CDS	G2L1_10	10	20	100.818	287.455	166.455	251.273	0.580083	0.68013	0.498645	0.514816	1.17247	-0.814	-0.652363	0.161637
AT4G10790.1	27	1443	153	964	942	964	GGTAACTGCTAGGGTTGAGGCGG	CDS	G2L1_10	10	15	56.3636	15.6364	69	42.4545	0.506846	0.687547	0.447574	0.39627	1.35652	-0.328012	-0.611929	-0.283917
AT1G78510.1	254	1221	125	1216	1186	1216	GGAAGCCAGCAGGGAGTGATTTGGCTAAAGG	CDS	G2L1_10	10	23	16.4615	15	25.3077	69.0769	0.525252	0.731762	0.689512	0.404608	1.39316	0.795408	-0.58421	-1.37962
AT5G39740.1	69	906	279	572	547	572	GGTGCACTCAAGGGAGCTTTGGACGG	CDS	G2L1_10	10	18	54	39.5455	127	50.2727	0.677454	0.825473	0.621319	0.591036	1.21849	-0.379245	-0.583829	-0.204584
AT1G78510.2	375	1104	125	1220	1190	1220	GGAAGCCAGCAGGGAGTGATTTGGCTAAAGG	CDS	G2L1_10	10	23	19.4615	15.6923	19.1538	70.3077	0.504945	0.718719	0.716846	0.415011	1.42336	0.991239	-0.420695	-1.41193
AT5G39740.2	111	906	274	614	589	614	GGTGCACTCAAGGGAGCTTTGGACGG	CDS	G2L1_10	10	18	54.2727	42.6364	129.636	49.1818	0.646044	0.813313	0.593203	0.587765	1.25891	-0.3159	-0.348411	-0.0325111
AT3G51550.1	142	2688	293	2171	2149	2171	GGATGAGAAATGGGTGGCCAAGG	CDS	G2L1_10	10	15	46.7273	21.5455	68.7273	40.3636	0.703186	0.837963	0.439815	0.667725	1.19167	-1.95412	-0.263107	1.69101
AT4G34138.1	124	1467	161	1292	1268	1292	GGGGTGGCAGCGGGCCTGCCAATGG	CDS	G2L1_10	10	15	149.462	36.8462	39.3846	71.5385	0.578755	0.741697	0.539062	0.542522	1.28154	-0.243599	-0.222367	0.0212315
AT2G34430.1	62	801	145	621	594	621	GGAGATGGTCCATTGGGAGAAGCAGAGG	CDS	G2L1_10	10	20	2196.46	176.231	38.4615	90.1538	0.649572	0.732893	0.800766	0.631076	1.12827	1.81459	-0.221978	-2.03657
AT3G24050.1	187	825	215	874	851	874	GGCGTGAGGTATAAGTCCGGGAGG	CDS	G2L1_10	10	16	276.833	316.417	263.917	348.167	0.458681	0.595254	0.439977	0.437819	1.29775	-0.136955	-0.152756	-0.015801
AT3G53460.3	96	1029	444	998	971	998	GGGACAGCGGTAGATCCAAGGGTTTTGG	CDS	G2L1_10	10	20	158	274.417	450.917	249.083	0.589919	0.670076	0.537714	0.578002	1.13588	-0.651289	-0.148666	0.502623
AT3G17800.1	278	1266	138	1216	1196	1216	GGTTGGTGCATTTGCGGGCGG	CDS	G2L1_10	10	13	67.1818	23.6364	40.1818	50.6364	0.44962	0.555556	0.592767	0.439382	1.23561	1.35127	-0.096644	-1.44791
AT1G68560.1	105	2748	253	1785	1759	1785	GGTTCGGGTCAATATGCGGCTCACTGG	CDS	G2L1_10	10	19	121.7	21.3	13.4	14.1	0.733537	0.888889	0.822554	0.723404	1.21179	0.573003	-0.0652215	-0.638224
AT3G18830.1	64	1620	138	1382	1361	1382	GGCTCGAGTATGGGTGTGGTGG	CDS	G2L1_10	10	14	190.667	53.6667	96.0833	35.3333	0.386523	0.598519	0.401441	0.381727	1.54847	0.070368	-0.0226238	-0.0929918
AT1G55850.1	53	2190	68	732	707	732	GGCGAGACTGGGACGAATACCGGAGG	CDS	G2L1_10	10	18	40.5	64.75	96.1667	84	0.521387	0.735171	0.530715	0.516955	1.41003	0.0436329	-0.0207299	-0.0643627
AT4G18280.1	86	474	178	228	209	228	GGTTCAGCCCCGGGAGGTGG	CDS	G2L1_10	10	12	94.6	24.6	77	103	0.540521	0.843722	0.478788	0.534779	1.56094	-0.203607	-0.0189407	0.184666
AT4G24800.2	324	2109	295	2383	2358	2383	GGAGTATGGGAAGAAGAATGGTTGGG	CDS	G2L1_10	10	18	15	19.6923	68.8462	50.5385	0.687027	0.74375	0.625802	0.689474	1.08256	-1.07938	0.0431338	1.12251
AT3G53990.2	87	381	509	304	276	304	GGCAGAGTTTAGGGAACCGGAGATTATGG	CDS	G2L1_10	10	21	20.75	18.3333	21.3333	23.25	0.725	0.80756	0.679293	0.728682	1.11388	-0.553621	0.0445999	0.598221
AT5G57655.2	270	1434	234	1397	1378	1397	GGTGGGATTGCTCCAGGCGG	CDS	G2L1_10	10	12	36.9	13.3	11	28.6	0.698509	0.787194	0.650505	0.710411	1.12696	-0.541295	0.134203	0.675498
AT3G53460.4	96	1092	411	1061	1034	1061	GGGACAGCGGTAGATCCAAGGGTTTTGG	CDS	G2L1_10	10	20	163	312.25	474.083	268	0.568496	0.675118	0.548663	0.583327	1.18755	-0.186016	0.1391	0.325116
AT3G53460.1	82	1029	437	984	957	984	GGGACAGCGGTAGATCCAAGGGTTTTGG	CDS	G2L1_10	10	20	172.333	293.083	494.25	258.667	0.581609	0.676216	0.52803	0.597421	1.16266	-0.566326	0.167136	0.733462
AT4G35100.1	74	843	290	810	782	810	GGCGTGGGATGACCAATGGATCTTTTGGG	CDS	G2L1_10	10	21	1373.17	1432	526.833	493.667	0.547449	0.650993	0.552074	0.567773	1.18914	0.0446644	0.196288	0.151623
AT4G32340.1	86	717	157	322	299	322	GGCGTCTTTGAGGGTTTTGGAAGG	CDS	G2L1_10	10	16	68.8182	111.091	109.727	54.4545	0.600368	0.735107	0.683487	0.639954	1.22443	0.616891	0.293793	-0.323098
AT4G05320.5	85	918	201	200	178	200	GGATAAGGAGGGCATTCCTCCGG	CDS	G2L1_10	10	15	30	35	23.6667	28.2222	0.554732	0.61164	0.616588	0.575678	1.10259	1.08695	0.368061	-0.71889
AT2G30470.1	319	2373	397	2606	2585	2606	GGACAGTGTTCGGGCGTGGTGG	CDS	G2L1_10	10	14	11.5	18	69.6667	194.333	0.787714	0.84153	0.700271	0.809437	1.06832	-1.62488	0.403655	2.02853
AT5G61170.1	72	432	225	277	255	277	GGCTAGGAAGGTTTACCTGAGGG	CDS	G2L1_10	10	15	1374.2	1997.4	2302.7	1417.7	0.472136	0.681061	0.579155	0.560926	1.44251	0.512238	0.424986	-0.0872524
AT2G21660.1	77	531	228	460	441	460	GGCGGTAGACGCGAGGGTGG	CDS	G2L1_10	10	12	331.917	1191.92	4997.17	2191.42	0.443859	0.560717	0.510699	0.497893	1.26328	0.571974	0.462393	-0.109581
AT5G54600.1	68	597	164	345	318	345	GGACGCGACAAGGGTAAAATCGGAGAGG	CDS	G2L1_10	10	20	84.3333	32.8333	59.5833	60.1667	0.437579	0.692734	0.56041	0.556843	1.58311	0.481398	0.467417	-0.0139812
AT1G04250.1	124	690	273	650	621	650	GGAAATTGATGGATTTGGTGAATAGCTGGG	CDS	G2L1_10	10	22	560	1113.08	562.583	925.5	0.425841	0.62443	0.513398	0.52191	1.46634	0.440896	0.483758	0.0428615
AT1G80460.1	198	1569	192	1621	1597	1621	GGATTAGCTGTGGGATTCTGGAAGG	CDS	G2L1_10	10	17	41.0909	27.9091	40.9091	60.9091	0.718145	0.83095	0.692839	0.773303	1.15708	-0.224327	0.488974	0.713302
AT2G21660.2	77	480	228	409	390	409	GGCGGTAGACGCGAGGGTGG	CDS	G2L1_10	10	12	338.833	1190.33	5007.33	2176.92	0.441141	0.558847	0.515923	0.498867	1.26682	0.635325	0.490422	-0.144903
AT1G12920.1	144	1305	207	611	588	611	GGATGGTAATGGGACACTGTTTGG	CDS	G2L1_10	10	16	73.8	54.9	91	78.4	0.547274	0.641806	0.423721	0.595163	1.17273	-1.307	0.506589	1.81359
AT5G42820.2	131	852	512	811	783	811	GGGGACGTTAGGGACCGTGACCGGCATGG	CDS	G2L1_10	10	19	31.3571	25.7857	77.4286	117.857	0.635331	0.780832	0.682661	0.711422	1.22902	0.325294	0.522961	0.197667
AT3G43980.1	76	171	153	180	150	180	GGAACTCACACGGGCTTATCAGGAAGTATGG	CDS	G2L1_10	10	23	451.1	1045.6	771.3	563.9	0.575706	0.804917	0.783929	0.700715	1.39814	0.908432	0.545389	-0.363043
AT1G55360.1	224	1269	304	1151	1127	1151	GGGACACTGGTGGATGCAATTTGGG	CDS	G2L1_10	10	17	95	46.1818	38.6364	24.8182	0.527748	0.592079	0.580412	0.563004	1.1219	0.818644	0.548033	-0.270611
AT4G05320.4	50	1374	201	165	143	165	GGATAAGGAGGGCATTCCTCCGG	CDS	G2L1_10	10	15	32.4444	27.2222	30.5556	23.8889	0.521309	0.597732	0.619798	0.563307	1.1466	1.28873	0.54955	-0.739178
AT4G35100.2	120	843	259	856	828	856	GGCGTGGGATGACCAATGGATCTTTTGGG	CDS	G2L1_10	10	21	368.667	668.333	222	131.583	0.619794	0.760295	0.63547	0.697275	1.22669	0.111568	0.55146	0.439892
AT5G14040.1	105	1128	416	752	727	752	GGATTTGCTAGGGGGATGTCTGATGG	CDS	G2L1_10	10	18	128.333	291.167	95.5833	52.4167	0.412647	0.702292	0.744444	0.5845	1.70192	1.14553	0.593325	-0.552207
AT4G39990.1	171	675	199	400	372	400	GGCTCAGATCTGGGATACCGCTGGTCAGG	CDS	G2L1_10	10	21	91.7273	64.4545	54.7273	41.4545	0.493998	0.663985	0.515319	0.59596	1.3441	0.125427	0.59982	0.474393
AT5G48180.1	68	981	346	900	871	900	GGGAGAGGATTGTGTGCGGGAATGAAGAGG	CDS	G2L1_10	10	22	124.375	94.9375	163.25	91.125	0.482334	0.668692	0.602675	0.603523	1.38637	0.645753	0.650302	0.00454905
AT1G43170.2	40	1170	239	732	704	732	GGTGTGACCAAGGGTAAGGGTTATGAAGG	CDS	G2L1_10	10	21	29.3846	36.1538	47.0769	26.6154	0.282991	0.452143	0.30367	0.404494	1.59773	0.122248	0.718309	0.596061
AT1G22360.1	64	1446	210	1323	1302	1323	GGGAGGTTGGGATTGAGATTGG	CDS	G2L1_10	10	14	301.167	130.417	325.25	349.5	0.404444	0.561408	0.548616	0.521933	1.3881	0.918503	0.748504	-0.169999
AT1G13440.1	153	1017	269	427	397	427	GGCATCAGGAACCCTGAGGACATCCCATGGG	CDS	G2L1_10	10	23	104.5	64.7	21.6	22.6	0.447132	0.779026	0.772487	0.707071	1.74228	0.980297	0.783198	-0.197099
AT5G45410.1	80	1029	163	1053	1029	1053	GGTATAGGGGAGGGAGTGAAGCAGG	CDS	G2L1_10	10	15	49.4286	65.4286	20.5	14.7143	0.692054	0.82459	0.739217	0.798419	1.19151	0.355848	0.802536	0.446687
AT4G05320.1	85	1146	201	200	178	200	GGATAAGGAGGGCATTCCTCCGG	CDS	G2L1_10	10	15	33.7778	28	29.4444	24.4444	0.519737	0.608466	0.604612	0.592929	1.17072	0.95657	0.824901	-0.131669
AT1G07985.1	103	435	213	319	292	319	GGAACAAGTCAGGGAGGAGACTGAGCGG	CDS	G2L1_10	10	20	259.692	108.077	189.769	87.3077	0.450768	0.600647	0.503926	0.576739	1.3325	0.354673	0.840481	0.485808
AT5G45410.2	165	1029	163	1138	1114	1138	GGTATAGGGGAGGGAGTGAAGCAGG	CDS	G2L1_10	10	15	42.5	68.2143	23.5	16.5714	0.690476	0.805958	0.733683	0.794168	1.16725	0.374144	0.897907	0.523763
AT1G64720.1	85	1158	334	647	619	647	GGACACGGGCACTATGGTTGTGCAATGGG	CDS	G2L1_10	10	21	101.417	17.9167	48.8333	37.5	0.34158	0.665049	0.501089	0.643124	1.94697	0.49312	0.932219	0.439099
AT3G61440.2	244	819	186	900	875	900	GGTCTCATGGTTGGGATATCGTCGGG	CDS	G2L1_10	10	18	77.2727	40.9091	80.2727	55.3636	0.423338	0.5	0.403535	0.494946	1.18109	-0.258306	0.934073	1.19238
AT1G61520.2	420	657	234	836	814	836	GGGTTAGAGAAGGGTTTGGCCGG	CDS	G2L1_10	10	15	101.083	32.6667	35.25	22.25	0.442591	0.639053	0.503361	0.631343	1.44389	0.309324	0.960756	0.651432
AT5G44380.1	71	1626	151	790	761	790	GGGTGAGGACCTATTTTGGGCGATTAGAGG	CDS	G2L1_10	10	22	455.154	317.385	110.154	213.462	0.466101	0.545164	0.620334	0.542811	1.16963	1.95076	0.970245	-0.980516
AT4G39840.1	367	1356	191	1580	1561	1580	GGCGGTGTTTCATAGGGTGG	CDS	G2L1_10	10	12	116.3	39.4	156.7	96.1	0.455565	0.538635	0.512595	0.536889	1.18234	0.686522	0.978979	0.292457
AT1G01180.1	50	924	202	807	785	807	GGCATGGGCGGATATAAACCGGG	CDS	G2L1_10	10	15	132.5	162.8	185	227.2	0.427094	0.597789	0.60173	0.596655	1.39966	1.02309	0.993358	-0.0297303
AT1G43170.6	157	1170	170	849	821	849	GGTGTGACCAAGGGTAAGGGTTATGAAGG	CDS	G2L1_10	10	21	28.3077	35.3077	47.0769	24	0.318788	0.421127	0.319851	0.424706	1.32103	0.0103894	1.03497	1.02458
AT1G61520.3	131	822	20	712	690	712	GGGTTAGAGAAGGGTTTGGCCGG	CDS	G2L1_10	10	15	77.3333	23	29	19.0833	0.413381	0.650244	0.561244	0.659281	1.57299	0.624255	1.03816	0.4139
AT1G43170.9	160	1170	170	852	824	852	GGTGTGACCAAGGGTAAGGGTTATGAAGG	CDS	G2L1_10	10	21	31.6923	36.3846	48.5385	21.5385	0.356771	0.39396	0.298565	0.395705	1.10424	-1.56515	1.04694	2.61209
AT1G30380.1	128	393	234	428	402	428	GGTCTACAAACGGGTGACCCGGCCGGG	CDS	G2L1_10	10	19	480.091	55.0909	90.4545	36.6364	0.479	0.56875	0.56005	0.575196	1.18737	0.90306	1.07182	0.16876
AT3G04120.1	127	1017	399	401	371	401	GGCATCAGGAACCCTGAGGATATCCCATGGG	CDS	G2L1_10	10	23	352.4	419.4	137.5	179.4	0.484437	0.62309	0.583618	0.636048	1.28621	0.715321	1.09346	0.378138
AT1G55460.1	89	1236	222	881	848	881	GGTTGAGAGAGGGGAGAAGAGGAAGAGAAGTGGG	CDS	G2L1_10	10	24	59.7368	21.7368	132.263	182.105	0.508509	0.635695	0.623562	0.649623	1.25012	0.904603	1.10951	0.204904
AT1G72150.1	98	1722	328	414	383	414	GGCACTTGAGGAGTTTAAGGAGCTTGTAAGGG	CDS	G2L1_10	10	24	1466.54	561.923	1908.62	2035.85	0.324759	0.394854	0.359237	0.405488	1.21584	0.491883	1.1517	0.659818
AT1G61520.1	142	822	234	723	701	723	GGGTTAGAGAAGGGTTTGGCCGG	CDS	G2L1_10	10	15	88.75	28.25	35.3333	22.5	0.443932	0.607692	0.548763	0.632673	1.36889	0.64015	1.15255	0.512395
AT2G39010.1	87	870	288	841	813	841	GGCTTGGGATGATCAGTGGATCTTCTGGG	CDS	G2L1_10	10	21	356.417	542.5	319.5	890.083	0.230112	0.440683	0.387799	0.476252	1.91508	0.748851	1.16891	0.420064
AT3G61440.1	138	1107	188	1082	1057	1082	GGTCTCATGGTTGGGATATCGTCGGG	CDS	G2L1_10	10	18	73.1818	44.4545	81.8182	58	0.42996	0.493906	0.454313	0.505263	1.14872	0.380845	1.17761	0.796764
AT5G42820.1	131	852	233	811	783	811	GGGGACGTTAGGGACCGTGACCGGCATGG	CDS	G2L1_10	10	19	29.5714	26.5	82.8571	115.357	0.626738	0.711273	0.715482	0.727427	1.13488	1.04979	1.19109	0.141302
AT1G43170.1	87	1170	239	779	751	779	GGTGTGACCAAGGGTAAGGGTTATGAAGG	CDS	G2L1_10	10	21	31.5385	39.4615	48.5385	23.3077	0.364088	0.429268	0.347404	0.444785	1.17902	-0.255974	1.23806	1.49404
AT4G31700.1	13	753	234	153	125	153	GGAGATGCTTTGGGCGAGGAGTTCAAAGG	CDS	G2L1_10	10	21	382.538	188.538	430.154	194.077	0.25525	0.410666	0.372015	0.448604	1.60888	0.751311	1.24411	0.4928
AT1G47420.1	79	774	256	839	809	839	GGAACCTCAGGACTCTCGGGATCTTACGTGG	CDS	G2L1_10	10	23	51.9	60.5	16	27	0.603328	0.76041	0.719444	0.80823	1.26036	0.739208	1.30443	0.56522
AT4G05320.2	85	1374	376	200	178	200	GGATAAGGAGGGCATTCCTCCGG	CDS	G2L1_10	10	15	36.6667	27.3333	27	24.6667	0.503704	0.575429	0.546868	0.5996	1.1424	0.601797	1.33699	0.735189
AT1G35516.1	156	207	418	205	173	205	GGATGTCTGGCTTTTGTCCGGCGATGTTTAGGG	CDS	G2L1_10	10	25	71.6923	146.769	168.077	49	0.527944	0.728657	0.6024	0.811676	1.38018	0.370959	1.41362	1.04266
AT5G57685.1	65	447	352	474	455	474	GGAGGGAAGTGATCAGGTGG	CDS	G2L1_10	10	12	178.182	196.364	580.273	920.364	0.301871	0.556988	0.591436	0.675564	1.84512	1.13503	1.46479	0.329763
AT5G45410.3	50	1029	163	1023	999	1023	GGTATAGGGGAGGGAGTGAAGCAGG	CDS	G2L1_10	10	15	43.0714	55.7143	19.2143	12.6429	0.693912	0.764575	0.717482	0.800866	1.10183	0.333564	1.51356	1.18
AT3G62290.2	215	546	183	731	702	731	GGAGAAGGGCTTTATGAGGGACTTGACTGG	CDS	G2L1_10	10	22	30.5385	25	47.2308	24.3077	0.481587	0.560294	0.466929	0.603175	1.16343	-0.186238	1.54481	1.73105
AT3G61430.2	195	861	222	977	951	977	GGATGACCACTGGGTGTTTTGGGTTGG	CDS	G2L1_10	10	19	119.75	218.25	150.25	133.167	0.545959	0.634393	0.494743	0.684511	1.16198	-0.579133	1.56672	2.14586
AT5G62700.1	104	1353	285	408	381	408	GGTCAATCCGGTGCGGGTAACAACTGGG	CDS	G2L1_10	10	20	61.7273	59.5455	29.1818	21.5455	0.513255	0.618779	0.65514	0.690717	1.2056	1.34458	1.68173	0.337148
AT5G20290.1	54	669	243	647	620	647	GGCCTGGCCAGTGCGGGCGTGCTGATGG	CDS	G2L1_10	10	20	118.429	89.4286	89.1429	41.0714	0.479514	0.617653	0.63171	0.714379	1.28808	1.10176	1.70021	0.598445
AT1G22300.3	116	756	734	150	119	150	GGAGAATGAGAGGGAAAAGCAGGTTTACTTGG	CDS	G2L1_10	10	24	128.077	116.538	255.769	207.308	0.244762	0.38987	0.427939	0.49866	1.59285	1.26235	1.74971	0.487366
AT1G80600.1	40	1374	176	1236	1207	1236	GGAAGTGAGAGGCGAAGGGCTTATCATAGG	CDS	G2L1_10	10	22	227.462	132	368.846	128.615	0.430293	0.563067	0.540034	0.670952	1.30856	0.826528	1.81255	0.986025
AT3G61430.1	183	861	222	713	687	713	GGCTCATGGTTACACCAAGGGAAGTGG	CDS	G2L1_10	10	19	285.7	202.9	119.5	95.9	0.355577	0.479772	0.474286	0.590521	1.34928	0.955825	1.89173	0.935907
AT5G08630.1	206	2172	294	2060	2031	2060	GGTAAAGATCGGGACTACAACAGGTACTGG	CDS	G2L1_10	10	22	25.8	31	24.8	24.3	0.642094	0.722807	0.799283	0.795322	1.1257	1.94751	1.89843	-0.0490817
AT1G22300.2	116	765	304	150	119	150	GGAGAATGAGAGGGAAAAGCAGGTTTACTTGG	CDS	G2L1_10	10	24	124	111.692	256.154	203.308	0.248357	0.381544	0.441787	0.50624	1.53627	1.45232	1.93625	0.483929
AT3G57990.1	139	1104	242	905	878	905	GGTGATCCGGGTAAAGTTTCGGGTCCGG	CDS	G2L1_10	11	20	43.5833	12.0833	39.8333	23	0.655641	0.704762	0.663014	0.585321	1.07492	0.150101	-1.43155	-1.58165
AT2G29420.1	28	684	175	500	476	500	GGTGGGAAAAGTTTAGGGTTTGTGG	CDS	G2L1_10	11	17	188.75	399.5	405.5	553	0.432066	0.52407	0.370732	0.460964	1.21294	-0.666654	0.314093	0.980747
AT1G19020.1	69	261	195	110	76	110	GGAACATCGTGGGCTGACCAGTGGGACAATAGCGG	CDS	G2L1_10	11	27	350.357	4709.29	3980	22023.9	0.476051	0.634783	0.64088	0.635367	1.33343	1.03841	1.00368	-0.0347321
AT1G47128.1	61	1389	314	548	526	548	GGGTGGTTGCGGGAGTTGTTGGG	CDS	G3Bulge	7	14	172.429	202.071	130.429	79.7143	0.428977	0.656317	0.507832	0.636254	1.52996	0.346859	0.911747	0.564889
AT1G13690.1	91	534	231	395	376	395	GGGTGGTGAACAGGGTTGGG	CDS	G3Bulge	9	11	62.5833	10.6667	27.5833	32.4167	0.638421	0.786932	0.630422	0.738909	1.23262	-0.0538659	0.676637	0.730503
AT3G16400.2	149	1413	215	198	173	198	GGGTGGTGAGATGGGAGATGTATGGG	CDS	G3Bulge	9	17	226.133	461.2	174.2	138.8	0.346637	0.54174	0.533888	0.535004	1.56285	0.959755	0.96547	0.0057153
AT3G16400.1	319	1413	215	368	343	368	GGGTGGTGAGATGGGAGATGTATGGG	CDS	G3Bulge	9	17	226.6	463.933	169.533	132.733	0.344548	0.544793	0.57462	0.549889	1.58118	1.14895	1.02545	-0.123501
AT2G29960.2	51	576	150	285	259	285	GGGGAGAAAGGTGTAGGGAAGAGTGGG	CDS	G3Bulge	12	18	48.3125	49.625	26.9375	24.5	0.569969	0.610381	0.518156	0.602899	1.0709	-1.28208	0.814842	2.09692
AT3G04720.1	31	639	167	244	219	244	GGGGAAGTGGGCCTAGCGGACCAGGG	CDS	G3Bulge	12	17	213.286	565.143	354	557.714	0.589793	0.688265	0.70197	0.740496	1.16696	1.13918	1.53041	0.391235
AT4G02570.2	179	2217	261	102	72	102	GGGAATCGGTAATCGTCAGGGTCTGTTTGGG	5'UTR	G3Bulge	15	22	17.2308	20	11.4615	14.6923	0.65602	0.756286	0.813853	0.735065	1.15284	1.57413	0.788351	-0.785784
AT4G18700.1	271	1470	312	1383	1358	1383	GGGGAGGGTTCTAGGTTTGTTTCGGG	CDS	G3Bulge	15	17	117.308	59.5385	90.4615	163.923	0.55918	0.66678	0.711538	0.745564	1.19242	1.41597	1.7322	0.316226
AT2G39980.1	71	1449	764	1419	1392	1419	GGGAAGATTTCGGCGTTTCCGGGGAGGG	CDS	G3Bulge	18	19	45.0714	24.4286	47.5714	19	0.68832	0.821275	0.860127	0.840164	1.19316	1.29221	1.14207	-0.150146
AT5G62670.1	148	2871	252	2630	2612	2630	GGGATCGGGTGGGGATGGG	CDS	G3L1-15	3	7	236.462	114.462	201.538	110.462	0.351434	0.564413	0.472637	0.600171	1.60603	0.569083	1.1679	0.598815
AT4G02450.2	128	723	234	643	614	643	GGGTGGAATGGGTGGAATGGGTGGAATGGG	CDS	G3L1-15	6	18	255.5	220.222	1522.94	823.944	0.31897	0.363269	0.262217	0.340694	1.13888	-1.28113	0.490388	1.77152
AT4G18280.1	86	474	178	222	189	222	GGGGATATAGTTGGGGATGGGGTTCAGCCCCGGG	CDS	G3L1-15	10	22	81.4118	35	143.176	256.706	0.599663	0.799093	0.733363	0.750013	1.33257	0.670409	0.7539	0.0834907
AT2G22430.1	218	936	375	1294	1259	1294	GGGTGAAAGGGCAATTAAGGAAGGGTTAAGTCTGGG	3'UTR	G3L1-15	11	24	111.75	42.8125	108.812	72.75	0.347039	0.538845	0.564039	0.553925	1.55269	1.13135	1.07862	-0.0527325
AT1G67870.1	69	840	226	522	496	522	GGGATGCAGCACCAGGGCGGGCACGGG	CDS	G3L1-15	11	15	381.357	292.143	1378.21	978.643	0.329233	0.589487	0.559825	0.523691	1.79049	0.88603	0.747185	-0.138845
AT5G47450.1	38	753	260	724	691	724	GGGTGGGACCACTTGTGGGTGGTGCACTCGCGGG	CDS	G3L1-15	12	22	181	315.412	279.118	158.118	0.652488	0.758342	0.637064	0.662295	1.16223	-0.145708	0.0926483	0.238356
AT4G18970.1	109	1086	197	1009	971	1009	GGGTTTAGGGTGACAAACGCGGGATGTTGTGGAGTTGGG	CDS	G3L1-15	13	27	88.0526	49.6316	45.6842	16.6316	0.469936	0.67033	0.636916	0.763095	1.42643	0.83326	1.46292	0.629657
AT1G72070.1	100	381	230	457	412	457	GGGTGAAATCGATGAGTGGGAGGAATGGATGGGATTCGAAGGAGGG	CDS	G3L1-15	14	34	184.304	77.1739	212.957	163.087	0.476391	0.567753	0.51294	0.557534	1.19178	0.40004	0.888148	0.488108
AT1G79940.1	154	2064	95	2019	1986	2019	GGGCAGGGACACGTGGGTTGGTTTCAGATGAGGG	CDS	G3L1-15	14	22	54.9412	13.6471	44.2353	49.5882	0.401987	0.500707	0.468676	0.49944	1.24558	0.675535	0.987162	0.311627
AT4G30450.1	69	324	256	209	162	209	GGGGATTGACCTAGGTGGGATTGGAATCGGTTTGGGCGTTGGATTGGG	CDS	G3L1-15	14	36	73.1304	152.391	128.043	89.4348	0.658595	0.724226	0.688285	0.728452	1.09965	0.452377	1.06438	0.612007
AT1G79940.3	173	2064	85	2038	2005	2038	GGGCAGGGACACGTGGGTTGGTTTCAGATGAGGG	CDS	G3L1-15	14	22	54.8824	13.9412	49.3529	48.6471	0.392857	0.469487	0.483789	0.498253	1.19506	1.18664	1.37539	0.18875
AT1G79940.2	137	2064	85	2002	1969	2002	GGGCAGGGACACGTGGGTTGGTTTCAGATGAGGG	CDS	G3L1-15	14	22	55.5294	12.4706	49.8824	50.0588	0.397468	0.489796	0.505002	0.533427	1.23229	1.1647	1.47257	0.307868
AT1G70210.1	151	1020	849	1424	1386	1424	GGGTAAAAATTGGGTTTTGGGGTTGGTTGGTTGGTTGGG	3'UTR	G3L1-15	15	27	62.5789	46.6842	54.5789	123.368	0.673631	0.787397	0.67005	0.764685	1.16888	-0.0314756	0.800361	0.831836
AT1G13390.2	290	531	348	996	947	996	GGGGGGATTTATAAATGGGATTGTTATAAATTTAGGGTTTTGGTTTTGGG	3'UTR	G3L1-15	15	35	74.4444	226.778	212.889	335.167	0.770852	0.819538	0.772025	0.851687	1.06316	0.0240994	1.66031	1.63621
AT3G05220.2	316	1437	143	973	922	973	GGGTAAAGGAGGAGAGAAGGGTAAGAAAGAAGGGAAAGAGAATAAAGGTGGG	CDS	G3L1-15	15	40	33.4167	39.0417	88.6667	109.333	0.605864	0.637339	0.611568	0.572688	1.05195	0.181238	-1.05401	-1.23525
AT3G05220.1	213	1734	149	1167	1116	1167	GGGTAAAGGAGGAGAGAAGGGTAAGAAAGAAGGGAAAGAGAATAAAGGTGGG	CDS	G3L1-15	15	40	32.75	39.625	86.4583	107.292	0.581978	0.635266	0.617823	0.557931	1.09156	0.672659	-0.451267	-1.12393
AT1G13690.1	91	534	231	413	376	413	GGGTGGTGAACAGGGTTGGGCTGCTCATCCACTTTGGG	CDS	G3L1-15	15	26	52.125	11.5	22.1875	28.0625	0.665981	0.738354	0.667532	0.720602	1.10867	0.0214301	0.75472	0.73329
AT1G32450.1	163	1845	187	850	814	850	GGGGTATTTTGAGGATGAGGGAATGTGGGCACTCGGG	CDS	G3L1-15	15	25	387.167	219.222	329.611	323.444	0.467962	0.610458	0.523957	0.606465	1.3045	0.392959	0.971983	0.579023
AT1G13260.1	218	1035	322	1119	1077	1119	GGGTGGAAGTCGAGATCCGGGTCAGATTTAGATGCGGGTCGGG	CDS	G3L1-15	15	31	29	66.75	224.15	149	0.675605	0.726699	0.737757	0.736453	1.07563	1.21643	1.19092	-0.0255163
AT5G48180.1	68	981	346	638	597	638	GGGCTTGTGGTTGTGGAAGGGAGAATTTGGGTTTTGTTTGGG	CDS	G3L1-15	15	30	3431.2	2239.8	2441.9	932.55	0.485632	0.643442	0.585479	0.692369	1.32496	0.632705	1.31003	0.677329
AT2G36320.1	424	486	623	781	747	781	GGGTCGGGTTAACCGGGTTTATGTGTCGGTGTGGG	CDS	G3L1-15	15	23	571.765	846.765	642.765	515.941	0.458161	0.548614	0.555241	0.585861	1.19743	1.07327	1.41178	0.338519
AT1G76010.1	155	1053	428	645	609	645	GGGAGGGGAAGAGGAAGAGGAAGGGGAAGAGGAAGGG	CDS	G3L1-15	16	25	98.5652	40.7391	106.783	63.7391	0.501135	0.698895	0.653623	0.683123	1.39462	0.771079	0.920249	0.14917
AT3G54890.4	181	642	377	570	516	570	GGGTTAAGGCTCAGGAATGGGCAGCACTACCAGGGGGTCAAGCCACTTACTTGGG	CDS	G3L1-15	17	43	803.55	64.35	52.75	117.45	0.479972	0.723515	0.654398	0.470528	1.50741	0.716203	-0.0387801	-0.754983
AT3G54890.1	181	726	202	570	516	570	GGGTTAAGGCTCAGGAATGGGCAGCACTACCAGGGGGTCAAGCCACTTACTTGGG	CDS	G3L1-15	17	43	816.7	65.5	48.7	119.7	0.470013	0.728495	0.698337	0.496291	1.54995	0.883329	0.101665	-0.781665
AT1G79940.1	154	2064	95	2006	1986	2006	GGGCAGGGACACGTGGGTTGG	CDS	G3pL1_9	6	12	49	15.25	48.5833	59.5833	0.422078	0.498161	0.404785	0.463573	1.18026	-0.227295	0.545391	0.772685
AT4G29140.1	229	1599	146	1623	1601	1623	GGGTTTAATGGGCTTTGGGTAGG	CDS	G3pL1_9	6	14	76.1818	259.818	507.545	463.545	0.470167	0.591768	0.481527	0.559825	1.25863	0.0934175	0.73731	0.643892
AT1G79940.3	173	2064	85	2025	2005	2025	GGGCAGGGACACGTGGGTTGG	CDS	G3pL1_9	6	12	49.1667	15.3333	56	57.6667	0.407088	0.489102	0.438862	0.467911	1.20146	0.387424	0.741617	0.354193
AT4G34200.1	61	1812	222	701	679	701	GGGATTCGGGAAAGTTGGGACGG	CDS	G3pL1_9	6	14	15.5833	76.0833	135.833	33.4167	0.67088	0.755859	0.660569	0.740602	1.12667	-0.121336	0.820466	0.941801
AT1G79940.2	137	2064	85	1989	1969	1989	GGGCAGGGACACGTGGGTTGG	CDS	G3pL1_9	6	12	48.25	14	58.3333	60.0833	0.398493	0.499131	0.444266	0.500758	1.25255	0.454832	1.01616	0.561326
AT2G36320.1	424	486	623	763	741	763	GGAAACGGGTCGGGTTAACCGGG	CDS	G3pL1_9	6	14	792.364	1055.55	720.091	428.182	0.309608	0.410019	0.415398	0.425902	1.32431	1.05357	1.15819	0.104619
AT3G23150.1	396	2322	175	1332	1311	1332	GGGCGGGACGCCTCGGGATTGG	CDS	G3pL1_9	7	13	49.4167	11.6667	28.0833	11.8333	0.751801	0.879221	0.732668	0.759283	1.16949	-0.150161	0.0587164	0.208877
AT1G60140.1	248	2586	312	1932	1912	1932	GGTGCTGGGGTGTGGGTTGGG	CDS	G3pL1_9	7	12	53.9286	31.2857	49.2143	21.1429	0.643598	0.758648	0.663401	0.770311	1.17876	0.172124	1.10137	0.929248
AT1G11860.1	176	1227	197	875	850	875	GGACTGGGTATACCGGGGAAGATGGG	CDS	G3pL1_9	7	17	62.5385	26.2308	79.8462	25.2308	0.576642	0.664179	0.604119	0.693333	1.15181	0.313893	1.33305	1.01916
AT1G11860.3	417	1227	22	1116	1091	1116	GGACTGGGTATACCGGGGAAGATGGG	CDS	G3pL1_9	7	17	62.5385	26	77.6154	26.8462	0.55058	0.631625	0.578688	0.708823	1.1472	0.346809	1.95253	1.60572
AT1G70210.1	151	1020	849	1406	1381	1406	GGAAAGGGTAAAAATTGGGTTTTGGG	3'UTR	G3pL1_9	8	17	61.7273	40.1818	71.9091	108.364	0.672915	0.849033	0.705206	0.802929	1.26172	0.183351	0.738218	0.554867
[truncated: 7 more rows]
