# Supplementary material for: RNA G-quadruplex structure contributes to cold adaptation in plants
Source: Nat Commun. 2022 Oct 20;13:6224. doi: 10.1038/s41467-022-34040-y (PMC9585020; doi:10.1038/s41467-022-34040-y)
Supplement: Supplementary file 8 — Supplementary Data 5 [file 41467_2022_34040_MOESM8_ESM.xlsx]

## Sheet: RNA_TE_22_4_RG4s
gene_id	RG4_location	folding_score_22°C	folding_score_4°C	folding_score_difference	RNA_seq_22°C	RNA_seq_4°C	polysome_seq_22°C	polysome_seq_4°C	translation_efficiency_22°C	translation_efficiency_4°C	FC_RNA	FC_translation_efficiency
AT1G01100.1	CDS	-0.0492746	0.310516	0.35979	2.9075	2.00731	4.66629	4.42134	1.60492	2.20262	-0.534511	0.456721
AT1G01100.2	CDS	-0.091146	0.253188	0.344334	4.32076	3.0017	6.54218	6.42442	1.51413	2.14026	-0.525506	0.499301
AT1G01100.4	CDS	-0.0730419	0.333828	0.40687	2.68107	1.76237	4.48919	4.18717	1.6744	2.37588	-0.605293	0.504812
AT1G01620.1	CDS	0.439255	0.465447	0.0261914	46.9043	39.8491	92.5917	85.5535	1.97406	2.14694	-0.235171	0.121116
AT1G01620.2	5'UTR	0.43262	1.07972	0.6471	27.7326	23.3654	65.2963	59.9196	2.35449	2.56446	-0.247214	0.123241
AT1G02360.1	CDS	-0.879185	0.16892	1.0481	2.09959	2.38847	2.61558	2.34835	1.24575	0.983203	0.185976	-0.341459
AT1G03280.1	CDS	-1.05992	-0.262405	0.797517	0.665677	0.843495	0.709577	0.496691	1.06595	0.58885	0.341556	-0.856167
AT1G03870.1	CDS	0.860182	1.19336	0.333178	74.2055	59.7898	101.068	78.5588	1.362	1.31392	-0.311628	-0.0518488
AT1G04250.1	CDS	0.440896	0.483758	0.0428615	7.39177	6.65499	11.6257	11.1819	1.57278	1.68023	-0.151483	0.0953389
AT1G04260.1	CDS	0.403512	0.503268	0.0997565	1.66647	1.39637	2.81549	2.92668	1.68949	2.09592	-0.255116	0.310995
AT1G04270.1	CDS	-1.55125	1.42876	2.98001	15.6608	13.1661	23.3943	25.7431	1.49381	1.95526	-0.250331	0.388361
AT1G04800.1	CDS	0.234651	0.353061	0.11841	4.48009	3.29655	4.9655	3.8116	1.10835	1.15624	-0.44257	0.0610293
AT1G05150.1	CDS	-0.468687	-0.114895	0.353792	1.36087	1.66619	1.28502	1.11326	0.944259	0.668149	0.292023	-0.499014
AT1G05560.1	CDS	0.239389	0.842672	0.603283	0.588723	0.669218	0.849684	0.841167	1.44327	1.25694	0.184887	-0.19942
AT1G05850.1	CDS	0.934278	1.87669	0.942411	55.2579	48.8595	51.2883	41.4688	0.928163	0.848734	-0.177541	-0.129065
AT1G06410.1	CDS	-1.49646	-0.406603	1.08985	1.84985	2.4691	1.05897	0.785018	0.572462	0.317937	0.416576	-0.848438
AT1G06680.1	CDS	0.478151	0.984165	0.506015	9.17194	10.661	8.77057	12.0072	0.956239	1.12627	0.217042	0.23611
AT1G06680.2	CDS	0.423954	0.791064	0.36711	5.31057	5.88003	5.64858	7.68609	1.06365	1.30715	0.146955	0.297408
AT1G07250.1	CDS	0.612013	0.913839	0.301826	1.83338	1.408	0.991798	1.36762	0.540969	0.971325	-0.380858	0.844409
AT1G07770.1	CDS	0.825364	1.27528	0.449914	9.1808	7.70346	10.3532	12.4047	1.12771	1.61027	-0.253114	0.513916
AT1G07770.2	CDS	0.562748	1.33954	0.776794	6.49864	5.07699	7.65436	9.2532	1.17784	1.82258	-0.356164	0.629835
AT1G07890.3	CDS	-0.120727	0.000811729	0.121539	2.25969	1.95103	3.26521	2.76059	1.44498	1.41493	-0.211888	-0.03031
AT1G07890.6	CDS	0.541397	0.586051	0.0446543	2.74574	2.30383	2.92966	2.65112	1.06698	1.15074	-0.253159	0.109025
AT1G07890.8	CDS	-0.0105157	0.0434859	0.0540016	1.97991	1.71663	2.73555	2.33326	1.38166	1.35921	-0.205851	-0.0236305
AT1G07920.1	CDS	0.932559	1.24817	0.315607	19.2021	17.1482	22.6065	20.4148	1.17729	1.19049	-0.163211	0.0160867
AT1G07985.1	CDS	0.354673	0.840481	0.485808	2.15278	3.13464	5.44984	5.31492	2.53154	1.69554	0.542102	-0.578267
AT1G08190.1	CDS	0.0303778	0.692073	0.661695	2.28987	2.57367	1.51092	1.07439	0.659827	0.417455	0.168565	-0.660468
AT1G09780.1	CDS	-1.41442	-0.839002	0.575417	4.29881	4.56134	3.25107	2.90765	0.756273	0.637456	0.0855209	-0.246582
AT1G11260.1	CDS	0.729289	1.2076	0.478309	10.7602	16.5458	11.3551	14.6567	1.05529	0.885825	0.620763	-0.252546
AT1G11860.1	CDS	0.313893	1.33305	1.01916	4.24748	4.72518	5.09318	5.99899	1.19911	1.26958	0.153762	0.0823924
AT1G11860.2	CDS	1.21157	1.67303	0.461454	3.44765	3.6919	4.35372	5.25194	1.26281	1.42256	0.0987494	0.171853
AT1G11860.3	CDS	1.48138	1.94264	0.461263	2.94444	3.32272	3.35572	4.01242	1.13968	1.20757	0.174371	0.0834796
AT1G11910.1	CDS	0.198377	1.00781	0.809436	26.1357	26.5255	27.0017	24.1699	1.03314	0.911195	0.0213577	-0.181197
AT1G12080.1	3'UTR	0.483068	1.01364	0.53057	6.36279	5.14639	19.0612	11.0882	2.99572	2.15457	-0.306099	-0.475507
AT1G12080.2	3'UTR	0.523336	1.0987	0.575367	49.1103	52.4657	120.578	75.7657	2.45524	1.4441	0.0953475	-0.765695
AT1G12110.1	CDS	-0.203294	0.339202	0.542497	13.5729	10.5071	11.1462	8.58378	0.821214	0.816947	-0.369356	-0.00751433
AT1G12920.1	5'UTR	0.207912	0.228047	0.0201355	3.50804	3.61379	1.97937	1.59552	0.564239	0.44151	0.0428453	-0.353861
AT1G13260.1	CDS	0.603909	0.790449	0.18654	6.68114	8.47938	10.0688	11.5814	1.50704	1.36583	0.343864	-0.141937
AT1G13380.1	CDS	0.849476	1.37228	0.522799	2.75859	2.28759	1.47546	1.79488	0.53486	0.784615	-0.270103	0.552822
AT1G13390.2	3'UTR	0.0240994	1.66031	1.63621	1.16243	1.88503	0.862466	1.53981	0.741953	0.81686	0.697451	0.138762
AT1G13690.1	CDS	-0.0538659	0.676637	0.730503	0.871069	0.869156	1.11174	1.03246	1.27629	1.18789	-0.00317318	-0.103558
AT1G14200.1	CDS	-1.55975	0.140393	1.70015	1.54501	0.366762	1.94545	0.614416	1.25918	1.67524	-2.0747	0.411883
AT1G14740.1	CDS	-1.49223	0.655426	2.14766	3.69298	4.39339	1.70236	1.71436	0.46097	0.390213	0.250549	-0.240411
AT1G14890.1	CDS	1.13905	1.2151	0.0760531	9.45626	10.2112	18.9049	26.5638	1.9992	2.60144	0.110809	0.379892
AT1G15820.1	CDS	-0.00414743	0.261625	0.265772	9.73743	8.56576	12.1839	12.6162	1.25125	1.47287	-0.184961	0.23526
AT1G18540.1	CDS	0.068592	1.87381	1.80522	8.86315	8.58252	10.6635	8.47951	1.20313	0.987999	-0.0464183	-0.284207
AT1G18630.1	CDS	0.365606	0.579491	0.213885	0.605797	0.435511	0.589074	0.527388	0.972396	1.21096	-0.476124	0.31654
AT1G18890.1	CDS	0.906522	1.54962	0.643096	1.32192	1.64874	0.791721	0.720403	0.598918	0.436942	0.318726	-0.454914
AT1G20440.1	CDS	-0.434194	1.08157	1.51576	26.3566	80.0586	46.6982	59.9834	1.77178	0.749244	1.60289	-1.24169
AT1G20620.1	CDS	1.04057	1.92312	0.882552	56.5948	54.0185	32.3692	32.5112	0.571946	0.601853	-0.0672159	0.0735312
AT1G20900.1	CDS	-0.62197	1.23119	1.85316	2.74942	2.02892	2.32752	1.48266	0.846549	0.730764	-0.438411	-0.212188
AT1G21440.1	CDS	-0.22912	0.35604	0.58516	0.523543	0.559478	0.360504	0.340278	0.688587	0.608207	0.0957732	-0.179076
AT1G22300.2	CDS	1.45232	1.93625	0.483929	4.25455	4.55551	7.27591	6.0723	1.71015	1.33296	0.0986061	-0.359491
AT1G22300.3	CDS	1.26235	1.74971	0.487366	3.23579	3.2971	5.58925	4.67466	1.72732	1.41781	0.0270837	-0.284878
AT1G22360.1	CDS	0.839011	0.97551	0.136499	1.59928	1.88525	1.21387	1.23459	0.759011	0.654867	0.237335	-0.212919
AT1G22930.1	CDS	0.427521	0.892242	0.464721	1.05072	1.41653	0.40739	0.351137	0.387723	0.247885	0.43098	-0.645356
AT1G22930.2	CDS	0.572051	0.922678	0.350627	0.978126	1.33102	0.445851	0.35468	0.455822	0.266471	0.444443	-0.774488
AT1G23490.1	CDS	0.849766	1.14628	0.296514	12.9167	12.8808	10.6348	9.51456	0.823338	0.738664	-0.00402097	-0.156568
AT1G23710.1	CDS	-0.359926	0.431432	0.791358	0.975232	3.01639	1.76695	4.81076	1.81182	1.59487	1.62901	-0.184002
AT1G24530.1	CDS	-0.390956	0.978745	1.3697	0.915309	1.78196	0.882567	1.80176	0.964228	1.01111	0.961135	0.0684926
AT1G26630.1	CDS	1.67705	1.91343	0.236378	34.4805	29.0206	63.7248	56.255	1.84814	1.93845	-0.248702	0.0688289
AT1G26630.2	3'UTR	1.36604	1.62164	0.255603	21.3085	17.3517	38.9365	33.9154	1.82728	1.95458	-0.296349	0.0971654
AT1G27130.1	CDS	0.699749	1.41373	0.713978	4.74834	5.36903	7.32426	7.19854	1.54249	1.34075	0.177236	-0.202214
AT1G27435.1	CDS	0.39304	1.00103	0.607993	1.70315	1.52656	2.92019	2.52824	1.71458	1.65617	-0.157921	-0.0500089
AT1G27950.1	CDS	1.52696	1.60267	0.0757078	25.402	25.4582	34.024	30.8829	1.33942	1.21308	0.00318437	-0.142929
AT1G28140.1	CDS	0.361741	0.829152	0.46741	0.738822	0.699321	0.577986	0.492122	0.782307	0.703714	-0.0792719	-0.152746
AT1G29070.1	CDS	0.158045	1.19503	1.03699	9.27092	8.38393	11.3616	14.4541	1.22551	1.72403	-0.145087	0.492399
AT1G29340.1	CDS	-0.0638859	0.421082	0.484967	2.36137	3.56024	1.27907	1.66098	0.541667	0.466536	0.592355	-0.215418
AT1G29910.1	CDS	0.788303	0.857237	0.0689339	6.28885	6.93312	2.88452	4.43528	0.458673	0.639723	0.140709	0.479981
AT1G29930.1	CDS	0.87009	1.07535	0.205261	378.763	379.754	86.1834	92.5202	0.227539	0.243632	0.00377008	0.0985881
AT1G30380.1	CDS	0.90306	1.07182	0.16876	6.26613	5.88039	9.30237	8.84986	1.48455	1.50498	-0.091662	0.0197196
AT1G31812.1	CDS	1.41156	1.57405	0.162484	46.6459	35.6738	69.0299	80.9892	1.47987	2.27027	-0.386884	0.617392
AT1G32050.1	CDS	0.21499	1.29388	1.07889	7.16285	6.64426	6.16807	6.5032	0.86112	0.97877	-0.108426	0.184755
AT1G32450.1	CDS	0.392959	0.971983	0.579023	13.2636	17.0724	6.91285	11.0345	0.52119	0.646337	0.364197	0.310477
AT1G33520.1	CDS	0.187213	0.238376	0.0511625	1.23067	1.02037	0.734722	0.479998	0.597009	0.470417	-0.270358	-0.343811
AT1G35516.1	CDS	0.370959	1.41362	1.04266	4.90065	4.492	0.612753	0.995254	0.125035	0.221561	-0.125614	0.825374
AT1G37130.1	CDS	0.0433612	0.639008	0.595647	15.3241	20.658	12.794	9.7827	0.834892	0.473554	0.4309	-0.818059
AT1G41880.1	CDS	-0.498763	0.105161	0.603924	6.05337	5.30832	9.7882	6.78002	1.61698	1.27724	-0.189482	-0.340273
AT1G42550.1	CDS	0.170608	0.202677	0.0320692	0.827479	1.85723	0.441395	0.577876	0.533421	0.311149	1.16636	-0.777669
AT1G43170.1	CDS	-0.255974	1.23806	1.49404	2.9498	2.53315	2.49714	2.58264	0.846545	1.01954	-0.219684	0.268256
AT1G43170.2	CDS	0.122248	0.718309	0.596061	2.51901	2.16086	2.22933	2.33876	0.885003	1.08233	-0.221251	0.290382
AT1G43170.6	CDS	0.0103894	1.03497	1.02458	1.84033	1.7835	1.37671	1.41168	0.748077	0.791525	-0.0452578	0.0814482
AT1G43170.9	CDS	-1.56515	1.04694	2.61209	1.83771	1.76763	1.36843	1.42928	0.744639	0.808589	-0.0560992	0.118864
AT1G44810.1	CDS	-1.553	0.421549	1.97455	1.2467	1.12354	1.7503	1.77584	1.40394	1.58057	-0.150064	0.170963
AT1G47128.1	CDS	0.524355	0.948904	0.424549	24.5659	31.2356	21.1288	23.5157	0.860084	0.752851	0.346533	-0.192114
AT1G47420.1	CDS	0.739208	1.30443	0.56522	5.84425	5.37715	6.98343	6.60267	1.19492	1.22791	-0.120176	0.03929
AT1G47610.1	CDS	0.54877	1.97059	1.42182	0.320266	0.370633	0.164855	0.132142	0.514745	0.35653	0.210723	-0.529833
AT1G48300.1	CDS	-0.618584	-0.518612	0.0999715	11.8801	11.7286	6.03521	5.67295	0.50801	0.483687	-0.0185194	-0.0707846
AT1G48920.1	CDS	-0.248288	1.03242	1.28071	5.88824	7.76546	3.69891	2.8626	0.628186	0.368632	0.399236	-0.769012
AT1G50010.1	CDS	-0.0261228	1.06997	1.09609	28.5651	27.5941	19.1308	23.2779	0.669729	0.843584	-0.0498921	0.332954
AT1G52220.1	CDS	-0.646004	1.47502	2.12102	1.46574	1.32135	1.37272	1.35615	0.936536	1.02633	-0.149619	0.132091
AT1G52220.2	CDS	-0.366024	1.38799	1.75402	0.476586	0.473301	0.487245	0.49515	1.02237	1.04616	-0.009978	0.0331957
AT1G54060.1	CDS	-0.0101062	0.262929	0.273035	1.08436	1.03402	0.813291	0.652705	0.750016	0.631229	-0.0685827	-0.248759
AT1G54410.1	3'UTR	0.51697	1.42611	0.909141	23.3016	36.9842	65.6167	30.7762	2.81597	0.832146	0.666478	-1.75873
AT1G54580.1	CDS	-1.46461	-0.802206	0.662403	7.13913	6.12157	8.76208	10.1646	1.22733	1.66046	-0.221846	0.436056
AT1G55460.1	CDS	0.904603	1.10951	0.204904	0.636482	0.730055	0.535766	0.410721	0.841762	0.56259	0.197884	-0.581328
AT1G55490.1	CDS	-1.3865	-1.27057	0.115928	1.64544	2.21795	0.947542	0.644325	0.575859	0.290505	0.430752	-0.987154
AT1G55490.2	CDS	0.282667	0.331171	0.0485045	1.84176	2.42847	0.995196	0.683856	0.540352	0.2816	0.398965	-0.940253
AT1G56070.1	CDS	0.408926	1.2061	0.797169	25.7536	25.2215	16.5686	13.4463	0.64335	0.533129	-0.0301252	-0.271119
AT1G56200.1	CDS	0.718993	0.936187	0.217194	7.25319	7.06777	2.42742	5.41727	0.334669	0.766476	-0.0373606	1.1955
AT1G56200.2	CDS	0.94743	1.16561	0.218184	1.5616	1.2867	0.555153	1.16024	0.355503	0.901714	-0.279344	1.34281
AT1G58380.1	CDS	-0.0527362	1.06526	1.11799	2.29379	1.99075	1.67716	1.43429	0.731178	0.720475	-0.204418	-0.0212742
AT1G60140.1	CDS	0.172124	1.10137	0.929248	3.66955	4.10381	2.91284	2.21793	0.793786	0.540455	0.161363	-0.554575
AT1G60870.1	CDS	0.527123	0.76945	0.242326	2.30813	2.29686	1.91529	2.5599	0.829804	1.11452	-0.0070568	0.425582
AT1G60940.1	CDS	-0.654013	-0.245579	0.408434	1.58157	1.77323	1.57503	1.27502	0.995866	0.719038	0.165026	-0.469884
AT1G60940.2	CDS	-1.32846	0.684283	2.01274	1.29653	1.4937	1.51139	1.1884	1.16572	0.79561	0.204235	-0.551088
AT1G61260.1	CDS	0.358045	0.384842	0.0267978	1.04821	0.879997	0.586914	0.335	0.559919	0.380684	-0.252359	-0.556626
AT1G61520.1	CDS	1.06541	1.14681	0.0814019	10.3927	10.6508	5.73446	9.13842	0.551778	0.858001	0.0353987	0.63689
AT1G61520.2	CDS	0.583591	0.815659	0.232068	4.59951	4.41048	3.08676	4.69549	0.671107	1.06462	-0.060543	0.665726
AT1G61520.3	CDS	0.938018	1.03262	0.094598	7.49075	8.30522	4.14852	6.62617	0.55382	0.797833	0.148908	0.52667
AT1G61740.1	CDS	-0.683964	1.00938	1.69334	6.65238	9.19906	3.75425	5.74414	0.564347	0.624427	0.467615	0.14595
AT1G62480.1	CDS	1.10448	1.43646	0.331976	32.0651	33.2383	85.4176	59.2045	2.66388	1.78121	0.0518441	-0.580669
AT1G62770.1	CDS	0.52496	0.920313	0.395353	5.3719	5.45928	6.66298	6.72251	1.24034	1.23139	0.0232787	-0.0104454
AT1G63660.1	CDS	0.237742	1.43932	1.20158	0.554553	0.5766	0.281504	0.223939	0.507623	0.388379	0.0562441	-0.386294
AT1G64140.1	CDS	0.0915779	0.624916	0.533338	0.929078	1.27315	0.419392	0.359907	0.451406	0.28269	0.45453	-0.675204
AT1G64142.1	3'UTR	-0.676818	1.02627	1.70308	0.922801	1.25687	0.396721	0.369879	0.42991	0.294286	0.44574	-0.546813
AT1G64190.1	CDS	-0.241163	1.41238	1.65354	4.82468	3.78317	2.91252	2.67005	0.603671	0.705772	-0.350839	0.225439
AT1G64370.1	CDS	0.223793	0.288464	0.0646706	4.26442	4.78185	9.49755	6.72173	2.22716	1.40568	0.165217	-0.66394
AT1G64670.1	CDS	0.0527879	1.08876	1.03597	3.77413	2.66568	2.0326	1.4076	0.538561	0.528044	-0.501639	-0.0284514
AT1G64720.1	CDS	0.49312	0.932219	0.439099	20.8957	24.3287	4.58919	7.5481	0.219624	0.310255	0.219458	0.498417
AT1G66200.1	CDS	1.56104	1.71123	0.150187	12.6902	11.3675	14.3452	11.3014	1.13042	0.994182	-0.158796	-0.185274
AT1G66200.2	CDS	1.62103	1.77254	0.151519	8.61356	7.37847	8.86381	6.897	1.02905	0.934746	-0.223287	-0.13867
AT1G67090.1	CDS	0.949601	1.14393	0.194333	185.283	184.284	193.195	281.081	1.0427	1.52526	-0.00780123	0.548731
AT1G67090.2	CDS	0.893207	1.13508	0.241868	69.8568	62.825	77.1915	111.91	1.105	1.7813	-0.153063	0.688891
AT1G67430.1	CDS	0.552906	0.621559	0.0686527	18.7481	15.3237	21.5875	24.9303	1.15145	1.62691	-0.290979	0.498683
AT1G67740.1	CDS	0.122529	1.4109	1.28837	16.2436	16.775	9.28839	10.6232	0.571818	0.633277	0.0464381	0.147279
AT1G67870.1	CDS	0.667196	0.924714	0.257518	6.87032	6.69729	10.3685	7.35929	1.50918	1.09885	-0.0368002	-0.457772
AT1G68520.1	CDS	-1.96063	-1.83269	0.12794	1.34121	1.62364	0.96555	0.849985	0.71991	0.523506	0.275697	-0.45961
AT1G70210.1	3'UTR	-0.0314756	0.800361	0.831836	1.34915	1.45524	0.958376	0.715847	0.710354	0.491908	0.109209	-0.53015
AT1G70600.1	CDS	0.405204	0.706048	0.300844	11.2889	8.40746	24.1114	20.3949	2.13585	2.42581	-0.425162	0.183654
AT1G70830.1	CDS	-0.690916	0.321736	1.01265	28.5955	30.8118	26.353	24.3293	0.921581	0.789608	0.107698	-0.222974
AT1G70830.2	3'UTR	0.855803	1.30042	0.444616	18.9739	19.8811	17.1223	16.1033	0.902418	0.809981	0.0673825	-0.155906
AT1G70830.3	CDS	-0.0259023	0.65194	0.677842	12.4637	13.4438	9.88612	9.20428	0.793195	0.68465	0.109208	-0.212308
AT1G70830.4	CDS	0.301157	0.689698	0.388541	23.2459	25.2895	22.4615	20.8313	0.966255	0.823716	0.12156	-0.230258
AT1G70830.5	CDS	-0.119745	0.497779	0.617524	10.329	11.076	7.77844	7.23806	0.753069	0.65349	0.100742	-0.204618
AT1G70850.2	3'UTR	-0.0077182	0.250746	0.258464	12.9876	10.8038	8.75165	9.28794	0.673845	0.85969	-0.265596	0.3514
AT1G70850.3	CDS	-0.0430556	0.333375	0.376431	15.4388	14.6495	9.92663	10.4272	0.642964	0.711779	-0.0757177	0.14669
AT1G72070.1	CDS	0.674351	0.852377	0.178027	2.58658	3.11411	3.12146	3.46007	1.20679	1.1111	0.267773	-0.11919
AT1G72150.1	CDS	0.491883	1.1517	0.659818	28.4569	35.0966	24.3648	18.7831	0.856199	0.535182	0.302552	-0.677917
AT1G73655.1	CDS	-0.802004	1.93839	2.7404	1.96716	2.06771	2.17885	2.9829	1.10761	1.44261	0.0719143	0.38124
AT1G74260.1	CDS	0.0928789	0.758734	0.665855	1.11958	1.18528	0.472617	0.390535	0.422138	0.329487	0.0822764	-0.357496
AT1G74470.1	CDS	0.378533	0.952669	0.574136	28.3922	31.2732	6.57937	8.67831	0.231731	0.2775	0.139429	0.260036
AT1G74920.1	CDS	0.573761	0.61751	0.0437485	3.23431	3.43662	1.27348	1.46357	0.393741	0.425875	0.087534	0.113183
AT1G76010.1	CDS	0.771079	0.920249	0.14917	6.06481	5.60434	1.84676	2.1601	0.304504	0.385434	-0.113917	0.340019
AT1G76490.1	CDS	1.00912	1.52565	0.516535	24.4473	22.8918	19.1162	23.8209	0.781934	1.04058	-0.0948411	0.412274
AT1G76850.1	CDS	0.525342	1.24941	0.724065	1.25974	1.55907	0.717317	0.642023	0.569415	0.411797	0.307558	-0.467545
AT1G77180.3	CDS	-0.312778	0.274204	0.586982	1.28407	1.58904	0.768298	0.856617	0.598332	0.539078	0.307435	-0.15045
AT1G77760.1	CDS	-0.970977	0.430687	1.40166	11.9795	15.5243	7.14758	5.91974	0.596651	0.38132	0.373966	-0.645886
AT1G78080.1	CDS	-0.0638991	0.273479	0.337378	7.7014	3.39946	1.51451	1.27925	0.196654	0.37631	-1.17982	0.936262
AT1G79340.1	CDS	0.0559125	1.09276	1.03684	5.33381	6.6247	5.23103	4.57009	0.980731	0.689855	0.312691	-0.507564
AT1G79560.1	CDS	-1.45841	-1.3485	0.109909	0.398865	0.479051	0.199741	0.134029	0.500773	0.279781	0.264278	-0.839858
AT1G79920.1	CDS	0.302337	0.302692	0.000355353	1.92288	2.05193	1.27965	1.17856	0.665482	0.574369	0.0937083	-0.212422
AT1G79940.1	CDS	0.675535	0.987162	0.311627	0.458626	0.50326	0.241142	0.200984	0.525793	0.399364	0.133987	-0.396793
AT1G79940.2	CDS	1.1647	1.47257	0.307868	0.413044	0.51752	0.209116	0.164862	0.50628	0.318561	0.325318	-0.668367
AT1G79940.3	CDS	1.18664	1.37539	0.18875	0.405446	0.444862	0.210253	0.154158	0.518571	0.346529	0.133849	-0.581565
AT1G80460.1	CDS	-0.224327	0.488974	0.713302	3.03618	3.17534	2.34528	1.81039	0.772445	0.570139	0.0646529	-0.438117
AT1G80600.1	CDS	0.826528	1.81255	0.986025	1.45479	1.47889	1.18834	1.15349	0.816843	0.779968	0.0237067	-0.0666447
AT1G80920.1	CDS	-0.0558842	0.0127379	0.0686221	13.6251	15.231	35.4758	28.45	2.6037	1.8679	0.160739	-0.479144
AT2G05070.1	CDS	0.613883	0.701679	0.0877957	2.42582	3.36999	2.98757	5.38552	1.23157	1.59808	0.474272	0.375842
AT2G05380.1	CDS	0.923687	1.01543	0.0917445	74.0972	59.6169	153.91	168.047	2.07714	2.81879	-0.313697	0.44048
AT2G05380.2	CDS	0.961875	1.01465	0.0527799	44.1146	31.5324	109.272	116.374	2.477	3.69062	-0.484421	0.57527
AT2G05510.1	CDS	-0.551592	1.13525	1.68684	1.97647	2.44414	1.93314	1.48992	0.978077	0.609589	0.306396	-0.682112
AT2G05520.1	CDS	0.580539	0.615472	0.0349329	12.7807	11.2257	13.8873	12.1414	1.08658	1.08157	-0.187163	-0.00666601
AT2G05520.2	CDS	0.0505123	0.911671	0.861159	10.4763	7.96063	13.8886	12.0194	1.32572	1.50986	-0.396174	0.187636
AT2G05520.4	CDS	0.6784	0.719687	0.0412861	9.53874	7.04704	13.1191	11.5439	1.37535	1.63812	-0.436782	0.252246
AT2G05520.5	CDS	1.52486	1.65736	0.132498	7.08748	5.17285	11.3287	9.65727	1.59841	1.86691	-0.454313	0.22402
AT2G05520.6	CDS	1.62923	1.77371	0.144483	9.50177	7.61259	13.7767	11.8163	1.44991	1.5522	-0.319807	0.0983567
AT2G05540.1	CDS	0.292793	1.01725	0.724455	46.7208	45.6508	68.918	59.0569	1.4751	1.29367	-0.0334246	-0.189351
AT2G06520.1	CDS	0.905518	1.20042	0.294901	19.14	18.6267	50.9157	52.5706	2.66017	2.82232	-0.0392181	0.085365
AT2G06530.1	CDS	-1.26476	-0.937364	0.3274	2.27419	4.21375	3.25152	3.31918	1.42974	0.787701	0.889751	-0.860038
AT2G06850.1	CDS	0.96104	1.69354	0.732497	63.1125	58.1876	60.0308	57.6214	0.951171	0.990269	-0.117214	0.0581158
AT2G15620.1	CDS	1.07121	1.30619	0.234979	4.22126	4.76781	3.93659	3.27499	0.932564	0.686897	0.175653	-0.441109
AT2G16405.1	5'UTR	0.799776	1.38664	0.586861	0.572152	0.609238	0.343725	0.274298	0.600758	0.450231	0.0906074	-0.416118
AT2G17130.1	CDS	0.928662	1.13083	0.202166	0.854319	0.877053	0.688293	0.673397	0.805662	0.767794	0.0378892	-0.0694551
AT2G17130.2	CDS	0.968846	1.17186	0.203018	0.73938	0.640379	0.613832	0.564767	0.830199	0.881927	-0.20739	0.0872012
AT2G17870.1	CDS	0.562345	0.871579	0.309234	1.82025	2.05609	1.50108	1.34968	0.824656	0.656433	0.175767	-0.329144
AT2G17990.1	CDS	-0.515652	1.7581	2.27375	2.15257	2.04583	1.62651	1.77331	0.755613	0.866792	-0.0733735	0.19804
AT2G20860.1	CDS	0.772894	0.845714	0.0728199	4.33729	4.32738	2.70506	3.39712	0.623675	0.785028	-0.00329755	0.33195
AT2G21060.1	CDS	1.29175	1.67798	0.386223	4.8631	4.05432	4.93288	4.12306	1.01435	1.01695	-0.262416	0.00370287
AT2G21660.1	CDS	1.52299	1.65835	0.135353	22.5039	29.6752	16.8342	28.0037	0.748058	0.943671	0.399085	0.335134
AT2G21950.1	CDS	-0.426111	1.67446	2.10057	2.5342	2.00554	1.32941	1.29317	0.524587	0.6448	-0.337541	0.29767
AT2G24200.1	CDS	-1.44864	1.04453	2.49317	1.5522	1.57662	1.18589	0.995553	0.764008	0.631449	0.0225169	-0.27492
AT2G24200.2	CDS	0.276926	1.11204	0.835112	1.57414	1.62753	1.22798	1.01767	0.780098	0.625285	0.0481281	-0.319142
AT2G24200.3	CDS	0.0457047	1.07788	1.03218	1.23207	1.22021	0.955814	0.76588	0.77578	0.627662	-0.013953	-0.305658
AT2G24500.1	CDS	0.374399	0.619792	0.245393	1.227	1.45579	1.12448	1.15465	0.916449	0.793141	0.246674	-0.208476
AT2G24790.1	CDS	0.286854	0.91883	0.631976	4.68608	4.22372	3.1005	4.15808	0.66164	0.984459	-0.149868	0.573286
AT2G25110.1	CDS	-1.00815	0.476446	1.48459	1.54402	1.53623	1.20064	0.991476	0.777608	0.645394	-0.00728966	-0.268863
AT2G27580.1	CDS	0.421826	1.44924	1.02741	1.72253	1.25049	2.34471	2.17442	1.3612	1.73886	-0.46204	0.35326
AT2G27580.2	CDS	-0.155356	0.130377	0.285733	1.04776	0.732314	1.57937	1.54444	1.50738	2.10898	-0.516771	0.484505
AT2G27710.1	CDS	0.222847	0.240873	0.0180259	4.20245	3.2901	5.68129	4.50087	1.3519	1.36801	-0.3531	0.0170874
AT2G27710.2	CDS	0.434243	0.586796	0.152553	2.31132	1.81331	3.44612	2.81253	1.49098	1.55105	-0.350087	0.0569861
AT2G28390.1	CDS	1.17848	1.66791	0.489429	1.44189	1.41316	0.873175	0.696087	0.605576	0.492573	-0.0290348	-0.297969
AT2G28740.1	CDS	0.0416402	0.115138	0.073498	1.58978	1.50021	3.60453	2.6222	2.26732	1.74789	-0.0836615	-0.375372
AT2G28840.2	3'UTR	0.428291	1.47786	1.04957	8.11365	8.54613	2.34944	3.58856	0.289566	0.419904	0.0749203	0.536167
AT2G28900.1	CDS	-0.296898	1.40944	1.70634	1.39119	1.77465	2.78379	2.73606	2.00101	1.54174	0.351217	-0.376167
AT2G28910.1	CDS	0.806945	1.57065	0.763701	11.391	12.0604	4.14675	4.45373	0.364039	0.369284	0.0823911	0.0206402
AT2G29420.1	CDS	-0.666654	0.314093	0.980747	6.07399	4.07595	6.46514	4.88084	1.0644	1.19747	-0.575507	0.169954
AT2G29960.2	CDS	-1.28208	0.814842	2.09692	1.49667	1.2515	2.45902	1.80165	1.64299	1.43959	-0.258098	-0.190666
AT2G30210.1	CDS	0.60698	0.953365	0.346385	2.89716	2.6357	1.93516	1.58699	0.667951	0.602113	-0.136456	-0.149709
AT2G30470.1	CDS	-1.62488	0.403655	2.02853	0.404025	0.439349	0.172862	0.117225	0.427848	0.266814	0.120923	-0.681263
AT2G30570.1	CDS	-0.280444	1.63512	1.91556	10.5608	10.7302	24.8915	28.6553	2.35698	2.67053	0.0229602	0.180187
AT2G31400.1	CDS	-0.124175	0.354924	0.479099	3.59035	4.00141	2.13571	1.8112	0.594846	0.45264	0.156381	-0.394152
AT2G31610.1	CDS	0.525638	0.6327	0.107062	9.12984	8.09386	10.8491	10.1822	1.18831	1.25802	-0.173762	0.08224
AT2G32690.1	CDS	0.601376	0.602542	0.00116581	3.65472	2.68519	4.32713	3.38006	1.18398	1.25878	-0.444735	0.0883725
AT2G32690.2	CDS	0.652521	0.691419	0.0388973	3.88796	2.77179	4.41015	3.58235	1.13431	1.29243	-0.488197	0.188274
AT2G32690.3	CDS	0.443664	0.499183	0.0555181	3.87729	2.76693	4.38527	3.63155	1.13101	1.31248	-0.486764	0.214682
AT2G32690.4	CDS	1.30214	1.39368	0.0915334	4.14087	3.08631	4.77065	3.8811	1.15209	1.25752	-0.424049	0.126328
AT2G33770.1	5'UTR	0.577475	0.691367	0.113892	3.21958	3.79914	2.29509	1.67602	0.712855	0.441157	0.238801	-0.692317
AT2G34420.1	CDS	0.405165	1.4779	1.07273	26.7135	33.1641	26.4646	28.3079	0.990685	0.853571	0.312052	-0.214916
AT2G35680.1	CDS	-0.121076	1.91871	2.03979	3.35403	3.98805	2.63456	2.30726	0.785491	0.578544	0.249789	-0.441168
AT2G35810.1	CDS	-0.308749	-0.0586185	0.25013	2.79547	2.54699	3.63354	4.22833	1.2998	1.66013	-0.134299	0.353011
AT2G36120.1	CDS	0.85878	0.878613	0.0198337	25.5068	19.2948	25.5409	19.0421	1.00134	0.986899	-0.402668	-0.020954
AT2G36220.1	CDS	-0.727321	0.180861	0.908182	3.93206	7.06829	5.19044	8.84606	1.32003	1.25151	0.846077	-0.0768978
AT2G36320.1	CDS	1.05357	1.15819	0.104619	22.4885	21.7038	10.8231	24.1381	0.481271	1.11216	-0.0512412	1.20844
AT2G36530.1	CDS	-0.421778	1.78621	2.20798	22.4232	20.8871	21.3121	18.8266	0.950451	0.901349	-0.102374	-0.0765262
AT2G36620.1	CDS	-1.19228	-0.457954	0.734329	5.3035	4.96045	8.7499	8.60571	1.64984	1.73487	-0.0964743	0.0725021
AT2G36950.1	CDS	0.482516	0.906973	0.424457	2.59977	3.11936	3.85626	2.91786	1.48331	0.935402	0.262866	-0.665157
AT2G37110.1	CDS	1.26995	1.50429	0.234334	3.27691	3.40917	4.00428	3.90036	1.22197	1.14408	0.0570875	-0.0950232
AT2G37120.1	CDS	-0.706627	1.8447	2.55133	1.79244	1.35735	3.0416	3.51441	1.69691	2.58917	-0.401129	0.609581
AT2G37170.1	CDS	0.538476	0.619001	0.0805247	112.376	95.4973	162.683	149.178	1.44767	1.56211	-0.234798	0.10977
AT2G37190.1	CDS	-0.657892	0.434087	1.09198	6.84504	5.1484	9.80858	9.05774	1.43295	1.75933	-0.410935	0.296042
AT2G37630.1	CDS	-0.194977	1.4011	1.59607	2.47976	2.74618	1.70594	1.42963	0.687947	0.520587	0.147225	-0.402159
AT2G37640.1	CDS	0.412936	0.485376	0.0724404	11.3599	8.36924	14.5467	11.7717	1.28053	1.40655	-0.440783	0.13542
AT2G39010.1	3'UTR	0.416253	0.459241	0.0429884	18.0032	21.6893	13.0297	14.1982	0.723743	0.654618	0.268728	-0.144823
AT2G39170.1	CDS	-1.10229	0.536922	1.63921	0.695885	0.664489	1.33252	0.786106	1.91485	1.18302	-0.0666024	-0.694755
AT2G39310.1	CDS	0.984745	1.14687	0.162123	14.7169	16.3844	6.58666	8.4139	0.447558	0.513529	0.154857	0.198371
AT2G39310.2	CDS	1.03127	1.10004	0.0687697	10.7567	11.771	5.47343	6.87874	0.508838	0.584378	0.130002	0.199696
AT2G39310.3	CDS	0.976636	1.03698	0.060349	14.7314	16.4767	6.53451	8.57297	0.443578	0.520309	0.161534	0.230181
AT2G39770.1	CDS	0.358341	0.403424	0.0450831	2.18509	2.21229	1.5921	1.74583	0.728617	0.789154	0.0178439	0.115146
AT2G39770.2	CDS	-0.693373	-0.0485213	0.644852	1.92442	2.20438	1.37594	1.556	0.714988	0.705869	0.195948	-0.018518
AT2G40000.1	CDS	0.328062	0.879609	0.551546	9.4355	21.7609	8.18086	13.8369	0.86703	0.635858	1.20557	-0.447376
AT2G40490.1	CDS	0.308258	0.539188	0.23093	1.99291	2.26086	1.54164	1.37037	0.773562	0.606129	0.181999	-0.351893
AT2G40620.1	3'UTR	0.535838	1.84876	1.31292	1.70545	1.71224	1.26065	1.34547	0.73919	0.785798	0.00572783	0.0882122
AT2G41430.2	CDS	0.550485	1.20917	0.658688	8.91414	10.8866	14.6551	16.3017	1.64403	1.4974	0.288388	-0.134773
AT2G41840.1	CDS	0.818642	1.40679	0.588146	23.9258	19.2079	21.069	22.4664	0.880599	1.16964	-0.316866	0.409513
AT2G42560.1	CDS	-0.670342	0.482149	1.15249	0.0991027	0.093097	0.0164531	0.0269277	0.16602	0.289243	-0.0901885	0.800923
AT2G43050.1	CDS	-1.41846	0.889465	2.30793	26.3188	22.7481	19.542	15.2163	0.742513	0.668904	-0.210347	-0.150616
AT2G43970.2	CDS	0.473381	1.06333	0.589944	4.77869	5.27553	0.826126	0.950977	0.172877	0.180262	0.142702	0.0603469
AT2G46220.1	CDS	-1.37917	0.0660682	1.44524	6.27652	6.27798	4.77242	4.54338	0.760361	0.723701	0.000335464	-0.0712914
AT2G47330.1	CDS	0.196062	0.260314	0.064252	0.685488	0.987677	0.528374	0.494213	0.770801	0.500379	0.526909	-0.623336
AT2G47390.1	CDS	-0.89776	-0.570464	0.327296	1.36152	1.72878	1.00452	0.893643	0.737792	0.516921	0.344532	-0.51327
AT2G47400.1	CDS	0.399917	0.46877	0.0688528	40.6379	39.4736	15.6078	32.7383	0.384071	0.829372	-0.041938	1.11065
AT2G47450.1	CDS	-0.960862	-0.0580547	0.902807	2.91408	3.24792	2.70181	3.32084	0.927159	1.02245	0.156475	0.141147
AT3G01490.1	CDS	-0.456796	-0.412553	0.0442435	0.49055	0.532689	0.57285	0.424171	1.16777	0.796283	0.118895	-0.552405
AT3G01540.1	CDS	0.297918	0.403135	0.105217	2.10442	2.5822	0.60774	0.765075	0.288792	0.296288	0.295176	0.0369718
AT3G01910.2	CDS	-0.250838	-0.0155306	0.235307	1.17321	1.14937	1.15402	1.00589	0.98364	0.875167	-0.0296231	-0.168572
AT3G01950.1	CDS	-0.0943694	1.76805	1.86242	4.31251	3.55923	7.95874	5.13179	1.8455	1.44183	-0.276965	-0.356113
AT3G03920.1	CDS	-0.269322	1.82572	2.09504	3.80894	3.36515	3.97855	4.82943	1.04453	1.43513	-0.17872	0.45833
AT3G04120.1	CDS	0.715321	1.09346	0.378138	26.8474	26.7183	21.3358	19.0873	0.794708	0.714392	-0.00695518	-0.153709
AT3G04720.1	CDS	1.13918	1.53041	0.391235	6.19484	5.23578	7.51193	7.45629	1.21261	1.4241	-0.242664	0.231939
AT3G05220.1	CDS	-0.17642	1.13647	1.31289	1.3555	1.6034	0.861316	0.699028	0.635423	0.435966	0.242307	-0.543501
AT3G05590.1	CDS	0.182809	0.884727	0.701918	20.0558	17.656	37.964	31.8092	1.89292	1.80161	-0.183864	-0.0713206
AT3G06720.1	3'UTR	0.182827	0.211782	0.0289555	1.52789	1.64114	1.09072	0.96487	0.713872	0.587926	0.103158	-0.280032
AT3G07780.1	CDS	-0.387455	-0.334215	0.0532401	1.97893	2.95831	1.29274	1.42233	0.65325	0.480791	0.580051	-0.442225
AT3G08580.1	CDS	-0.0292568	0.516738	0.545995	23.7095	19.3284	17.1932	14.1545	0.725163	0.732314	-0.294742	0.0141585
AT3G08580.2	CDS	-0.00379583	0.499013	0.502809	31.3749	26.4063	19.377	15.9416	0.617596	0.603702	-0.248726	-0.0328269
AT3G08940.1	CDS	0.222205	0.394677	0.172471	8.05058	8.05956	6.84033	13.3188	0.849669	1.65255	0.00160913	0.95972
AT3G08940.2	CDS	0.949716	1.00728	0.0575615	12.3221	11.9785	10.2239	19.6888	0.82972	1.64368	-0.0407945	0.986232
AT3G09200.1	CDS	0.971667	1.29005	0.318388	14.1187	12.862	10.2572	7.29112	0.726495	0.566873	-0.134494	-0.357928
AT3G09200.2	CDS	0.865553	1.78645	0.920894	6.45099	5.57752	6.11373	4.27864	0.947719	0.767123	-0.209898	-0.305002
AT3G09260.1	CDS	1.47872	1.74299	0.264272	233.034	238.118	208.626	189.248	0.895257	0.794765	0.0311341	-0.171774
AT3G09390.1	3'UTR	0.953429	1.7721	0.818675	17.4577	15.4512	59.0857	77.1172	3.3845	4.99101	-0.176144	0.560389
AT3G10020.1	CDS	-1.0282	-0.361791	0.666407	7.86196	7.30616	11.9957	11.0514	1.52579	1.51261	-0.105775	-0.0125219
AT3G10020.2	CDS	0.849827	1.50336	0.653534	4.25689	4.08585	5.70853	5.30857	1.34101	1.29926	-0.0591646	-0.0456322
AT3G10400.1	CDS	-1.11852	-0.554066	0.564458	0.376624	0.333062	0.368242	0.31976	0.977745	0.960061	-0.177334	-0.0263319
AT3G10985.1	3'UTR	0.51344	1.6066	1.09316	42.8001	41.8254	61.9049	70.8898	1.44637	1.6949	-0.0332346	0.228758
AT3G11510.1	CDS	-1.56634	0.59722	2.16356	12.2915	9.53709	20.197	18.0388	1.64317	1.89144	-0.366043	0.203007
AT3G12050.2	CDS	0.0566279	0.0623066	0.00567866	0.661068	0.602068	0.371909	0.303286	0.562588	0.50374	-0.134873	-0.1594
AT3G12345.1	CDS	0.0707987	0.581222	0.510423	2.32789	2.74348	4.10963	6.0823	1.76539	2.217	0.236987	0.328624
AT3G13310.1	CDS	-0.755085	-0.259221	0.495864	3.08403	6.40228	2.90705	5.10848	0.942613	0.797916	1.05377	-0.240429
AT3G13750.1	CDS	-1.04677	0.556516	1.60328	9.06308	12.1173	5.0689	4.61519	0.559291	0.380878	0.418991	-0.554272
AT3G14067.1	CDS	1.12221	1.99653	0.874321	7.93636	7.15193	7.44794	6.57304	0.938458	0.919057	-0.150144	-0.0301372
AT3G14180.1	CDS	0.245156	1.12129	0.876133	0.965541	0.926058	0.504437	0.454739	0.522439	0.491048	-0.0602343	-0.0894
AT3G14220.1	CDS	-0.0136817	0.67093	0.684612	1.9039	1.57142	2.02251	1.95592	1.06229	1.24468	-0.276892	0.228593
AT3G15730.1	CDS	0.061172	0.252687	0.191515	12.5269	13.4589	8.02404	8.01084	0.640544	0.595208	0.103528	-0.105903
AT3G16240.1	CDS	1.26269	1.60529	0.342592	104.863	88.0951	241.332	227.839	2.3014	2.58629	-0.251375	0.168371
AT3G16400.1	CDS	0.967428	0.9754	0.00797209	20.5788	21.9536	12.2247	11.6754	0.594044	0.53182	0.093298	-0.159632
AT3G16400.2	CDS	0.959755	0.96547	0.0057153	22.5603	24.0772	13.2306	12.7439	0.586456	0.529293	0.093876	-0.147955
AT3G16410.1	CDS	1.1732	1.61159	0.438392	1.52808	1.53411	0.92211	0.829318	0.603446	0.540584	0.00569089	-0.158705
AT3G16420.1	CDS	1.15709	1.3926	0.235517	33.4971	28.8351	33.979	30.5908	1.01439	1.06089	-0.216208	0.0646593
AT3G16420.2	CDS	1.06947	1.27753	0.208062	34.2525	30.0352	34.7155	31.1664	1.01352	1.03766	-0.189553	0.0339665
AT3G16420.3	CDS	1.11125	1.18394	0.0726941	31.3684	28.8796	28.3716	24.8926	0.904465	0.861945	-0.11926	-0.0694682
AT3G16460.1	CDS	0.165571	0.347831	0.18226	16.375	18.3484	6.8548	6.06041	0.418615	0.330297	0.164161	-0.341859
AT3G16460.2	CDS	-0.0528336	0.289463	0.342297	15.4372	17.1105	6.75756	5.79421	0.437744	0.338634	0.148469	-0.37036
AT3G16640.1	CDS	1.00699	1.89796	0.890972	211.13	170.147	78.1246	109.983	0.37003	0.646398	-0.311351	0.804778
AT3G18410.1	CDS	-0.728472	-0.727712	0.000760375	2.29945	1.98608	6.49703	5.55805	2.82547	2.79849	-0.211361	-0.0138409
AT3G18780.1	CDS	0.674148	0.977849	0.3037	29.0542	25.485	16.7054	16.166	0.574975	0.634334	-0.189096	0.141743
AT3G18780.2	CDS	0.536047	1.11555	0.579504	41.1966	36.4087	25.369	25.2151	0.615802	0.692557	-0.178241	0.169468
AT3G19100.1	3'UTR	0.161233	0.316931	0.155698	3.15283	3.65735	1.11722	1.15977	0.354353	0.317108	0.214149	-0.160215
AT3G19450.1	CDS	-0.846906	-0.218029	0.628878	2.22335	2.84923	2.6859	2.25049	1.20804	0.78986	0.357838	-0.613003
AT3G20470.1	CDS	0.523005	0.523603	0.000598784	6.62019	4.24921	7.30396	6.5907	1.10329	1.55104	-0.639679	0.49143
AT3G20770.1	CDS	-0.0627424	0.884872	0.947615	6.6069	8.2306	5.72459	5.35031	0.866456	0.65005	0.317025	-0.414576
AT3G21720.1	3'UTR	1.2625	1.51051	0.248011	8.44895	9.61175	2.38471	3.27275	0.28225	0.340495	0.186028	0.270661
AT3G22330.1	CDS	0.339397	1.14588	0.806478	1.15335	1.15439	0.43518	0.294612	0.37732	0.25521	0.00131209	-0.564105
AT3G23000.1	CDS	0.309867	0.416546	0.106679	3.89147	10.6134	1.54026	5.6763	0.395805	0.534825	1.44749	0.434279
AT3G23150.1	CDS	-0.150161	0.0587164	0.208877	0.786887	0.649745	0.372702	0.199321	0.473641	0.306769	-0.276284	-0.626643
AT3G23450.1	CDS	-0.88862	-0.847528	0.0410918	1.2865	0.975233	1.07239	0.813703	0.833573	0.834367	-0.399633	0.00137411
AT3G24490.1	CDS	0.305821	0.833975	0.528153	0.395108	0.388778	0.252684	0.186876	0.639533	0.480677	-0.0233014	-0.41195
AT3G25717.1	3'UTR	0.169837	0.552028	0.382191	6.41694	4.74284	12.0825	8.16359	1.88291	1.72124	-0.436133	-0.12951
AT3G26450.1	CDS	0.444283	0.703869	0.259586	7.69669	8.34546	10.4482	5.02879	1.35749	0.602578	0.116753	-1.17172
AT3G26580.1	CDS	-1.16938	1.3095	2.47888	2.10286	2.61919	1.26031	1.35325	0.599329	0.516667	0.316765	-0.214113
AT3G26720.1	CDS	0.243922	0.288411	0.0444895	1.36988	1.49101	0.658319	0.57277	0.480568	0.384148	0.122244	-0.323076
AT3G26935.1	CDS	0.0898394	0.906966	0.817127	2.88546	2.89446	2.07499	1.88471	0.719118	0.651143	0.00449016	-0.143253
AT3G27200.1	CDS	-0.567732	0.0671671	0.634899	1.59334	1.29201	1.44682	1.24135	0.908043	0.960792	-0.302439	0.0814625
AT3G27820.1	CDS	1.04791	1.05666	0.00874446	2.33291	2.72233	1.55527	1.30535	0.666665	0.479499	0.222709	-0.475435
AT3G27960.1	CDS	-0.568269	-0.52162	0.0466498	1.62101	2.36064	1.18184	1.06511	0.729076	0.451196	0.542285	-0.692315
AT3G29240.1	CDS	1.11076	1.18308	0.0723188	6.01509	8.61832	5.22057	7.57946	0.867912	0.879458	0.51882	0.0190657
AT3G29240.2	CDS	1.11079	1.31417	0.203385	6.45418	9.22061	5.4466	7.87403	0.843888	0.85396	0.514628	0.0171175
AT3G29370.1	CDS	-1.75566	1.05012	2.80577	2.01645	0.437661	3.77549	0.739993	1.87234	1.69079	-2.20393	-0.147147
AT3G42050.1	CDS	0.212485	0.77059	0.558105	9.81578	10.2988	7.5958	6.83569	0.773836	0.663736	0.0693023	-0.221418
AT3G43270.1	CDS	0.291269	0.668476	0.377208	1.68629	1.6941	1.21077	1.22029	0.718008	0.720317	0.00666145	0.00463191
AT3G44110.1	CDS	-0.033968	0.344141	0.378109	6.35008	6.67866	5.74565	4.55664	0.904816	0.682269	0.0727826	-0.407282
AT3G44110.2	CDS	-0.139036	0.146014	0.28505	3.66119	3.64571	2.88031	2.2776	0.786713	0.624735	-0.00611415	-0.332593
AT3G44190.1	CDS	0.21613	0.555413	0.339283	1.6596	2.04227	1.3896	1.35492	0.83731	0.663441	0.299333	-0.335793
AT3G44990.1	CDS	0.835103	1.25271	0.417607	12.7731	16.0509	9.13057	9.35624	0.714827	0.58291	0.329545	-0.294321
AT3G46320.1	CDS	-0.579488	-0.0836964	0.495792	1.69886	1.57649	3.07186	3.71433	1.80818	2.35607	-0.107853	0.381842
AT3G47340.1	CDS	-0.769389	1.85	2.61939	4.62423	5.43966	5.59633	6.84204	1.21022	1.25781	0.234302	0.0556422
AT3G47340.2	CDS	0.00330299	1.95628	1.95298	3.42221	3.93133	3.85613	4.69202	1.1268	1.19349	0.200092	0.082963
AT3G47470.1	CDS	-0.348239	-0.242392	0.105847	12.0628	15.6681	4.21854	5.59616	0.349716	0.35717	0.377265	0.0304283
AT3G47620.1	CDS	-0.16358	0.644802	0.808381	2.99491	4.04528	1.44615	1.93292	0.482872	0.477821	0.433727	-0.0151681
AT3G47836.1	5'UTR	-1.02388	0.981682	2.00556	1.3665	0.894569	1.45932	1.82012	1.06793	2.03463	-0.611221	0.929956
AT3G49080.1	CDS	-0.149321	0.899107	1.04843	0.747151	0.753238	0.650702	0.53824	0.870911	0.714568	0.0117052	-0.285453
AT3G50820.1	CDS	0.276343	0.567333	0.290991	2.61069	3.00559	3.69057	4.44981	1.41364	1.48051	0.203217	0.0666827
AT3G50890.1	CDS	-0.0902855	0.248574	0.338859	0.467832	0.381715	0.998347	0.486387	2.13399	1.27421	-0.293494	-0.743942
AT3G51550.1	CDS	-1.95412	-0.263107	1.69101	6.37259	9.47342	3.95268	3.68967	0.620262	0.389476	0.572005	-0.671342
AT3G52370.1	CDS	-1.26756	0.686113	1.95368	2.45651	2.42624	1.94458	1.76066	0.791603	0.725673	-0.0178873	-0.125459
AT3G52880.1	CDS	-0.813601	-0.0694387	0.744162	3.0059	3.30013	2.18865	2.06181	0.728118	0.624768	0.134725	-0.220851
AT3G53110.1	CDS	0.504019	0.775236	0.271217	2.92854	3.20602	1.58456	1.34387	0.541074	0.41917	0.130602	-0.368291
AT3G53190.1	CDS	-0.291248	1.15375	1.445	1.18632	0.986342	0.731123	0.557132	0.616296	0.564846	-0.26633	-0.125764
AT3G53420.1	CDS	0.13377	0.520507	0.386737	41.4266	37.0665	77.1413	70.3697	1.86212	1.89847	-0.16044	0.0278903
AT3G53420.2	CDS	-0.0510251	0.512737	0.563763	38.7989	36.8086	65.3303	60.755	1.68382	1.65057	-0.0759711	-0.0287779
AT3G53460.1	3'UTR	0.117188	0.711814	0.594626	7.14049	7.40718	3.76761	3.64807	0.527641	0.492505	0.0529009	-0.0994181
AT3G53460.2	CDS	0.0494079	0.476579	0.427171	7.27392	7.83547	3.52353	3.60474	0.484407	0.460054	0.107287	-0.0744143
AT3G53460.3	CDS	-0.651289	-0.148666	0.502623	6.16189	6.43715	3.14361	3.19184	0.51017	0.495847	0.0630503	-0.0410838
AT3G53460.4	3'UTR	0.265936	0.699684	0.433748	5.19771	5.43027	2.72212	2.62263	0.523716	0.482965	0.0631492	-0.116867
AT3G53730.1	CDS	0.601529	1.54695	0.945419	4.1567	4.27166	9.00715	8.85752	2.1669	2.07356	0.0393566	-0.0635235
AT3G53990.2	CDS	-0.553621	0.0445999	0.598221	2.07904	2.56564	4.24825	3.89578	2.04337	1.51844	0.303399	-0.428353
AT3G55440.1	CDS	-0.991657	0.110415	1.10207	14.178	12.4979	12.7013	10.6533	0.895851	0.85241	-0.181965	-0.0717109
AT3G55610.1	CDS	-0.201459	-0.0550727	0.146386	3.57996	4.87545	0.919445	1.24741	0.256831	0.255855	0.445591	-0.00549223
AT3G56340.1	CDS	-0.259	1.84603	2.10503	13.0325	9.40746	20.212	18.7638	1.55089	1.99456	-0.470241	0.362979
AT3G56360.1	CDS	0.882159	1.3012	0.419046	4.73048	2.90272	2.73474	1.64856	0.57811	0.567938	-0.704581	-0.0256109
AT3G56460.1	CDS	-0.99316	-0.134816	0.858344	2.37443	2.59328	1.69601	1.44785	0.714284	0.558308	0.127197	-0.355436
AT3G60245.1	CDS	-0.556467	0.666082	1.22255	21.7029	18.2621	34.0261	30.4869	1.56781	1.66941	-0.249038	0.090586
AT3G60300.2	CDS	-0.53481	-0.149652	0.385158	2.08747	2.4466	0.450345	0.70942	0.215737	0.289962	0.229023	0.426588
AT3G61050.1	CDS	-0.425876	-0.366156	0.0597199	0.698035	0.777485	0.658826	0.579015	0.943829	0.744728	0.155515	-0.341811
AT3G61050.2	CDS	-0.277567	-0.0696772	0.20789	0.758146	0.80721	0.781054	0.701026	1.03022	0.868456	0.0904684	-0.246423
AT3G61430.1	CDS	-0.98329	-0.329214	0.654076	30.8343	25.0549	36.246	28.457	1.17551	1.13578	-0.299442	-0.0495957
AT3G61430.2	CDS	1.59244	1.61538	0.0229428	30.4066	24.5258	35.7875	27.8918	1.17697	1.13724	-0.310081	-0.0495337
AT3G61440.1	CDS	0.380845	1.17761	0.796764	7.50552	8.01994	6.19529	5.88819	0.825431	0.734193	0.0956408	-0.168988
AT3G61440.2	CDS	-0.258306	0.934073	1.19238	3.52391	3.63434	3.3952	3.14109	0.963474	0.864281	0.0445133	-0.156744
AT3G61870.1	CDS	0.993782	1.7706	0.776814	0.655414	0.646877	0.36846	0.364664	0.56218	0.56373	-0.0189132	0.00397227
AT3G62290.2	CDS	-0.186238	1.54481	1.73105	25.6828	22.2641	4.49968	10.2138	0.175202	0.458756	-0.206082	1.38871
AT4G00100.1	3'UTR	0.904875	1.97017	1.06529	15.2685	13.1828	25.6437	24.1944	1.67952	1.8353	-0.211898	0.12797
AT4G01150.1	CDS	-0.248305	1.27211	1.52042	3.84427	3.53518	2.74671	3.54784	0.714494	1.00358	-0.120929	0.490166
AT4G01150.2	3'UTR	-0.100008	0.61953	0.719538	1.61608	1.64728	1.10141	1.41939	0.681533	0.861658	0.0275849	0.338331
AT4G01850.1	CDS	-0.457859	0.229701	0.687559	19.2295	18.2298	6.99276	7.5067	0.363648	0.411783	-0.0770229	0.17934
AT4G02450.1	CDS	1.15858	1.25308	0.0945037	2.32205	2.51596	2.99879	2.05594	1.29144	0.817156	0.11571	-0.660297
AT4G02450.2	CDS	0.226581	0.497554	0.270973	1.79954	1.97791	2.40201	1.68986	1.33479	0.854367	0.136346	-0.643686
AT4G02500.1	CDS	0.211014	0.222715	0.0117017	3.9913	3.50843	2.11922	1.86382	0.530958	0.531241	-0.186035	0.000767935
AT4G02770.1	CDS	-0.259993	1.04491	1.3049	21.1152	19.9825	23.241	23.8016	1.10068	1.19112	-0.0795496	0.113932
AT4G05050.1	CDS	-0.443699	-0.196865	0.246834	10.9093	27.7924	13.3449	29.4088	1.22326	1.05816	1.34913	-0.209171
AT4G05050.2	CDS	-0.814	-0.652363	0.161637	6.62205	18.4206	9.55836	20.5751	1.44341	1.11696	1.47597	-0.369905
AT4G05050.3	CDS	-0.679195	-0.447482	0.231713	7.4534	19.1118	10.6809	22.8546	1.43303	1.19583	1.35849	-0.261047
AT4G05320.2	CDS	0.601797	1.33699	0.735189	17.0756	30.1979	15.1642	21.7022	0.888062	0.718666	0.822511	-0.305339
AT4G05320.5	CDS	0.534518	0.993259	0.45874	9.96814	16.9167	10.9654	15.2759	1.10004	0.903006	0.763056	-0.284752
AT4G05410.1	CDS	-0.644376	0.149759	0.794135	0.330088	0.420939	0.190116	0.167301	0.575956	0.397449	0.350759	-0.535191
AT4G08810.1	CDS	0.654635	0.704358	0.0497227	2.93169	2.56261	1.91012	1.71403	0.651543	0.668862	-0.194122	0.0378486
AT4G09180.1	CDS	0.557867	0.688679	0.130813	0.747287	0.750639	0.568531	0.531613	0.760793	0.708214	0.00645727	-0.103319
AT4G10080.1	CDS	1.26371	1.71056	0.446851	3.90274	3.20465	2.67611	2.34495	0.685701	0.731732	-0.284317	0.0937353
AT4G10710.1	CDS	0.705568	0.841859	0.136291	0.851474	0.875924	0.348661	0.2533	0.409479	0.28918	0.040843	-0.501821
AT4G12310.1	CDS	-1.48978	-0.814784	0.674996	0.386295	1.02206	0.287042	0.628098	0.743065	0.614543	1.4037	-0.273974
AT4G12460.1	3'UTR	0.869167	1.17446	0.305288	0.223531	0.235392	0.0818066	0.0557448	0.365975	0.236817	0.074594	-0.627975
AT4G12800.1	CDS	1.33865	1.39136	0.052712	17.7117	16.0514	23.2172	25.147	1.31084	1.56666	-0.142001	0.257194
AT4G13430.1	CDS	-0.799597	0.427218	1.22681	3.25397	3.18728	1.65451	1.40376	0.508458	0.440424	-0.0298744	-0.207234
AT4G13850.1	CDS	0.170229	0.849227	0.678998	1.60783	1.6362	1.63699	1.46139	1.01813	0.893162	0.0252336	-0.188934
AT4G14430.1	CDS	0.783434	0.892603	0.109169	4.77397	4.14441	5.03718	6.88451	1.05513	1.66116	-0.204025	0.654762
AT4G14440.1	CDS	-1.515	0.915638	2.43064	3.93852	3.18955	6.57904	7.28371	1.67044	2.28361	-0.304298	0.451094
AT4G15550.1	CDS	0.259534	1.07587	0.816336	4.16154	3.67318	3.69134	3.56915	0.887012	0.971678	-0.180088	0.131524
AT4G16830.3	CDS	0.605272	1.31371	0.708439	1.03738	1.07882	1.09883	0.944806	1.05924	0.875774	0.0565155	-0.274397
AT4G17230.1	CDS	0.744083	0.995956	0.251873	1.18201	2.72503	1.02832	1.72148	0.869978	0.63173	1.20503	-0.461671
AT4G17520.1	CDS	0.982966	1.00907	0.0261035	3.88682	4.668	5.02898	3.90847	1.29386	0.837289	0.264217	-0.62788
AT4G17800.1	CDS	0.192446	0.608161	0.415715	2.31746	1.75962	1.64299	1.23922	0.70896	0.704256	-0.397283	-0.00960403
AT4G17940.1	CDS	0.664395	0.862508	0.198113	2.14245	2.23057	1.84263	1.54413	0.86006	0.692259	0.0581522	-0.313126
AT4G18280.1	CDS	0.670409	0.7539	0.0834907	0.580082	1.64393	0.640133	1.54927	1.10352	0.942421	1.50282	-0.227671
AT4G18700.1	CDS	1.41597	1.7322	0.316226	2.38638	3.5032	1.26989	2.08086	0.532142	0.593988	0.553849	0.158622
AT4G18970.1	CDS	0.83326	1.46292	0.629657	6.85943	6.16781	8.14338	7.85601	1.18718	1.27371	-0.15333	0.101498
AT4G19670.1	CDS	0.292449	1.903	1.61055	0.760488	0.666493	0.506624	0.318004	0.666183	0.477131	-0.190336	-0.481534
AT4G20260.1	CDS	-0.169242	0.52242	0.691662	6.6506	8.32973	15.4836	11.8451	2.32815	1.42203	0.324784	-0.711232
AT4G20260.2	CDS	-0.123314	0.424307	0.547622	7.33383	9.66299	15.8093	12.2446	2.15567	1.26716	0.397903	-0.766538
AT4G20260.3	CDS	-0.191869	0.533588	0.725457	6.73147	8.72046	15.7353	12.0376	2.33757	1.38039	0.373482	-0.759931
AT4G20260.4	CDS	-0.0744711	0.557961	0.632432	5.97005	7.66507	13.8615	10.3034	2.32184	1.34421	0.360556	-0.788514
AT4G20260.5	3'UTR	-0.0459301	0.410762	0.456692	3.74855	4.9965	7.86373	5.91433	2.0978	1.18369	0.414585	-0.825584
AT4G20260.6	CDS	0.545724	0.923854	0.37813	3.20236	4.10036	6.16094	4.68418	1.92387	1.14238	0.356616	-0.751969
AT4G20360.1	CDS	1.6659	1.91214	0.246238	12.5214	14.1564	8.9026	9.93069	0.710988	0.701499	0.177052	-0.0193838
AT4G20880.1	3'UTR	0.373458	0.488881	0.115423	0.886669	0.972984	0.760055	0.519449	0.857203	0.533872	0.13402	-0.683143
AT4G21280.1	CDS	-0.189635	0.516341	0.705976	5.18816	4.98505	6.94967	7.4205	1.33952	1.48855	-0.0576171	0.152189
AT4G21620.1	CDS	-0.989123	-0.935542	0.0535809	9.65328	7.59598	15.0805	13.7352	1.56222	1.80822	-0.345783	0.210972
AT4G23100.1	CDS	0.595559	1.94894	1.35338	1.97196	2.16941	1.76853	1.45928	0.896836	0.672659	0.13767	-0.414968
AT4G23100.2	CDS	1.04835	1.77092	0.722566	1.41615	1.51907	1.15775	1.00668	0.817532	0.662695	0.101216	-0.30293
AT4G23100.3	CDS	0.341212	1.43617	1.09496	1.5479	1.77681	1.26335	1.07079	0.816172	0.602649	0.198978	-0.437554
AT4G23650.1	CDS	-1.89113	-1.38325	0.507876	4.09569	4.77256	2.87707	2.37312	0.702463	0.497242	0.220657	-0.498474
AT4G24770.1	CDS	-0.39088	0.0918968	0.482777	17.041	16.3345	7.87019	8.06835	0.461838	0.493946	-0.0610924	0.096967
AT4G24800.2	CDS	-1.07938	0.0431337	1.12251	0.595706	0.668962	0.544418	0.401274	0.913904	0.599847	0.167323	-0.607449
AT4G25580.1	CDS	0.263039	1.24433	0.98129	1.61619	2.68849	1.76275	1.53828	1.09068	0.572172	0.734196	-0.930706
AT4G25740.2	CDS	-0.6229	1.55028	2.17318	1.27576	0.813627	1.49089	1.21329	1.16863	1.49121	-0.648914	0.351658
AT4G25960.1	CDS	-0.798811	0.471526	1.27034	0.932559	1.20586	0.398328	0.37074	0.427134	0.307448	0.370796	-0.474345
AT4G25970.1	CDS	0.830838	0.946976	0.116138	2.59395	2.71166	0.923072	0.988165	0.355856	0.364413	0.0640274	0.0342811
AT4G26110.1	CDS	0.0739199	0.0907268	0.016807	1.2911	1.50213	0.785685	0.833019	0.608538	0.554558	0.218405	-0.134009
AT4G26110.2	CDS	-0.318334	-0.269569	0.0487645	0.794777	0.944484	0.462459	0.477686	0.581873	0.505764	0.248976	-0.202239
AT4G26230.1	CDS	0.246168	0.263936	0.0177676	4.20436	3.79313	6.71351	5.13281	1.5968	1.35318	-0.148497	-0.238822
AT4G26455.1	CDS	0.105851	0.340875	0.235024	0.46364	0.566107	0.455849	0.4168	0.983197	0.736257	0.28807	-0.417271
AT4G26970.1	CDS	0.524684	0.789394	0.264711	5.05833	5.28364	2.67665	2.27954	0.529157	0.431434	0.0628732	-0.294557
AT4G27020.1	CDS	-0.548616	1.24793	1.79655	0.687401	0.745482	0.486862	0.394885	0.708265	0.529704	0.117022	-0.419102
AT4G27280.1	CDS	-0.170526	0.347921	0.518446	1.79627	3.18921	1.95637	4.46773	1.08913	1.40089	0.828198	0.363168
AT4G27720.1	CDS	-0.723582	1.54716	2.27075	1.89008	3.0854	1.24403	1.42973	0.65819	0.463386	0.707009	-0.50629
AT4G27960.1	CDS	0.496349	0.935619	0.439269	4.19107	4.60694	6.10624	7.13149	1.45697	1.54799	0.136492	0.0874266
AT4G27960.2	CDS	0.667371	1.42512	0.757748	2.7717	3.01901	3.78451	4.45705	1.36541	1.47633	0.123305	0.112678
AT4G28540.1	CDS	-0.565684	0.223051	0.788736	1.61603	1.95724	1.10753	1.00329	0.685341	0.512606	0.276372	-0.418972
AT4G29020.1	CDS	1.0109	1.02415	0.0132547	9.90173	8.17491	11.0928	9.45327	1.12029	1.15638	-0.276479	0.0457438
AT4G29030.1	CDS	0.0771192	0.448318	0.371198	1.39769	1.14566	1.28768	0.833726	0.921285	0.727724	-0.286868	-0.340256
AT4G29140.1	CDS	0.0934175	0.73731	0.643892	3.02905	3.37385	1.5909	1.48695	0.525215	0.440728	0.15553	-0.25302
AT4G29270.1	CDS	0.534801	1.00466	0.469861	6.73321	6.00646	7.90403	7.49514	1.17389	1.24785	-0.164778	0.0881448
AT4G30280.1	CDS	0.151569	0.654518	0.502948	14.0333	20.2403	17.2876	19.6244	1.2319	0.96957	0.528374	-0.345468
AT4G30450.1	CDS	0.452377	1.06438	0.612007	4.15224	2.47781	14.9074	12.4641	3.5902	5.03027	-0.744823	0.486571
AT4G30460.1	CDS	1.05556	1.07901	0.0234519	2.35154	1.90894	3.16294	2.36009	1.34505	1.23633	-0.300834	-0.121591
AT4G31490.1	3'UTR	-1.1711	0.1833	1.3544	1.51919	1.79741	1.04425	0.946996	0.687372	0.526867	0.242614	-0.383652
AT4G31700.1	CDS	0.751311	1.24411	0.4928	7.32735	6.54343	9.56231	8.51796	1.30502	1.30176	-0.163243	-0.00360766
AT4G32020.1	3'UTR	-1.20186	0.310225	1.51209	15.4359	37.6076	6.66683	21.2573	0.431905	0.565241	1.28474	0.388152
AT4G32410.1	CDS	0.151057	0.897078	0.746021	8.39209	9.58746	4.241	3.71071	0.505357	0.387038	0.192119	-0.38483
AT4G34138.1	CDS	-0.243599	-0.222367	0.0212315	2.19706	3.25391	1.53957	2.22714	0.700741	0.684452	0.566595	-0.0339317
AT4G34180.1	CDS	0.768287	1.62527	0.856979	7.55863	6.72091	7.10276	6.8232	0.93969	1.01522	-0.169468	0.111535
AT4G34190.1	CDS	1.09431	1.19998	0.105678	2.309	2.45127	2.302	3.01005	0.996968	1.22796	0.0862563	0.300641
AT4G34200.1	CDS	-0.121336	0.820466	0.941801	4.02527	3.63276	3.77222	3.11095	0.937135	0.85636	-0.148018	-0.13004
AT4G34630.1	CDS	-1.59423	-1.15666	0.437566	0.525322	0.68284	0.606436	0.827749	1.15441	1.21222	0.378345	0.0704954
AT4G34720.1	CDS	-0.188111	0.694539	0.88265	8.27129	6.8235	7.55883	6.84677	0.913864	1.00341	-0.2776	0.134862
AT4G35100.1	CDS	0.0446644	0.196288	0.151623	52.2514	45.7345	92.3304	93.5817	1.76704	2.0462	-0.192188	0.21161
AT4G35100.2	CDS	0.111568	0.55146	0.439892	38.9943	37.4248	60.5357	62.1269	1.55242	1.66005	-0.0592714	0.0967049
AT4G35750.1	CDS	0.161791	1.20504	1.04325	27.5246	23.1069	28.3843	20.793	1.03123	0.899861	-0.2524	-0.196595
AT4G36900.1	CDS	-0.337644	1.65887	1.99652	2.98465	2.63114	1.36169	1.6215	0.456231	0.616274	-0.181874	0.433807
AT4G37260.1	CDS	0.476953	0.991451	0.514499	2.82174	3.44346	2.35185	1.80502	0.833475	0.524188	0.287273	-0.669053
AT4G37640.1	CDS	0.954077	1.2454	0.291328	0.771824	1.02592	0.342704	0.278628	0.444018	0.271589	0.410571	-0.709196
AT4G38680.1	CDS	0.815082	1.1674	0.352318	10.4924	8.69205	12.2502	10.6144	1.16753	1.22116	-0.271575	0.0647926
AT4G38710.2	CDS	-0.386323	-0.178547	0.207776	0.800062	1.00637	0.629302	0.535547	0.786567	0.532155	0.330982	-0.563722
AT4G38740.1	CDS	-0.624632	0.935203	1.55983	4.31908	3.32215	7.46786	6.03483	1.72904	1.81654	-0.378606	0.0712247
AT4G39050.1	3'UTR	0.804414	1.66742	0.863005	0.744309	0.768139	0.389317	0.300493	0.523059	0.391196	0.0454663	-0.419083
AT4G39260.3	CDS	-1.21156	0.680845	1.8924	6.6997	7.66779	9.65566	10.8575	1.44121	1.41599	0.194714	-0.0254679
AT4G39840.1	CDS	0.686522	0.978979	0.292457	1.96442	1.59861	1.16033	0.694217	0.590674	0.434263	-0.297286	-0.443793
AT4G39990.1	CDS	0.125427	0.59982	0.474393	2.20542	2.14613	2.81835	2.30445	1.27792	1.07377	-0.0393174	-0.251114
AT5G01220.1	CDS	-0.171326	0.219416	0.390742	0.426358	0.552954	0.323615	0.292899	0.759022	0.5297	0.375093	-0.518966
AT5G01530.1	CDS	0.341408	0.826971	0.485563	31.7829	30.9726	19.8938	25.5045	0.625927	0.823452	-0.0372579	0.39569
AT5G01740.1	CDS	0.164313	1.44371	1.27939	0.480534	0.426197	0.795101	0.842769	1.65462	1.97742	-0.173118	0.257118
AT5G01810.1	CDS	0.363121	0.567305	0.204185	0.755809	1.22718	0.903687	1.09595	1.19565	0.893068	0.699249	-0.42096
AT5G01810.2	CDS	0.608623	1.0371	0.428475	0.641427	1.09295	0.839407	0.994181	1.30866	0.909631	0.76887	-0.524733
AT5G01820.1	CDS	0.615605	1.35841	0.742807	1.35044	1.82362	1.54039	1.64064	1.14065	0.89966	0.433376	-0.342408
AT5G03240.1	CDS	0.0538939	1.8468	1.7929	80.3338	86.642	25.7912	54.8086	0.32105	0.632588	0.109058	0.978466
AT5G03240.2	CDS	0.0889729	1.78035	1.69138	45.6389	49.0108	17.1315	36.7994	0.375369	0.750842	0.102835	1.0002
AT5G03240.3	CDS	0.0912728	1.74632	1.65505	40.3744	43.1857	15.1418	32.7425	0.375034	0.758179	0.0971116	1.01552
AT5G03660.1	CDS	-0.177735	0.0251997	0.202934	1.56448	1.99651	2.38891	1.39129	1.52697	0.696858	0.351803	-1.13174
AT5G03660.2	CDS	-0.0266979	0.17471	0.201408	0.388694	0.564858	0.643995	0.360449	1.65681	0.638124	0.539251	-1.3765
AT5G03940.1	CDS	-0.131556	0.681695	0.813251	1.1317	1.59044	0.895911	0.97929	0.79165	0.615736	0.49093	-0.362551
AT5G05250.1	CDS	0.44414	0.792365	0.348225	0.761459	0.227627	0.285441	0.0806775	0.37486	0.354429	-1.7421	-0.0808555
AT5G08330.1	CDS	-1.77709	-1.12055	0.656535	2.09786	1.94031	2.74241	2.14405	1.30724	1.105	-0.112628	-0.242474
AT5G10450.3	3'UTR	-0.672985	-0.655296	0.017689	4.88529	4.74738	4.11196	5.11166	0.841704	1.07673	-0.0413113	0.355275
AT5G11680.1	CDS	-0.812106	0.685398	1.4975	2.2078	2.37934	2.61001	2.05828	1.18217	0.865061	0.107952	-0.450569
AT5G13100.1	CDS	-1.99231	0.714711	2.70702	2.54667	3.30635	1.39519	1.77254	0.547851	0.536101	0.376628	-0.0312792
AT5G13140.1	CDS	0.371005	0.371718	0.000713662	2.56034	2.58852	1.71271	2.17616	0.668936	0.840699	0.0157905	0.32972
AT5G13630.1	CDS	0.646664	0.908069	0.261405	1.28931	2.82168	0.536112	0.617194	0.415813	0.218733	1.12996	-0.926765
AT5G13630.2	3'UTR	0.795003	0.987311	0.192308	1.16532	2.53122	0.43303	0.514858	0.371597	0.203403	1.1191	-0.869395
AT5G15230.1	CDS	0.314723	0.664249	0.349526	99.4009	82.6118	67.7664	135.232	0.681748	1.63696	-0.266911	1.26371
AT5G15490.1	CDS	0.384436	0.570507	0.186071	5.61755	5.26116	4.98326	4.72386	0.887088	0.897873	-0.0945577	0.0174339
AT5G16070.1	CDS	-0.735853	-0.447574	0.288279	1.44687	1.52507	0.55326	0.511609	0.382385	0.335465	0.0759463	-0.188861
AT5G16110.1	3'UTR	1.35318	1.66337	0.310183	37.236	35.4023	8.25506	14.6384	0.221695	0.413487	-0.0728568	0.899264
AT5G16370.1	CDS	0.398708	1.34424	0.945534	5.1475	6.16742	7.28889	9.58097	1.416	1.55348	0.260793	0.133679
AT5G17380.1	CDS	-0.318479	1.16971	1.48819	2.42988	2.58906	1.36145	1.27993	0.560294	0.494362	0.0915408	-0.180615
AT5G17710.2	CDS	-0.0451185	1.45511	1.50023	1.12247	1.47376	0.527892	0.555165	0.470296	0.376701	0.392826	-0.32015
AT5G17900.1	CDS	-1.84949	-0.11368	1.73581	0.704459	0.91367	0.661964	0.570073	0.939678	0.623938	0.375159	-0.590764
AT5G17920.1	CDS	-0.297484	1.15431	1.4518	26.2283	27.1273	14.8297	12.397	0.565408	0.456993	0.0486179	-0.307122
AT5G17920.2	CDS	-0.850311	1.16252	2.01283	24.3802	25.0652	14.4777	12.2914	0.59383	0.490378	0.0399744	-0.276155
AT5G18600.1	CDS	-0.353169	0.69221	1.04538	4.69072	4.83576	9.72713	10.2539	2.07369	2.12042	0.0439336	0.0321489
AT5G18610.2	3'UTR	-0.823979	-0.0352902	0.788689	0.857128	0.961325	0.479803	0.452174	0.55978	0.470365	0.165514	-0.251078
AT5G19140.2	CDS	-0.123012	-0.0404111	0.0826014	3.72672	3.8289	4.18643	4.42599	1.12336	1.15594	0.039021	0.0412578
AT5G19350.1	CDS	0.972945	1.48804	0.515097	0.846836	0.879916	0.709957	0.692634	0.838364	0.78716	0.0552821	-0.0909199
AT5G19350.2	CDS	1.04512	1.19243	0.147301	0.72335	0.65401	0.538141	0.512764	0.743957	0.784032	-0.145381	0.0756922
AT5G19820.1	CDS	-0.255323	0.391013	0.646336	3.57048	4.26468	1.51629	1.38519	0.424675	0.324805	0.256318	-0.386786
AT5G20290.1	CDS	0.0748028	0.626148	0.551345	23.3231	21.7914	33.1918	34.8663	1.42313	1.60001	-0.098	0.169007
AT5G20630.1	CDS	0.748147	0.80529	0.0571431	53.2159	53.6617	90.6661	103.194	1.70374	1.92305	0.0120342	0.174694
AT5G21940.1	CDS	-0.0433148	0.408045	0.45136	8.13146	18.3226	11.1646	23.97	1.37302	1.30822	1.17204	-0.0697459
AT5G22650.2	3'UTR	0.983615	0.997195	0.0135806	1.88393	1.94716	1.79651	1.43564	0.9536	0.737298	0.047626	-0.371136
AT5G23120.1	CDS	0.284845	1.13447	0.849625	3.24482	3.64681	1.3862	1.49489	0.427204	0.409916	0.168498	-0.0595992
AT5G23210.1	CDS	-0.615606	0.603805	1.21941	1.05228	1.03826	0.860337	0.803219	0.817594	0.773622	-0.0193535	-0.0797562
AT5G23210.3	CDS	-0.781192	0.549369	1.33056	0.837112	0.803073	0.660062	0.633997	0.7885	0.789463	-0.0598882	0.00176181
AT5G23280.1	CDS	0.723534	0.828355	0.104821	1.69973	1.48384	1.98653	2.10989	1.16873	1.42191	-0.195966	0.282887
AT5G23540.1	CDS	-0.164884	0.669795	0.834679	2.08305	1.96998	2.30537	2.55015	1.10673	1.29451	-0.0805177	0.226103
AT5G24490.1	CDS	-0.505207	0.57631	1.08152	3.2384	5.16349	5.32161	6.88739	1.64328	1.33386	0.673065	-0.300968
AT5G24930.1	3'UTR	1.09418	1.29395	0.199769	7.65694	9.95695	4.92163	4.35559	0.642767	0.437443	0.378935	-0.555202
AT5G25610.1	CDS	-0.412239	-0.33418	0.0780589	19.7867	20.0379	20.9436	21.3969	1.05846	1.06782	0.018198	0.0126955
AT5G28050.1	CDS	-0.350814	0.260971	0.611784	4.33466	7.4378	5.04434	8.75038	1.16372	1.17647	0.778958	0.0157225
AT5G28050.2	CDS	-0.0725532	0.530086	0.602639	1.71578	2.96032	2.52979	4.22975	1.47443	1.42881	0.786891	-0.0453388
AT5G28500.1	CDS	-0.666026	0.566624	1.23265	1.3028	1.28612	1.08741	0.972777	0.834674	0.756366	-0.0185912	-0.142129
AT5G30510.1	CDS	-0.435316	0.890917	1.32623	3.23464	3.46773	3.00477	2.93961	0.928934	0.847705	0.100385	-0.132015
AT5G35530.1	CDS	-0.196011	0.705782	0.901793	9.93938	8.16749	6.14836	5.87152	0.618586	0.718888	-0.283262	0.216794
AT5G35630.3	CDS	-1.62784	-0.108973	1.51887	3.38474	3.34317	2.5616	2.14185	0.756808	0.640664	-0.0178267	-0.240361
AT5G37770.1	3'UTR	-0.195576	0.903469	1.09905	3.81936	5.35561	7.92229	9.13404	2.07425	1.70551	0.487723	-0.282388
AT5G39570.1	CDS	1.06529	1.08013	0.0148379	10.4173	12.816	8.17198	7.1619	0.784462	0.558827	0.29896	-0.489302
AT5G40890.1	CDS	0.733301	0.946968	0.213667	2.73584	3.18772	1.96839	1.78089	0.719486	0.558674	0.220542	-0.36496
AT5G41670.1	CDS	0.0587945	0.477475	0.41868	2.32866	2.69566	1.23911	1.44563	0.532111	0.536281	0.211134	0.0112611
AT5G41670.2	CDS	-0.00229726	0.673132	0.675429	2.58186	3.00792	1.48935	1.84647	0.576852	0.613868	0.220354	0.0897291
AT5G41700.3	CDS	0.811802	1.39144	0.579636	12.9127	10.3849	2.49254	7.62873	0.19303	0.734602	-0.314308	1.92814
AT5G42070.1	CDS	0.380841	0.828748	0.447907	0.43395	0.526904	0.487968	0.712425	1.12448	1.3521	0.280011	0.265939
AT5G42270.1	CDS	0.101292	0.115096	0.013804	2.43541	4.45773	0.927131	1.08731	0.380688	0.243916	0.872146	-0.642228
AT5G42820.1	CDS	0.423075	0.457693	0.034618	2.5638	2.18721	0.779836	0.829953	0.304171	0.379458	-0.229196	0.319054
AT5G42820.2	CDS	0.325294	0.522961	0.197667	1.60352	1.34212	0.452473	0.510322	0.282175	0.380237	-0.25673	0.430307
AT5G43850.1	CDS	0.164075	0.210215	0.0461401	2.18003	1.91578	4.64092	5.02304	2.12884	2.62193	-0.186418	0.300566
AT5G44080.1	CDS	-0.21931	-0.129183	0.0901268	0.873548	0.913174	0.690908	0.532699	0.790921	0.583349	0.0640035	-0.439175
AT5G44670.1	CDS	-0.59472	-0.124507	0.470213	1.3088	1.32124	1.0381	0.895469	0.793174	0.677747	0.0136576	-0.22689
AT5G45410.1	CDS	0.355848	0.802536	0.446687	1.61856	1.67921	1.54181	1.72676	0.952583	1.02832	0.0530738	0.110366
AT5G45410.2	CDS	0.374144	0.897907	0.523763	1.02863	1.10845	1.06397	1.20451	1.03436	1.08666	0.107826	0.0711665
AT5G45410.3	CDS	0.333564	1.51356	1.18	1.14367	1.21442	1.14408	1.25679	1.00036	1.03488	0.0866024	0.0489516
AT5G46020.1	CDS	0.680362	0.874354	0.193992	5.57497	6.4672	9.4837	8.9173	1.70112	1.37885	0.214177	-0.303019
AT5G47090.1	CDS	-0.377212	0.323135	0.700347	0.410114	0.437531	0.375792	0.296213	0.916312	0.67701	0.0933603	-0.436662
AT5G47190.1	CDS	0.592904	0.685842	0.092938	2.74497	2.94252	3.69627	4.414	1.34656	1.50007	0.100265	0.155755
AT5G47450.1	CDS	0.702118	0.937868	0.23575	33.93	27.3258	68.6971	70.6176	2.02467	2.58429	-0.312299	0.352078
AT5G47700.1	CDS	0.0354303	0.0436392	0.00820887	6.42062	4.97069	9.27498	11.4358	1.44456	2.30065	-0.369266	0.671411
AT5G47700.2	CDS	-0.0538478	0.175704	0.229551	4.06754	3.42101	6.53154	8.00205	1.60577	2.33909	-0.249734	0.542681
AT5G47840.1	CDS	-0.0461542	1	1.04615	1.60183	1.62931	0.915818	0.925795	0.571733	0.568213	0.0245411	-0.00890973
AT5G47930.1	CDS	-0.38802	0.514246	0.902266	9.51307	7.21267	14.1709	11.117	1.48962	1.54132	-0.399379	0.0492145
AT5G48180.1	CDS	0.645753	0.650302	0.00454905	14.6147	13.473	8.60206	7.59706	0.588591	0.563872	-0.117343	-0.061898
AT5G48810.1	CDS	0.616712	1.05507	0.438357	12.4182	9.74787	10.5413	14.7497	0.848858	1.51312	-0.349292	0.833935
AT5G50850.1	CDS	0.0541845	1.0531	0.99892	4.75922	5.01894	5.49994	5.32056	1.15564	1.0601	0.0766571	-0.124495
AT5G50920.1	CDS	-0.316121	-0.200393	0.115728	9.13449	12.3127	3.42974	2.8851	0.375472	0.234319	0.430751	-0.680232
AT5G52310.1	CDS	-0.096569	-0.0941324	0.00243658	0.680565	12.5973	0.512067	2.71744	0.752415	0.215716	4.21023	-1.80239
AT5G52650.1	CDS	0.428084	0.92211	0.494026	7.88772	6.41047	8.04398	6.47705	1.01981	1.01039	-0.299178	-0.013395
AT5G53490.2	CDS	-0.620737	-0.229009	0.391728	0.512275	0.748921	0.569967	0.56111	1.11262	0.749225	0.547895	-0.570489
AT5G54190.2	CDS	-1.39015	-1.19626	0.193895	6.45919	6.3479	4.73093	4.02017	0.732434	0.633307	-0.0250727	-0.209793
AT5G54270.1	CDS	0.278767	0.347787	0.0690197	6.91946	7.88909	2.70157	4.26794	0.390432	0.540992	0.189201	0.470538
AT5G56010.1	CDS	-1.1637	1.30009	2.46379	4.5769	3.8743	5.17588	4.07426	1.13087	1.05161	-0.240434	-0.10483
AT5G56030.1	CDS	-0.192834	1.21607	1.4089	3.3909	2.7915	3.02476	2.3009	0.892023	0.82425	-0.280627	-0.113998
AT5G56030.2	CDS	-0.487147	0.925032	1.41218	1.77817	1.66478	1.84809	1.37315	1.03932	0.824821	-0.0950576	-0.333489
AT5G57290.1	CDS	-0.285291	0.0316007	0.316891	6.77026	5.34912	9.52182	9.42922	1.40642	1.76276	-0.339909	0.325809
AT5G57290.3	CDS	0.6758	0.78053	0.10473	1.49491	0.891239	2.89504	2.70658	1.93659	3.03687	-0.746176	0.649064
AT5G57330.1	CDS	0.0578752	0.754793	0.696918	2.16688	2.14413	2.11303	1.75068	0.975151	0.816497	-0.0152274	-0.256177
AT5G57655.1	3'UTR	-0.97504	-0.534338	0.440702	2.93269	3.49149	2.78206	2.18518	0.948637	0.625858	0.251616	-0.60002
AT5G57655.2	CDS	-0.541295	0.134203	0.675498	4.08615	4.88423	3.83035	3.19118	0.937398	0.653365	0.257389	-0.520772
AT5G57685.1	CDS	1.13503	1.46479	0.329763	3.79506	2.0603	5.22101	2.65826	1.37574	1.29023	-0.881268	-0.0925779
AT5G58470.2	CDS	0.171588	1.32754	1.15595	0.469451	0.56447	0.325961	0.246327	0.694346	0.436387	0.265923	-0.670046
AT5G59690.1	CDS	0.87504	1.30977	0.434726	5.63118	4.22666	12.7612	13.2961	2.26617	3.14577	-0.413919	0.473155
AT5G59970.1	CDS	0.0613998	1.16946	1.10806	1.79476	1.81318	5.95194	7.59578	3.31629	4.1892	0.0147336	0.337103
AT5G60360.1	CDS	0.5286	1.15789	0.629293	9.79942	9.81197	7.52685	6.41064	0.768092	0.653349	0.00184623	-0.233424
AT5G60360.2	CDS	0.777157	1.16269	0.38553	6.34076	6.61468	4.34904	3.78735	0.685886	0.572568	0.0610149	-0.26052
AT5G60360.3	CDS	0.503121	1.47614	0.973017	6.41858	6.58104	4.29785	3.66662	0.669595	0.557149	0.0360619	-0.265225
AT5G60390.1	CDS	-0.145818	0.35434	0.500158	26.2479	24.2857	26.995	21.9289	1.02847	0.902956	-0.112094	-0.187766
AT5G60390.2	CDS	0.347628	0.466984	0.119355	19.9803	18.2751	18.8652	15.868	0.944188	0.868283	-0.1287	-0.120908
AT5G60570.1	CDS	0.460999	0.539162	0.0781635	2.99845	2.939	1.40464	1.17594	0.468456	0.400115	-0.0288934	-0.227499
AT5G61660.1	CDS	0.157329	1.02001	0.862683	2.90179	2.64699	6.0064	5.92065	2.06989	2.23675	-0.132591	0.111846
AT5G62280.1	CDS	-0.610167	0.940426	1.55059	7.42062	11.2088	10.6423	10.5181	1.43416	0.938372	0.595025	-0.61197
AT5G62390.1	CDS	-1.47907	-1.06339	0.415685	2.76146	2.9452	2.81986	2.43114	1.02115	0.825459	0.0929313	-0.306923
AT5G62670.1	CDS	0.569083	1.1679	0.598815	1.1358	1.35194	0.495299	0.404834	0.436078	0.299446	0.251322	-0.54229
AT5G62700.1	CDS	1.34458	1.68173	0.337148	15.7719	14.9832	17.2568	15.8358	1.09414	1.0569	-0.0740106	-0.0499669
AT5G62930.1	CDS	0.278687	1.30181	1.02313	2.61522	1.94636	1.75395	1.61817	0.670667	0.831386	-0.426158	0.309921
AT5G64200.1	CDS	-0.508666	0.45063	0.959297	0.901064	0.9728	1.00465	0.99421	1.11496	1.02201	0.110514	-0.125585
AT5G64200.2	CDS	-1.98126	-2.62e-07	1.98126	0.89274	0.912355	1.09555	1.02249	1.22717	1.12071	0.0313559	-0.130921
AT5G64570.1	CDS	0.731129	1.21877	0.487639	8.54168	9.21972	6.08016	5.26308	0.711822	0.57085	0.110203	-0.318403
AT5G64740.1	CDS	-1.31352	-1.2682	0.0453169	4.38061	5.27231	1.82503	1.57098	0.416615	0.297969	0.267305	-0.483554
AT5G64920.1	CDS	0.596499	1.74554	1.14905	3.23404	2.90076	1.92412	2.74632	0.594958	0.946759	-0.156911	0.670209
AT5G65480.1	CDS	0.0990108	0.659806	0.560796	7.102	7.32779	7.87357	7.87914	1.10864	1.07524	0.0451521	-0.0441326
AT5G65720.2	CDS	0.549121	0.579803	0.0306823	1.11597	1.13115	0.481565	0.36408	0.431521	0.321866	0.0194967	-0.422973
AT5G66190.1	CDS	0.423349	0.585748	0.162399	1.02915	1.33444	0.953588	0.828936	0.92658	0.621187	0.374782	-0.576889
AT5G66190.2	CDS	0.414545	0.654733	0.240187	0.69179	0.908402	0.67792	0.626962	0.97995	0.69018	0.392996	-0.505734
AT5G66570.1	CDS	0.652218	1.26913	0.616915	35.495	39.2715	40.3021	50.3184	1.13543	1.2813	0.145866	0.174366
AT5G67250.1	5'UTR	0.842401	1.37555	0.533145	1.67576	2.03427	0.857641	0.898502	0.511793	0.441684	0.279695	-0.212547
AT5G67300.1	CDS	-0.159439	0.960156	1.11959	3.10786	6.32116	4.59249	7.63781	1.4777	1.20829	1.02427	-0.290387
AT5G67380.1	CDS	0.0232605	1.55637	1.53311	3.15732	3.27542	1.04358	1.82387	0.330526	0.556835	0.0529785	0.752486
AT5G67380.2	CDS	0.234213	1.23534	1.00113	1.83464	1.86482	0.716195	1.26879	0.390374	0.680381	0.0235364	0.801487

## Sheet: RNA_TE_22_4_nonRG4s
gene_id	class	RNA_seq_22°C	RNA_seq_4°C	polysome_seq_22°C	polysome_seq_4°C	translation_efficiency_22°C	translation_efficiency_4°C	FC_RNA	FC_translation_efficiency
AT1G12090.1	non_GQS	114.253	93.5798	142.887	137.808	1.25062	1.47263	-0.287964	0.235748
ATCG01020.1	non_GQS	109.733	111.159	37.8314	30.8901	0.344758	0.277892	0.0186186	-0.31106
AT2G01010.1	non_GQS	99.3458	54.5034	27.6673	27.3767	0.278494	0.502293	-0.866114	0.85088
AT2G45180.1	non_GQS	80.2621	55.0907	164.172	160.749	2.04544	2.91789	-0.542911	0.512513
AT5G11740.1	non_GQS	59.1338	57.5427	129.741	135.69	2.19402	2.35807	-0.0393498	0.10403
AT5G14740.1	non_GQS	56.9206	60.9903	10.3718	13.7301	0.182216	0.22512	0.0996293	0.305041
AT1G62380.1	non_GQS	50.1202	58.9844	42.2959	36.5941	0.843889	0.620402	0.234943	-0.443849
AT5G14740.2	non_GQS	41.9982	44.404	8.06998	10.6608	0.192151	0.240087	0.0803641	0.321317
AT5G65660.1	non_GQS	39.0365	33.1539	34.5026	26.6841	0.883855	0.804855	-0.235644	-0.135081
ATCG00470.1	non_GQS	38.477	46.8934	76.1164	74.6322	1.97823	1.59153	0.28539	-0.313798
ATCG00270.1	non_GQS	35.769	28.3041	6.05419	4.62771	0.169258	0.1635	-0.337695	-0.0499395
AT5G14740.5	non_GQS	35.3979	36.0161	6.00964	8.15737	0.169774	0.226492	0.024978	0.415847
AT5G14740.3	non_GQS	35.1844	35.6739	5.94314	8.17021	0.168914	0.229025	0.0199337	0.439214
ATCG00280.1	non_GQS	35.0021	28.8662	2.44663	1.90259	0.0698994	0.0659107	-0.278059	-0.0847685
AT5G14740.4	non_GQS	34.7957	36.7054	6.03336	8.34587	0.173394	0.227375	0.0770812	0.391019
ATCG00130.1	non_GQS	33.4574	27.1296	0.351101	0.331409	0.010494	0.0122158	-0.302457	0.219183
AT1G56280.1	non_GQS	31.0248	31.201	5.44859	15.6386	0.175621	0.501219	0.00817375	1.51298
AT1G78850.1	non_GQS	29.1971	41.8142	27.6284	34.6697	0.946271	0.829139	0.518168	-0.19064
AT3G05890.1	non_GQS	29.1014	23.5265	82.4201	75.7587	2.83217	3.22014	-0.3068	0.185215
AT3G48740.1	non_GQS	28.8066	24.0895	14.2298	22.6883	0.493977	0.941835	-0.257996	0.93103
AT4G34620.1	non_GQS	27.2637	22.8524	41.5068	55.4381	1.52242	2.42592	-0.254636	0.672168
AT3G15450.1	non_GQS	25.6209	36.7829	28.6513	43.9478	1.11828	1.19479	0.521717	0.0954714
ATMG00030.1	non_GQS	23.4147	15.6654	24.1581	19.2837	1.03175	1.23097	-0.579828	0.254701
AT5G40730.1	non_GQS	22.5913	13.4274	39.7651	45.4384	1.76019	3.384	-0.750585	0.942995
AT4G08950.1	non_GQS	22.5112	16.5595	20.8589	15.0594	0.926598	0.90941	-0.442985	-0.0270125
AT1G55330.1	non_GQS	22.3159	11.8835	79.2647	57.7695	3.55193	4.8613	-0.909109	0.45274
AT5G19510.1	non_GQS	21.6856	19.5672	17.1571	21.5772	0.791175	1.10272	-0.148302	0.479002
AT1G28330.1	non_GQS	21.5626	19.4742	76.9394	83.1947	3.56819	4.27204	-0.146965	0.259735
ATCG00070.1	non_GQS	21.1967	13.8861	0.347611	0.460992	0.0163993	0.0331982	-0.610204	1.01747
AT5G47110.1	non_GQS	20.295	20.2612	4.62516	6.06617	0.227896	0.299398	-0.00240744	0.393691
AT1G10682.1	non_GQS	20.0048	12.7039	26.9162	12.9336	1.34549	1.01808	-0.655069	-0.402276
ATCG00780.1	non_GQS	19.3705	24.3757	8.02472	4.22676	0.414276	0.173401	0.331583	-1.25648
AT3G41979.1	non_GQS	18.4079	17.8816	20.9292	23.4345	1.13697	1.31054	-0.0418482	0.204962
AT1G65310.1	non_GQS	18.3946	17.5489	29.8382	28.1617	1.62212	1.60476	-0.0679013	-0.0155235
AT1G30230.1	non_GQS	18.0731	16.1346	6.14794	9.51504	0.340171	0.58973	-0.163687	0.793795
AT5G53250.1	non_GQS	17.4721	12.9421	14.0449	8.59038	0.803845	0.663752	-0.432976	-0.276274
ATCG00900.1	non_GQS	17.2658	17.3939	7.94907	7.44285	0.460393	0.4279	0.0106616	-0.105592
AT1G19530.1	non_GQS	17.262	18.2855	58.5761	28.0075	3.39336	1.53168	0.0831038	-1.1476
ATCG01240.1	non_GQS	17.1474	18.059	7.85716	7.38528	0.458211	0.408952	0.0747265	-0.164081
AT3G51600.1	non_GQS	16.885	13.7411	26.9127	25.3853	1.59388	1.84739	-0.297243	0.212948
ATCG00040.1	non_GQS	16.8137	10.3952	0.0487038	0.0293788	0.00289668	0.00282619	-0.693721	-0.0355393
AT5G48412.1	non_GQS	16.701	12.5941	2.36312	3.16412	0.141495	0.251239	-0.407192	0.828305
ATCG00800.1	non_GQS	16.5454	21.1511	9.77697	4.23589	0.590918	0.200268	0.354302	-1.56102
AT2G46330.1	non_GQS	16.5299	8.45587	12.4042	8.10233	0.750411	0.95819	-0.967055	0.352631
ATCG00520.1	non_GQS	16.4983	11.3315	0.0678054	0.0598368	0.00410984	0.00528057	-0.541977	0.36161
ATCG00810.1	non_GQS	16.4425	20.3393	6.13598	2.81799	0.373179	0.138549	0.306843	-1.42947
ATCG00350.1	non_GQS	16.3369	10.8336	0.512868	0.445117	0.0313932	0.0410866	-0.59262	0.388216
ATCG00400.1	non_GQS	15.7396	9.37965	0.886638	0.398125	0.0563317	0.0424456	-0.746793	-0.408332
AT5G20650.1	non_GQS	15.3725	11.2959	17.3582	15.3695	1.12917	1.36063	-0.444556	0.269013
AT1G49500.1	non_GQS	15.2832	15.1889	31.0768	20.9356	2.0334	1.37835	-0.00893218	-0.560948
AT1G18080.1	non_GQS	15.1393	12.7237	18.0615	15.271	1.19302	1.2002	-0.25078	0.00865394
AT1G54010.1	non_GQS	15.0786	10.5551	10.7936	8.54437	0.715828	0.809502	-0.514558	0.177422
AT1G07610.1	non_GQS	15.0368	10.148	45.7121	24.3505	3.04002	2.39953	-0.567298	-0.341327
AT1G28330.4	non_GQS	15.035	12.4709	44.1302	48.4038	2.93518	3.88135	-0.269759	0.403113
AT1G28330.2	non_GQS	14.9995	13.1767	39.8928	42.965	2.65961	3.26067	-0.186923	0.293956
AT5G27850.1	non_GQS	14.9723	13.0171	20.8445	20.8197	1.3922	1.59941	-0.201884	0.200168
AT2G30930.1	non_GQS	14.9407	17.1522	36.1622	35.7291	2.42038	2.08306	0.199145	-0.216526
AT2G37750.1	non_GQS	14.8853	9.51171	37.3416	30.4543	2.50861	3.20177	-0.646116	0.351981
ATCG00630.1	non_GQS	14.5482	8.71926	2.22418	1.801	0.152884	0.206554	-0.738561	0.434085
AT4G09030.1	non_GQS	14.5175	10.1979	16.7212	15.5029	1.15179	1.52021	-0.509519	0.400383
ATCG00530.1	non_GQS	14.4925	11.4351	0.491344	0.375189	0.0339033	0.0328104	-0.341846	-0.0472722
AT4G12545.1	non_GQS	14.3317	6.46165	15.8694	11.0706	1.1073	1.71328	-1.14923	0.629717
ATCG00540.1	non_GQS	14.2705	10.2989	0.158689	0.160581	0.0111201	0.0155921	-0.47054	0.487641
ATCG00580.1	non_GQS	14.2166	10.1446	0.326907	0.242094	0.0229948	0.0238643	-0.48686	0.0535448
AT4G36040.1	non_GQS	14.1615	24.5173	22.2465	29.989	1.57092	1.22317	0.79183	-0.360975
ATCG00150.1	non_GQS	14.045	9.19123	0.953595	0.971886	0.0678956	0.105741	-0.611729	0.63914
AT4G12510.1	non_GQS	13.7897	10.1306	23.669	18.3366	1.71643	1.81003	-0.444876	0.0766021
AT5G53560.1	non_GQS	13.6506	11.7729	26.5556	24.1096	1.94539	2.0479	-0.213495	0.0740877
ATCG00720.1	non_GQS	13.5434	7.88409	0.208615	0.183392	0.0154034	0.023261	-0.780577	0.594661
AT3G07230.1	non_GQS	13.5261	12.7282	34.2611	22.2387	2.53296	1.7472	-0.0877199	-0.53578
ATCG00760.1	non_GQS	13.1753	12.7734	1.62044	1.06691	0.122991	0.0835262	-0.0446923	-0.558255
AT4G12880.1	non_GQS	13.103	9.16105	12.9764	8.55452	0.990341	0.933793	-0.516314	-0.0848219
AT3G61460.1	non_GQS	12.8834	9.07205	16.7894	13.7486	1.30318	1.51549	-0.506017	0.217745
AT4G27450.1	non_GQS	12.7891	10.1253	14.1752	16.067	1.10838	1.58682	-0.336956	0.517688
AT5G10980.1	non_GQS	12.7286	12.707	25.8331	31.4081	2.02953	2.47173	-0.00245969	0.284376
AT4G40030.1	non_GQS	12.6675	10.9531	22.0848	17.4463	1.74343	1.59282	-0.209793	-0.130338
ATCG00065.1	non_GQS	12.4604	9.69325	0.327812	0.337849	0.0263083	0.0348541	-0.362298	0.405809
AT4G15000.1	non_GQS	12.4016	8.6214	23.0594	21.3497	1.85938	2.47636	-0.524537	0.413397
AT3G26740.1	non_GQS	12.3708	14.1897	26.9344	25.8448	2.17726	1.82137	0.197912	-0.257489
AT3G15450.2	non_GQS	12.2654	16.2041	12.3692	18.8991	1.00847	1.16632	0.401769	0.20979
AT4G01850.2	non_GQS	12.218	12.3782	4.21259	4.47171	0.344785	0.361258	0.0187862	0.0673338
AT4G30290.1	non_GQS	12.1031	16.0191	11.8347	10.162	0.977828	0.634365	0.404421	-0.624268
AT2G05220.1	non_GQS	11.9311	9.78389	18.0347	15.3816	1.51157	1.57213	-0.286249	0.0566765
AT4G18710.1	non_GQS	11.8721	13.4228	9.46673	9.63018	0.797394	0.71745	0.17711	-0.152415
ATCG01100.1	non_GQS	11.8211	8.16746	0.166816	0.107786	0.0141117	0.013197	-0.533407	-0.0966757
AT2G01530.1	non_GQS	11.7666	8.28561	20.7801	15.5556	1.76603	1.87742	-0.50602	0.0882479
AT4G33865.1	non_GQS	11.6996	6.11832	23.7535	21.2721	2.03028	3.47679	-0.93525	0.776072
ATCG00680.1	non_GQS	11.6343	7.20538	0.502265	0.529303	0.0431711	0.0734594	-0.691236	0.766881
AT3G58500.1	non_GQS	11.4692	10.9218	5.68113	6.31996	0.495338	0.578657	-0.070557	0.224294
AT5G46900.1	non_GQS	11.4074	9.47156	29.378	25.2832	2.57534	2.66938	-0.268296	0.0517375
AT4G28750.1	non_GQS	11.4066	9.11312	18.3813	17.0327	1.61147	1.86903	-0.323849	0.213919
AT5G27700.1	non_GQS	11.2905	8.43755	13.5476	15.1192	1.19991	1.79189	-0.420218	0.578559
ATCG00290.1	non_GQS	11.2458	8.65632	0.275185	0.195535	0.02447	0.0225887	-0.377562	-0.115412
ATCG00700.1	non_GQS	11.2332	7.19256	0.203444	0.246493	0.0181109	0.0342706	-0.643197	0.920113
AT3G15450.3	non_GQS	11.152	15.2966	10.8006	16.9998	0.968487	1.11135	0.455905	0.198502
ATCG00640.1	non_GQS	11.0427	7.82685	0.163234	0.0893832	0.0147821	0.0114201	-0.496592	-0.372277
AT4G07825.1	non_GQS	11.042	9.7264	1.82354	1.34069	0.165146	0.13784	-0.183017	-0.260746
AT5G22500.1	non_GQS	11.0193	13.4847	9.99371	9.21174	0.90693	0.683125	0.291295	-0.408842
ATCG01070.1	non_GQS	10.9707	7.96288	0.0838185	0.0542761	0.00764018	0.00681615	-0.462299	-0.164651
AT5G43580.1	non_GQS	10.9085	9.51804	63.9587	35.038	5.86321	3.68122	-0.196713	-0.671507
ATCG00650.1	non_GQS	10.9021	8.18686	0.90602	0.518654	0.0831053	0.063352	-0.413222	-0.39155
AT4G02370.1	non_GQS	10.8771	9.01862	14.0594	14.9206	1.29257	1.65442	-0.270315	0.356084
AT5G16130.1	non_GQS	10.8683	9.73845	12.975	12.3052	1.19383	1.26357	-0.158367	0.0819061
AT5G56170.1	non_GQS	10.6984	10.8899	13.5534	13.4374	1.26686	1.23393	0.0255951	-0.037999
AT3G60770.1	non_GQS	10.6686	9.17436	14.7874	11.6877	1.38607	1.27395	-0.217687	-0.121693
AT1G30230.2	non_GQS	10.6307	9.38938	3.2352	4.99488	0.304327	0.531971	-0.179131	0.805725
AT5G18650.1	non_GQS	10.5583	12.4165	6.02119	6.54143	0.570282	0.526833	0.233886	-0.114328
AT2G25450.1	non_GQS	10.3362	18.8126	8.51979	11.0432	0.824264	0.587011	0.863988	-0.489719
AT5G66390.1	non_GQS	10.2804	9.56838	10.3583	10.0711	1.00757	1.05254	-0.103554	0.0629849
AT1G02140.1	non_GQS	10.2488	8.85343	16.7233	17.2016	1.63174	1.94294	-0.211146	0.251829
ATCG00360.1	non_GQS	10.1546	7.75501	0.0743069	0.0453295	0.00731753	0.00584519	-0.38894	-0.324107
ATCG00300.1	non_GQS	10.1497	8.46509	0.23697	0.140883	0.0233475	0.0166429	-0.261843	-0.488361
ATCG00010.1	non_GQS	9.99308	17.1995	20.4441	15.2966	2.04583	0.889363	0.783369	-1.20184
ATCG00380.1	non_GQS	9.77101	8.1074	0.187313	0.135022	0.0191703	0.0166541	-0.269268	-0.202992
AT3G61110.1	non_GQS	9.71352	7.11552	17.9104	15.9354	1.84386	2.23953	-0.449025	0.280466
AT5G47990.1	non_GQS	9.70066	10.3384	8.35256	8.69163	0.861031	0.84071	0.0918638	-0.0344558
AT4G07820.1	non_GQS	9.61355	6.23548	15.9954	14.7736	1.66384	2.36928	-0.624568	0.509933
ATCG01170.1	non_GQS	9.54523	5.71964	0.0964723	0.0837876	0.0101069	0.0146491	-0.738856	0.535478
AT2G43460.1	non_GQS	9.45832	6.84554	16.4902	15.1611	1.74346	2.21474	-0.466419	0.345182
AT1G73330.1	non_GQS	9.32954	7.42734	8.79906	6.51814	0.943139	0.877588	-0.328961	-0.103926
AT3G08610.1	non_GQS	9.26965	7.2289	14.7977	11.4761	1.59636	1.58753	-0.358739	-0.00799954
ATCG01060.1	non_GQS	9.19356	6.26354	0.0600042	0.0432279	0.00652676	0.00690151	-0.553645	0.0805452
AT3G24480.1	non_GQS	9.18012	9.52986	2.09997	1.7241	0.228752	0.180915	0.0539423	-0.338474
AT2G10410.1	non_GQS	9.15162	8.63931	2.33566	2.68849	0.255218	0.311192	-0.0831108	0.286076
AT4G09830.1	non_GQS	9.10947	7.72389	4.00726	5.93	0.4399	0.767749	-0.23804	0.803458
AT5G23660.1	non_GQS	9.02937	8.52696	9.93231	10.0274	1.1	1.17597	-0.0825932	0.0963462
ATCG00960.1	non_GQS	8.95328	5.76109	0.0836936	0.122352	0.00934781	0.0212377	-0.636074	1.18392
AT1G25098.2	non_GQS	8.87278	8.16163	1.77607	1.89918	0.200171	0.232696	-0.120528	0.217214
AT2G36100.1	non_GQS	8.78118	7.40644	16.1047	14.3734	1.834	1.94066	-0.245633	0.0815547
AT2G47930.1	non_GQS	8.76769	5.26216	8.45191	7.68485	0.963984	1.4604	-0.736543	0.599282
AT2G38310.1	non_GQS	8.74721	6.69297	10.7013	8.74956	1.2234	1.30728	-0.386177	0.0956745
ATCG00770.1	non_GQS	8.72972	9.59732	1.96701	1.05709	0.225323	0.110145	0.136697	-1.0326
AT4G35720.1	non_GQS	8.67841	7.12961	7.86946	5.41313	0.906786	0.759247	-0.283608	-0.256192
AT5G43460.1	non_GQS	8.64585	6.92532	3.24764	4.46011	0.37563	0.644029	-0.320128	0.777813
AT5G46890.1	non_GQS	8.63046	5.31626	21.287	16.5131	2.46649	3.10615	-0.699025	0.332667
AT4G26710.1	non_GQS	8.62112	7.05378	5.72777	5.33289	0.664387	0.756033	-0.28948	0.186424
AT3G56940.1	non_GQS	8.59416	9.55917	4.4249	3.98748	0.514873	0.417136	0.153529	-0.303699
AT1G69252.1	non_GQS	8.57814	9.67831	1.19347	2.47925	0.139129	0.256165	0.174092	0.880652
AT3G54210.1	non_GQS	8.53937	7.83192	7.09759	7.22385	0.831161	0.92236	-0.124763	0.150202
ATCG00440.1	non_GQS	8.49624	7.18433	0.563271	0.497516	0.0662965	0.0692501	-0.24197	0.0628833
AT3G05730.1	non_GQS	8.42366	6.08477	19.532	14.9399	2.31871	2.45529	-0.469245	0.0825708
AT5G13450.1	non_GQS	8.35068	7.74017	8.5594	6.8371	1.02499	0.883327	-0.10953	-0.214597
AT1G30750.1	non_GQS	8.3293	6.16434	13.1573	8.4471	1.57964	1.37032	-0.434249	-0.205088
AT3G11940.2	non_GQS	8.30941	6.89834	9.01217	8.74043	1.08457	1.26703	-0.268497	0.224327
AT4G32460.1	non_GQS	8.26823	8.34381	8.82497	9.34034	1.06734	1.11943	0.0131278	0.0687545
AT4G32460.2	non_GQS	8.23303	8.60071	7.70109	8.4288	0.93539	0.980012	0.063033	0.067232
AT3G06700.1	non_GQS	8.19929	6.8311	20.9204	12.5512	2.55149	1.83736	-0.263382	-0.473705
AT1G27970.1	non_GQS	8.17406	5.56337	11.4115	9.20161	1.39607	1.65396	-0.555095	0.244559
AT5G47200.1	non_GQS	8.17373	8.82098	11.7489	9.78255	1.4374	1.10901	0.109945	-0.374193
AT3G63210.1	non_GQS	8.15119	4.30901	3.13703	1.86886	0.384855	0.43371	-0.919653	0.172414
AT1G26945.1	non_GQS	8.14999	5.48795	6.74417	5.15881	0.827506	0.940025	-0.570532	0.183929
AT5G24570.1	non_GQS	8.14342	11.6932	18.3432	24.7367	2.25251	2.11548	0.521965	-0.0905513
AT2G34585.1	non_GQS	8.02034	5.57801	10.9172	14.2924	1.36119	2.56228	-0.523912	0.912558
AT1G25175.1	non_GQS	7.97837	4.94902	1.62191	1.57981	0.203288	0.319218	-0.688952	0.651012
AT5G19190.1	non_GQS	7.96795	14.3151	11.7968	11.7941	1.48053	0.823892	0.845263	-0.845584
ATCG00030.1	non_GQS	7.90569	5.06267	0.0375344	0.00913487	0.00474776	0.00180436	-0.642994	-1.39576
ATCG00090.1	non_GQS	7.73833	5.85413	0.664176	0.347171	0.0858295	0.0593036	-0.402567	-0.533354
AT5G54940.2	non_GQS	7.73065	16.0159	16.1877	19.3953	2.09397	1.211	1.05085	-0.79004
AT3G03150.1	non_GQS	7.68095	6.54131	12.1521	11.3206	1.58211	1.73062	-0.231704	0.129445
ATCG00330.1	non_GQS	7.67539	6.31249	0.986719	0.904609	0.128556	0.143305	-0.282031	0.156687
AT5G66040.2	non_GQS	7.657	6.97771	5.62244	11.1499	0.734287	1.59793	-0.134027	1.12179
AT1G61790.1	non_GQS	7.60375	6.20437	2.70102	2.76228	0.355223	0.445215	-0.293427	0.325779
AT4G10810.1	non_GQS	7.55502	6.23072	12.5476	11.7926	1.66083	1.89265	-0.278036	0.188504
AT3G01290.1	non_GQS	7.50058	12.5595	8.99814	10.2739	1.19966	0.818015	0.743708	-0.552425
AT3G04920.1	non_GQS	7.47972	6.11227	17.5131	12.7811	2.34141	2.09105	-0.291275	-0.163153
AT1G67730.1	non_GQS	7.42302	6.32382	6.30917	5.67645	0.849946	0.89763	-0.23121	0.0787496
AT4G35770.1	non_GQS	7.36818	6.50499	18.0828	17.6326	2.45417	2.71063	-0.179762	0.143394
AT3G58730.1	non_GQS	7.35709	7.12981	9.33332	8.90902	1.26862	1.24955	-0.0452725	-0.0218523
AT4G21105.1	non_GQS	7.33764	5.92984	20.7271	20.4329	2.82476	3.44577	-0.307322	0.286699
ATCG01050.1	non_GQS	7.30638	5.15535	0.0748525	0.0510783	0.0102448	0.00990782	-0.503086	-0.0482554
AT3G53980.2	non_GQS	7.24565	6.74823	16.521	13.1717	2.28012	1.95188	-0.102606	-0.224246
AT2G27510.1	non_GQS	7.23154	6.55849	16.3687	12.9997	2.26352	1.98211	-0.140939	-0.19153
AT4G31985.1	non_GQS	7.21799	3.80442	16.7242	17.25	2.31702	4.5342	-0.92392	0.96858
AT1G16880.1	non_GQS	7.20241	7.40121	6.00145	6.03015	0.833256	0.814752	0.0392813	-0.0323995
AT4G15000.2	non_GQS	7.19471	6.19009	11.1715	10.7942	1.55274	1.74379	-0.216975	0.167403
AT4G39675.1	non_GQS	7.1677	4.36979	53.1997	25.0519	7.42214	5.73297	-0.713946	-0.372553
AT1G05010.1	non_GQS	7.09094	8.5632	9.52719	9.91614	1.34357	1.15799	0.272172	-0.214444
AT3G56020.1	non_GQS	6.9999	2.57109	8.53921	7.85521	1.21991	3.0552	-1.44495	1.3245
AT1G49600.1	non_GQS	6.97387	7.09977	2.58159	2.28184	0.370181	0.321396	0.0258131	-0.203878
AT1G35160.1	non_GQS	6.97302	6.02408	8.35611	7.29188	1.19835	1.21046	-0.211044	0.0145026
AT3G63310.1	non_GQS	6.96244	6.12568	4.37358	4.07585	0.628168	0.665371	-0.184724	0.0830102
AT3G19030.1	non_GQS	6.90052	24.4994	9.51541	22.8869	1.37894	0.934181	1.82797	-0.561787
AT2G45820.1	non_GQS	6.85104	10.4263	15.1792	15.8204	2.21561	1.51735	0.605837	-0.546147
AT3G15630.1	non_GQS	6.77015	5.44265	12.9973	12.4113	1.9198	2.28037	-0.314877	0.248317
ATCG01110.1	non_GQS	6.71703	5.65411	0.724956	0.491366	0.107928	0.0869043	-0.248525	-0.312569
ATCG00710.1	non_GQS	6.70873	4.28806	0.0942923	0.0806847	0.0140552	0.0188161	-0.645714	0.420869
AT1G04040.1	non_GQS	6.70443	6.38803	9.14651	6.46742	1.36425	1.01243	-0.0697453	-0.430287
AT5G65020.1	non_GQS	6.66662	6.56025	7.5149	7.02346	1.12724	1.07061	-0.023203	-0.0743692
AT1G20050.1	non_GQS	6.61543	5.25221	5.16039	5.72481	0.780054	1.08998	-0.33291	0.482656
AT3G15353.1	non_GQS	6.52516	6.20838	14.3337	12.195	2.19667	1.96429	-0.0717957	-0.161315
AT4G38932.1	non_GQS	6.48448	4.54372	0.914161	2.11639	0.140977	0.465783	-0.513117	1.7242
AT4G28240.1	non_GQS	6.45815	3.86318	8.91839	5.20306	1.38095	1.34684	-0.741333	-0.0360886
AT1G01550.1	non_GQS	6.42831	6.89247	5.78689	5.96503	0.90022	0.865442	0.100582	-0.0568411
ATCG01090.1	non_GQS	6.26476	4.52236	0.126038	0.0779521	0.0201185	0.0172371	-0.470185	-0.223011
AT4G06744.1	non_GQS	6.24177	4.98956	3.52885	2.53898	0.56536	0.508859	-0.323043	-0.151906
AT1G07310.1	non_GQS	6.19315	5.487	5.83014	6.10537	0.941386	1.1127	-0.174654	0.241203
AT2G18440.1	non_GQS	6.15353	5.69027	0.786106	1.60917	0.127749	0.282794	-0.112918	1.14644
AT1G50640.1	non_GQS	6.14838	6.35499	2.49536	2.40432	0.405857	0.378336	0.0476832	-0.101302
AT5G53980.1	non_GQS	6.02402	2.1635	15.3743	7.36272	2.55216	3.40316	-1.47736	0.415155
AT5G03545.1	non_GQS	6.02226	5.45365	1.41731	1.69522	0.235345	0.310841	-0.143081	0.401399
AT3G11780.1	non_GQS	6.0153	5.64149	5.31794	4.56003	0.88407	0.808303	-0.0925604	-0.129264
AT2G43290.1	non_GQS	5.96094	9.1727	7.10598	10.5565	1.19209	1.15086	0.621806	-0.0507784
AT2G23810.1	non_GQS	5.93642	13.8942	6.00947	15.6986	1.01231	1.12986	1.22682	0.158502
AT3G05490.1	non_GQS	5.8939	5.75467	12.1121	13.2548	2.05502	2.30331	-0.0344874	0.164557
ATCG01250.1	non_GQS	5.86696	4.75864	0.118761	0.158983	0.0202423	0.0334094	-0.302065	0.722884
AT4G09890.1	non_GQS	5.85918	4.63955	10.1077	5.38602	1.72511	1.16089	-0.336716	-0.57145
AT5G37780.1	non_GQS	5.84478	5.92897	13.0158	8.16076	2.2269	1.37642	0.020633	-0.694116
ATCG00890.1	non_GQS	5.83754	4.96343	0.132569	0.152137	0.0227098	0.0306517	-0.234025	0.432655
AT1G72430.1	non_GQS	5.77828	2.36374	10.0747	4.63738	1.74355	1.96188	-1.28957	0.170213
AT2G38800.1	non_GQS	5.75766	7.20851	6.29376	5.36342	1.09311	0.74404	0.324219	-0.554987
AT3G11550.1	non_GQS	5.73234	5.04591	7.50268	6.19057	1.30883	1.22685	-0.18401	-0.0933228
AT5G20500.1	non_GQS	5.72512	5.08656	7.92781	7.43312	1.38474	1.46133	-0.170616	0.0776597
AT1G30880.1	non_GQS	5.70818	4.87552	4.33034	6.80844	0.758619	1.39645	-0.227473	0.880318
AT1G51200.2	non_GQS	5.68836	5.60882	3.3782	6.14718	0.59388	1.09599	-0.0203154	0.883986
AT4G13340.1	non_GQS	5.66745	7.48925	2.35583	2.66926	0.415678	0.356412	0.402121	-0.22192
AT3G44100.1	non_GQS	5.66659	5.20179	7.66218	7.21933	1.35217	1.38785	-0.123471	0.0375812
AT4G26710.2	non_GQS	5.66633	4.41197	4.6211	4.24278	0.815536	0.961652	-0.360992	0.237766
AT3G07470.1	non_GQS	5.64983	5.59718	6.72714	7.20714	1.19068	1.28764	-0.0135067	0.112941
AT1G15120.1	non_GQS	5.6422	4.74006	11.4155	10.096	2.02324	2.12994	-0.251352	0.0741437
AT4G38470.1	non_GQS	5.61069	7.35451	4.79908	4.20666	0.855345	0.571984	0.390451	-0.580533
AT3G01130.1	non_GQS	5.49755	4.01957	5.1905	4.96572	0.944149	1.23539	-0.451746	0.387876
AT1G73120.1	non_GQS	5.48366	4.72374	7.9615	10.6097	1.45186	2.24604	-0.215209	0.629481
AT2G31980.1	non_GQS	5.47252	5.25398	8.16582	5.30463	1.49215	1.00964	-0.0587928	-0.563554
AT5G59880.2	non_GQS	5.43778	4.92748	10.1176	10.7543	1.86061	2.18252	-0.142168	0.230214
AT3G54200.1	non_GQS	5.43206	6.22536	6.25723	9.58342	1.15191	1.53942	0.196658	0.418359
AT3G57290.1	non_GQS	5.42085	5.79258	2.90364	2.94052	0.535643	0.507635	0.0956875	-0.0774806
AT1G56045.1	non_GQS	5.36133	2.84518	7.62472	5.79348	1.42217	2.03624	-0.914071	0.517816
ATCG00660.1	non_GQS	5.36121	4.6867	0.0891566	0.0825041	0.0166299	0.0176039	-0.193986	0.0821104
AT2G21870.2	non_GQS	5.35388	5.49845	8.70602	9.34108	1.62612	1.69886	0.0384418	0.0631335
AT1G08160.1	non_GQS	5.34764	4.057	6.18372	4.93964	1.15634	1.21756	-0.398488	0.0744191
ATCG01120.1	non_GQS	5.2607	5.80429	3.10441	1.80619	0.590113	0.311182	0.141864	-0.923233
AT1G70710.1	non_GQS	5.17478	4.74051	3.33456	3.22874	0.644386	0.681095	-0.126454	0.0799307
AT4G33640.1	non_GQS	5.17112	4.10525	9.82422	8.31172	1.89983	2.02466	-0.333007	0.0918108
AT3G08520.1	non_GQS	5.1515	4.55909	4.53405	5.34391	0.880143	1.17214	-0.176247	0.413341
AT4G33420.1	non_GQS	5.10194	6.23911	5.87323	7.09927	1.15118	1.13787	0.290294	-0.0167759
AT2G44080.1	non_GQS	5.08833	6.45999	4.4499	6.54862	0.874531	1.01372	0.344339	0.213079
AT4G40030.2	non_GQS	5.04139	4.25043	10.0663	7.83465	1.99674	1.84326	-0.246214	-0.115381
AT4G17245.1	non_GQS	5.03125	5.02312	3.56517	6.42709	0.708605	1.2795	-0.00233185	0.852529
AT2G01450.1	non_GQS	5.02969	5.86472	1.44422	1.47129	0.287138	0.250872	0.221593	-0.194797
AT5G37260.1	non_GQS	5.02623	49.9684	4.7642	45.8614	0.947867	0.917809	3.31347	-0.0464902
AT4G36648.1	non_GQS	4.9879	4.33261	0.493519	0.685706	0.0989431	0.158266	-0.203197	0.677683
AT1G61250.1	non_GQS	4.9698	4.26235	2.49388	2.37536	0.501807	0.557288	-0.221539	0.151292
AT4G19860.1	non_GQS	4.94463	4.75484	3.23759	2.86343	0.654769	0.602214	-0.0564662	-0.120708
AT1G67785.1	non_GQS	4.92733	5.26445	10.1233	7.26865	2.05452	1.3807	0.0954786	-0.573396
AT1G27970.2	non_GQS	4.90488	3.61168	5.35587	4.57638	1.09195	1.26711	-0.441547	0.214634
AT2G41110.1	non_GQS	4.90148	5.53044	11.9044	10.536	2.42873	1.9051	0.174178	-0.350333
AT2G31585.1	non_GQS	4.89666	3.73625	0.565144	0.817625	0.115414	0.218836	-0.390207	0.923029
AT1G09460.1	non_GQS	4.89314	4.18943	2.97918	2.16467	0.608847	0.516697	-0.224005	-0.236763
AT1G77370.1	non_GQS	4.86909	3.56082	2.42455	3.74181	0.497947	1.05083	-0.451444	1.07746
AT4G35770.2	non_GQS	4.85848	4.2179	8.81561	7.96757	1.81448	1.88899	-0.203982	0.0580631
AT4G02510.1	non_GQS	4.82144	6.32296	2.10134	1.75985	0.435832	0.278326	0.391137	-0.646997
AT1G55265.1	non_GQS	4.81412	3.6001	5.12078	4.34736	1.0637	1.20757	-0.419236	0.18301
AT3G63120.1	non_GQS	4.79969	4.67994	3.99895	4.61708	0.833168	0.98657	-0.0364531	0.243815
AT2G44670.1	non_GQS	4.77943	8.45324	4.92081	7.29133	1.02958	0.862548	0.822664	-0.255378
AT3G49870.1	non_GQS	4.76429	4.30242	4.12017	4.52132	0.864801	1.05088	-0.147112	0.281155
AT4G08685.1	non_GQS	4.76332	3.71548	9.21911	8.23138	1.93544	2.21543	-0.358421	0.194929
ATCG00500.1	non_GQS	4.74995	3.55802	0.0347456	0.027608	0.00731492	0.00775936	-0.416839	0.085096
AT2G22860.1	non_GQS	4.74868	7.33008	6.76719	6.45196	1.42507	0.880202	0.626305	-0.695125
AT2G18110.1	non_GQS	4.71747	4.50596	4.78634	5.10738	1.0146	1.13347	-0.0661786	0.159839
AT5G59613.2	non_GQS	4.61182	3.62709	10.986	8.70019	2.38214	2.39867	-0.346521	0.00997392
AT1G22840.1	non_GQS	4.60063	3.75367	9.38292	8.78703	2.03949	2.34092	-0.293531	0.198868
AT5G58250.1	non_GQS	4.57973	3.92149	5.07461	4.3966	1.10806	1.12116	-0.223858	0.0169506
AT2G39390.1	non_GQS	4.57125	4.16741	8.52697	8.58287	1.86535	2.05952	-0.133435	0.142863
AT4G34600.1	non_GQS	4.53532	3.39418	12.1488	6.2491	2.67871	1.84112	-0.418139	-0.540956
AT5G18690.1	non_GQS	4.51187	1.40114	4.59331	1.80853	1.01805	1.29075	-1.68712	0.342405
AT1G53910.1	non_GQS	4.5023	4.66314	4.31311	3.79964	0.957981	0.814825	0.0506418	-0.233507
AT3G56940.2	non_GQS	4.47198	5.17221	2.75825	2.57657	0.616784	0.498157	0.209866	-0.308164
AT1G23040.1	non_GQS	4.45786	3.12667	7.18846	4.83363	1.61253	1.54594	-0.511726	-0.0608479
AT2G45980.1	non_GQS	4.45659	4.10325	3.547	5.62437	0.7959	1.37071	-0.119175	0.784267
AT3G55770.1	non_GQS	4.45174	3.93588	2.36201	4.20242	0.530581	1.06772	-0.177682	1.00889
AT3G02520.1	non_GQS	4.44805	4.27542	3.99733	3.86726	0.89867	0.904534	-0.0571073	0.0093841
AT5G54940.1	non_GQS	4.43358	8.4816	9.65639	11.3086	2.17801	1.33331	0.935863	-0.708003
AT2G25250.1	non_GQS	4.42552	2.88237	2.79409	2.2519	0.63136	0.781269	-0.618593	0.307357
AT2G46690.1	non_GQS	4.40249	2.17311	7.16466	1.5309	1.62741	0.704476	-1.01856	-1.20796
AT2G25210.1	non_GQS	4.39265	1.7936	10.6427	9.07158	2.42284	5.05775	-1.29223	1.06179
ATCG01130.1	non_GQS	4.3858	5.17915	9.06901	5.83921	2.06781	1.12744	0.239875	-0.875047
AT1G29280.1	non_GQS	4.38558	4.57444	3.78591	3.03835	0.863262	0.664201	0.0608252	-0.378178
AT2G02050.1	non_GQS	4.37318	3.48072	8.97139	6.81341	2.05146	1.95747	-0.329297	-0.067659
AT4G05631.1	non_GQS	4.3675	3.61354	0.0309823	0.0278793	0.00709381	0.00771524	-0.273398	0.121149
AT3G50500.1	non_GQS	4.36653	4.65597	3.29205	4.49714	0.753929	0.965887	0.0925969	0.357427
AT1G10200.1	non_GQS	4.34765	4.94818	7.4081	6.83264	1.70393	1.38084	0.186665	-0.303326
AT1G27290.1	non_GQS	4.33981	4.4795	4.95427	5.67516	1.14159	1.26692	0.0457058	0.150282
AT2G18440.2	non_GQS	4.33003	4.23493	0.5948	1.18355	0.137366	0.279473	-0.0320388	1.02468
AT5G67500.1	non_GQS	4.32662	4.05656	3.1955	2.89365	0.738569	0.713326	-0.0929817	-0.0501695
AT1G51400.1	non_GQS	4.29304	4.09822	11.7371	10.306	2.73398	2.51474	-0.0670038	-0.120591
AT1G64230.3	non_GQS	4.23601	4.05915	1.66611	4.0379	0.393321	0.994764	-0.0615293	1.33865
AT2G01450.4	non_GQS	4.21267	4.64645	1.30893	1.24474	0.310712	0.267891	0.141393	-0.213932
AT4G12040.1	non_GQS	4.17861	4.01933	3.94721	5.48583	0.944622	1.36486	-0.0560662	0.530943
AT5G08280.1	non_GQS	4.15964	5.15425	4.14226	4.22659	0.995821	0.820022	0.309304	-0.280224
AT1G01550.2	non_GQS	4.14973	5.99303	4.52587	5.35352	1.09064	0.893291	0.530268	-0.287974
AT1G64230.4	non_GQS	4.13853	4.05341	1.59554	3.80932	0.385532	0.939782	-0.0299827	1.28548
AT4G40030.3	non_GQS	4.13808	3.14119	7.43329	5.8629	1.79631	1.86645	-0.397648	0.0552608
AT5G02090.1	non_GQS	4.13327	2.33389	6.75662	3.00509	1.63469	1.28759	-0.824544	-0.344351
AT3G22845.1	non_GQS	4.13169	5.20865	5.42014	5.87305	1.31184	1.12756	0.334179	-0.218397
AT4G35770.3	non_GQS	4.13092	3.65881	8.38106	7.90746	2.02886	2.16121	-0.175091	0.0911711
AT5G64572.1	non_GQS	4.11402	4.48168	3.14336	2.86076	0.764062	0.638322	0.123493	-0.259405
AT5G19550.1	non_GQS	4.10143	4.12081	3.85978	3.09509	0.941082	0.751087	0.00680145	-0.32534
AT2G01450.2	non_GQS	4.09557	4.73024	1.30624	1.29415	0.318941	0.273591	0.207846	-0.221267
AT3G27030.1	non_GQS	4.07513	2.28636	5.43033	4.288	1.33256	1.87547	-0.833791	0.493055
AT3G47295.1	non_GQS	4.04068	3.94513	3.93653	6.47535	0.974224	1.64135	-0.034525	0.752558
AT1G23440.1	non_GQS	4.03326	3.52607	5.25601	4.84607	1.30317	1.37435	-0.193885	0.0767309
AT1G69510.1	non_GQS	4.02733	4.06242	2.4254	1.92944	0.602236	0.474949	0.0125177	-0.342556
AT3G11810.1	non_GQS	4.02596	3.42524	2.63936	2.31368	0.655586	0.675478	-0.233127	0.0431239
AT1G15740.1	non_GQS	4.02055	3.89233	2.33754	2.1548	0.581398	0.5536	-0.0467596	-0.0706806
AT5G10480.1	non_GQS	4.00579	3.11416	2.66024	2.94108	0.6641	0.94442	-0.363241	0.508028
ATMG00080.1	non_GQS	4.00237	2.84645	0.143773	0.121957	0.035922	0.0428453	-0.491689	0.254268
AT1G54000.1	non_GQS	4.00155	3.59416	3.76635	3.80695	0.941223	1.0592	-0.154904	0.170372
AT4G34640.1	non_GQS	4.00062	4.00588	3.15446	3.74243	0.788492	0.934234	0.00189451	0.244689
AT3G55770.2	non_GQS	3.98749	3.36539	2.4283	4.02303	0.60898	1.19541	-0.244707	0.973041
AT1G49310.1	non_GQS	3.97786	3.13476	11.4295	5.26917	2.87329	1.68089	-0.343639	-0.773479
AT5G57887.1	non_GQS	3.97692	3.39709	7.97586	8.04707	2.00554	2.36881	-0.227353	0.240176
AT1G09210.1	non_GQS	3.97332	4.37958	2.85492	2.15258	0.718524	0.491504	0.140447	-0.547832
AT2G44620.1	non_GQS	3.95887	3.175	9.44666	9.82724	2.3862	3.09519	-0.318334	0.375316
AT2G01450.3	non_GQS	3.94106	4.66215	1.27651	1.22097	0.3239	0.261891	0.242409	-0.306584
AT1G26880.1	non_GQS	3.93277	3.15942	9.47634	8.22849	2.40959	2.60443	-0.315885	0.112183
AT4G22310.1	non_GQS	3.92209	3.39797	11.0332	7.20525	2.81309	2.12046	-0.206953	-0.407781
AT1G01050.1	non_GQS	3.89266	3.83569	2.44154	2.61017	0.627216	0.680497	-0.0212688	0.117626
AT5G26751.1	non_GQS	3.87069	4.37735	3.47706	3.96612	0.898305	0.906054	0.177468	0.0123906
AT1G32920.1	non_GQS	3.86978	4.25646	6.95305	11.5338	1.79675	2.70972	0.137401	0.59275
AT4G21110.1	non_GQS	3.84436	3.496	4.7748	6.42555	1.24203	1.83797	-0.137041	0.565422
AT1G35160.2	non_GQS	3.84281	3.36536	4.28975	3.74485	1.1163	1.11277	-0.191403	-0.0045805
AT5G10580.1	non_GQS	3.84258	3.05796	6.1743	6.62334	1.60681	2.16594	-0.329509	0.430792
ATCG00180.1	non_GQS	3.81263	3.26057	0.0328844	0.020416	0.00862512	0.0062615	-0.225665	-0.462037
AT2G18160.1	non_GQS	3.79682	6.29949	2.61435	3.74821	0.688563	0.595001	0.730443	-0.210696
AT2G39705.1	non_GQS	3.79524	3.96444	5.66225	4.44579	1.49193	1.12142	0.0629259	-0.41186
AT3G14230.2	non_GQS	3.78463	5.90866	4.807	5.65108	1.27014	0.956407	0.642677	-0.409288
AT4G16380.1	non_GQS	3.76817	3.60594	3.19168	2.51809	0.84701	0.698319	-0.0634899	-0.278494
AT2G40880.1	non_GQS	3.75847	5.13019	6.97005	5.78145	1.85449	1.12695	0.448864	-0.718603
AT5G15200.2	non_GQS	3.74978	3.1964	3.21372	3.12062	0.857042	0.976291	-0.230356	0.187944
AT5G02610.1	non_GQS	3.73615	3.06245	3.94196	3.60925	1.05508	1.17855	-0.286868	0.159654
AT2G18162.1	non_GQS	3.72253	6.20634	2.57592	3.79434	0.691982	0.611365	0.73746	-0.178701
AT4G04692.1	non_GQS	3.72154	3.9415	0.63396	1.03924	0.170349	0.263666	0.082845	0.630214
AT1G56450.1	non_GQS	3.72068	3.37083	5.68321	5.61832	1.52747	1.66675	-0.142462	0.125894
AT3G12760.1	non_GQS	3.70667	3.53676	1.32359	1.40071	0.357083	0.396045	-0.067697	0.149405
AT3G09270.1	non_GQS	3.69718	5.0977	3.78905	3.82841	1.02485	0.751007	0.463423	-0.448515
AT5G63790.1	non_GQS	3.67275	7.57728	4.02721	8.08959	1.09651	1.06761	1.04482	-0.0385321
AT3G55770.3	non_GQS	3.64804	3.04412	2.08832	3.63211	0.572449	1.19316	-0.261097	1.05956
ATCG00020.1	non_GQS	3.64245	2.46047	0.0545002	0.0569817	0.0149625	0.0231589	-0.565978	0.630215
AT5G61340.1	non_GQS	3.62593	1.13156	2.34662	0.656296	0.647176	0.579993	-1.68004	-0.158122
AT5G49700.1	non_GQS	3.60859	3.7288	2.32391	2.34912	0.643993	0.629992	0.0472768	-0.0317123
AT2G38360.1	non_GQS	3.58036	2.32725	3.8589	3.21134	1.0778	1.37989	-0.621479	0.356463
AT5G45775.2	non_GQS	3.57629	2.82782	3.84973	3.25053	1.07646	1.14948	-0.338774	0.0946925
AT3G02640.1	non_GQS	3.57382	2.7259	3.34924	2.97282	0.93716	1.09058	-0.390732	0.218731
AT4G18710.2	non_GQS	3.57137	4.15915	1.79097	1.94275	0.50148	0.467104	0.219811	-0.10245
AT1G53910.3	non_GQS	3.54974	3.57807	3.61785	3.15339	1.01919	0.881311	0.0114685	-0.209698
AT2G05220.2	non_GQS	3.5441	2.84725	6.35492	5.65734	1.7931	1.98695	-0.315849	0.148099
AT1G70410.3	non_GQS	3.52044	3.25083	2.99788	2.41614	0.851564	0.743238	-0.114949	-0.196291
AT1G14450.1	non_GQS	3.49944	2.2806	6.12671	5.14207	1.75077	2.2547	-0.617714	0.364951
AT3G55770.4	non_GQS	3.4993	2.86823	1.97244	3.58175	0.563667	1.24876	-0.286906	1.14759
AT2G45170.1	non_GQS	3.48835	3.94643	8.51932	7.08953	2.44222	1.79644	0.178004	-0.443052
AT3G09735.1	non_GQS	3.48225	2.71496	4.78572	5.44386	1.37432	2.00513	-0.359089	0.544982
ATMG01190.1	non_GQS	3.47943	1.8582	0.333881	0.444954	0.0959584	0.239454	-0.904944	1.31927
AT1G27330.1	non_GQS	3.46117	2.546	7.38296	3.96247	2.13308	1.55635	-0.443028	-0.45477
AT3G15480.1	non_GQS	3.42761	2.9702	4.30529	4.30896	1.25606	1.45073	-0.206642	0.207874
AT2G30980.1	non_GQS	3.41122	3.8176	2.29468	2.29008	0.672687	0.599874	0.162379	-0.165276
AT1G23650.1	non_GQS	3.37271	3.49209	3.94174	4.12201	1.16872	1.18038	0.0501846	0.0143291
AT1G53910.2	non_GQS	3.37128	3.60209	2.8503	2.56743	0.845465	0.712761	0.0955359	-0.246327
AT5G38480.2	non_GQS	3.36778	3.48359	5.14327	5.96412	1.5272	1.71206	0.0487733	0.164849
AT5G01215.1	non_GQS	3.36402	3.08441	3.29051	3.44241	0.978146	1.11607	-0.125194	0.190304
AT4G01480.1	non_GQS	3.36031	3.21558	3.75547	3.47561	1.1176	1.08086	-0.0635131	-0.0482141
AT5G07322.1	non_GQS	3.34512	3.16947	2.06789	1.9105	0.618182	0.602781	-0.0778172	-0.0363967
AT5G11500.1	non_GQS	3.34418	4.40332	2.44568	2.65786	0.731323	0.603603	0.396939	-0.276909
AT5G06200.1	non_GQS	3.33695	2.98641	5.9341	5.42949	1.7783	1.81806	-0.160119	0.0319069
AT5G57785.1	non_GQS	3.32686	3.34271	6.82591	7.5298	2.05176	2.25261	0.00685533	0.134734
AT1G05135.1	non_GQS	3.2654	1.92966	3.01067	2.67999	0.921991	1.38884	-0.75891	0.591056
AT1G27290.2	non_GQS	3.26169	3.28351	3.1918	3.71629	0.978571	1.13181	0.00961614	0.209877
AT3G13772.1	non_GQS	3.25479	3.26366	2.19272	2.04592	0.673689	0.626877	0.00392721	-0.103901
AT2G42590.1	non_GQS	3.23592	3.31902	5.05374	5.37477	1.56176	1.61939	0.0365797	0.0522733
AT1G03680.1	non_GQS	3.23185	2.95935	3.72202	3.43317	1.15167	1.16011	-0.12708	0.0105355
AT3G55770.5	non_GQS	3.22752	2.75153	1.98594	3.42017	0.615314	1.24301	-0.230192	1.01444
AT3G62400.2	non_GQS	3.22657	2.24257	6.87974	7.74349	2.13221	3.45296	-0.52485	0.695481
AT5G59890.1	non_GQS	3.22108	2.83716	5.58368	6.01091	1.73348	2.11863	-0.183098	0.289464
ATCG00160.1	non_GQS	3.21952	2.68452	0.259049	0.151243	0.0804621	0.0563389	-0.26218	-0.514179
AT1G49410.1	non_GQS	3.20744	2.36643	4.42661	3.22879	1.38011	1.36441	-0.438709	-0.0164996
AT1G74458.1	non_GQS	3.16654	2.80981	5.84055	3.48371	1.84446	1.23984	-0.172439	-0.573039
AT1G22450.1	non_GQS	3.16381	3.09381	3.74331	3.0973	1.18317	1.00113	-0.0322783	-0.241026
AT2G28671.1	non_GQS	3.14802	2.83482	3.18694	2.60306	1.01236	0.918243	-0.151186	-0.140781
AT1G62440.1	non_GQS	3.13876	2.02121	0.895062	0.533118	0.285164	0.263762	-0.634976	-0.112556
AT3G06070.1	non_GQS	3.1373	4.55992	5.27599	4.1542	1.6817	0.911026	0.539487	-0.884357
AT2G17380.1	non_GQS	3.13243	2.60824	3.75282	3.9079	1.19805	1.49829	-0.264207	0.322624
AT4G11240.1	non_GQS	3.11952	2.95325	1.08005	1.76123	0.346222	0.596372	-0.079022	0.784516
AT1G67810.1	non_GQS	3.10438	2.86814	3.53269	3.79166	1.13797	1.322	-0.114192	0.216257
AT5G16660.1	non_GQS	3.10278	2.9173	5.54896	4.8421	1.78838	1.65979	-0.0889265	-0.107656
AT2G19830.1	non_GQS	3.07733	3.6299	5.71297	4.62324	1.85647	1.27366	0.238251	-0.543589
AT1G61250.2	non_GQS	3.07232	2.88546	1.14403	1.15866	0.372367	0.401551	-0.09053	0.108858
AT3G11600.1	non_GQS	3.04108	2.05473	2.75275	3.07131	0.905188	1.49475	-0.565635	0.723616
AT3G25930.1	non_GQS	3.04105	2.45385	4.87938	2.07319	1.6045	0.844873	-0.309525	-0.92532
AT1G76240.1	non_GQS	3.02451	2.04935	3.43452	2.12324	1.13556	1.03606	-0.561538	-0.132301
AT3G62820.1	non_GQS	3.01518	2.19269	3.4448	2.95563	1.14249	1.34795	-0.459546	0.238588
AT2G15890.1	non_GQS	3.0105	4.37039	5.54351	5.78872	1.84139	1.32453	0.537759	-0.475314
AT1G32700.1	non_GQS	2.99523	3.56893	5.70473	2.80865	1.90461	0.786972	0.252826	-1.27511
AT4G21740.1	non_GQS	2.99081	3.0949	3.39398	3.52712	1.1348	1.13966	0.0493544	0.00615641
AT2G21160.2	non_GQS	2.98127	2.88242	2.28213	2.0295	0.765491	0.704096	-0.0486445	-0.120615
AT1G11175.1	non_GQS	2.97199	1.3645	0.224021	0.296113	0.0753774	0.217012	-1.12306	1.52557
AT1G75440.1	non_GQS	2.95187	3.6022	2.42505	2.02949	0.821528	0.563401	0.28725	-0.544148
AT1G76590.1	non_GQS	2.95176	4.20844	2.49232	2.06684	0.84435	0.491117	0.51171	-0.781773
AT1G79245.1	non_GQS	2.93922	9.25836	0.185247	0.61539	0.063026	0.0664686	1.65532	0.0767248
AT4G18760.1	non_GQS	2.90706	1.62962	1.66138	0.974785	0.571499	0.598168	-0.835027	0.0658003
AT1G26920.1	non_GQS	2.90683	2.31004	4.02926	1.8438	1.38614	0.798167	-0.331528	-0.796307
AT3G14280.1	non_GQS	2.9061	2.91936	9.39615	5.69951	3.23325	1.95231	0.00656694	-0.7278
ATCG01000.1	non_GQS	2.90085	2.27747	0.800959	0.606146	0.276112	0.266148	-0.349042	-0.05302
AT5G05110.1	non_GQS	2.89164	2.88056	4.14209	3.80407	1.43244	1.3206	-0.00553886	-0.117274
AT4G01320.1	non_GQS	2.87666	2.92226	2.04137	2.0596	0.709631	0.704799	0.02269	-0.00985819
AT1G76860.1	non_GQS	2.87437	2.42794	2.33686	4.03037	0.812999	1.65999	-0.24351	1.02985
AT1G34418.1	non_GQS	2.87375	1.6212	2.41816	1.30283	0.841467	0.803616	-0.825868	-0.0663993
AT2G26500.3	non_GQS	2.86972	2.81631	1.59554	2.87014	0.555991	1.01911	-0.0271048	0.874182
AT3G44430.1	non_GQS	2.86164	2.52562	0.576628	0.40737	0.201503	0.161295	-0.180204	-0.321097
AT3G06700.2	non_GQS	2.85667	2.11181	7.18259	4.34212	2.51432	2.05611	-0.435857	-0.290248
AT3G58700.1	non_GQS	2.83721	2.46985	3.48168	3.01869	1.22715	1.22221	-0.200049	-0.00581283
AT1G78890.1	non_GQS	2.8315	2.85455	3.26032	3.15148	1.15145	1.10402	0.0116965	-0.060682
AT5G01215.2	non_GQS	2.82317	2.90947	3.74799	3.75396	1.32758	1.29026	0.0434379	-0.0411411
AT1G32460.1	non_GQS	2.81656	2.3023	7.44494	7.30215	2.64327	3.17168	-0.290861	0.262922
AT1G25260.1	non_GQS	2.81168	2.7467	2.13882	2.16733	0.760693	0.789066	-0.0337341	0.0528317
AT5G14330.1	non_GQS	2.80832	1.57675	6.85479	5.09178	2.44088	3.22928	-0.832751	0.403807
AT1G65260.1	non_GQS	2.80067	3.36141	2.12607	2.52255	0.75913	0.750444	0.263296	-0.0166029
AT2G07671.1	non_GQS	2.79314	1.75562	0.217084	0.24228	0.0777205	0.138002	-0.669904	0.828326
AT5G26270.1	non_GQS	2.77825	2.25505	0.993671	0.871981	0.35766	0.38668	-0.301022	0.112551
AT5G15830.1	non_GQS	2.77445	0.800737	5.78463	0.960834	2.08497	1.19994	-1.7928	-0.797065
AT2G20490.1	non_GQS	2.77158	2.24772	4.46379	3.90971	1.61055	1.73941	-0.302249	0.111041
AT1G51570.1	non_GQS	2.77055	3.0446	2.42315	2.51945	0.87461	0.827513	0.136079	-0.0798574
AT5G10480.2	non_GQS	2.76822	2.07335	2.05119	2.09241	0.740977	1.00919	-0.416995	0.445697
AT4G02715.1	non_GQS	2.76155	3.61624	0.7902	1.09954	0.286144	0.304057	0.389011	0.0876028
AT2G36380.1	non_GQS	2.75415	3.2719	1.14825	0.950455	0.416915	0.29049	0.248521	-0.521262
AT2G35859.1	non_GQS	2.75357	2.4681	1.30203	1.00313	0.47285	0.406439	-0.157906	-0.218344
AT5G06360.1	non_GQS	2.746	2.82852	2.61481	2.34686	0.952224	0.829713	0.0427194	-0.198688
AT2G25070.1	non_GQS	2.73708	3.14765	4.42402	4.52318	1.61633	1.437	0.201638	-0.169657
AT1G08370.1	non_GQS	2.72919	2.56943	2.24568	1.91879	0.822841	0.746776	-0.0870205	-0.139938
AT5G16390.1	non_GQS	2.72225	2.63953	2.64917	2.08041	0.973155	0.788171	-0.0445161	-0.304161
AT5G58650.1	non_GQS	2.7216	6.12088	5.79364	14.8895	2.12876	2.43257	1.16928	0.192472
AT1G16880.2	non_GQS	2.71367	3.0295	1.71008	1.76347	0.630171	0.5821	0.158834	-0.114477
AT5G10625.1	non_GQS	2.71279	2.14322	8.86026	6.28211	3.26611	2.93115	-0.339994	-0.156107
AT5G14880.1	non_GQS	2.71089	2.73939	1.41307	1.15027	0.521257	0.419899	0.0150858	-0.311952
AT3G14230.3	non_GQS	2.70473	4.14003	3.75422	4.29299	1.38802	1.03695	0.614154	-0.420682
AT4G16780.1	non_GQS	2.69919	1.05334	2.76806	0.934968	1.02552	0.887625	-1.35756	-0.208327
AT4G14270.1	non_GQS	2.69844	1.65182	5.24702	6.01276	1.94447	3.64007	-0.708063	0.904592
AT1G76410.1	non_GQS	2.69766	2.83103	3.50875	3.96462	1.30066	1.40041	0.0696176	0.106608
AT2G01820.1	non_GQS	2.69	3.07928	1.91467	1.55092	0.71177	0.503664	0.194986	-0.49895
AT4G14746.1	non_GQS	2.67791	2.12541	1.87536	1.79777	0.700306	0.845844	-0.333363	0.272406
AT1G53580.1	non_GQS	2.6685	2.82664	2.8418	2.13915	1.06494	0.756781	0.0830593	-0.492831
AT3G22320.1	non_GQS	2.6465	2.55811	4.90522	4.05895	1.85348	1.5867	-0.0490089	-0.224205
AT5G11890.1	non_GQS	2.64446	2.03764	2.12243	1.59564	0.802595	0.783085	-0.376075	-0.0355036
AT5G55140.1	non_GQS	2.64193	1.81774	3.14098	2.68826	1.1889	1.47891	-0.539447	0.314908
AT1G54690.1	non_GQS	2.63846	2.78625	4.3368	4.34936	1.64368	1.56101	0.0786288	-0.0744559
AT4G25900.1	non_GQS	2.61893	2.62271	3.8002	2.99435	1.45105	1.1417	0.00207859	-0.345911
ATCG01010.1	non_GQS	2.61646	2.19931	0.0566372	0.0418024	0.0216465	0.019007	-0.250561	-0.187603
AT4G02440.1	non_GQS	2.6081	1.75881	1.91904	1.94976	0.735799	1.10857	-0.568401	0.591313
AT5G32440.1	non_GQS	2.60789	2.67943	2.08618	2.02303	0.799949	0.755021	0.0390465	-0.0833914
AT4G27990.1	non_GQS	2.60405	1.88466	2.32645	2.53868	0.893394	1.34702	-0.466455	0.592405
AT4G31351.1	non_GQS	2.60351	1.05036	0.39209	0.214611	0.1506	0.204321	-1.30958	0.440118
AT3G11780.2	non_GQS	2.603	2.29792	2.01898	1.83136	0.775636	0.796963	-0.179846	0.039134
AT1G28280.2	non_GQS	2.59999	2.83041	1.54767	1.62776	0.595259	0.575097	0.122504	-0.049713
AT4G29870.1	non_GQS	2.59948	1.91778	3.7881	3.48522	1.45725	1.81732	-0.438791	0.318564
ATCG00170.1	non_GQS	2.58786	2.12047	0.0791645	0.0498103	0.0305907	0.0234902	-0.287377	-0.381031
AT2G16740.1	non_GQS	2.58482	3.96725	2.54845	2.28139	0.985931	0.575056	0.61808	-0.777785
AT3G47965.1	non_GQS	2.57586	2.00507	2.2833	1.69161	0.886422	0.84367	-0.361403	-0.0713154
AT1G64200.1	non_GQS	2.57571	2.81873	3.35556	3.42831	1.30277	1.21626	0.130073	-0.0991305
AT1G65510.1	non_GQS	2.57323	3.33463	3.39721	2.77295	1.32021	0.831561	0.373945	-0.666877
AT3G42790.1	non_GQS	2.56613	2.82551	2.86603	3.78624	1.11687	1.34002	0.138913	0.262796
AT1G33810.1	non_GQS	2.55146	2.46224	4.72945	4.57439	1.85362	1.85782	-0.0513524	0.00326159
AT1G69960.1	non_GQS	2.54852	2.31654	2.49332	2.61192	0.97834	1.12751	-0.137688	0.204732
AT3G55770.7	non_GQS	2.54602	2.26245	1.07595	2.01313	0.422602	0.8898	-0.170355	1.07418
AT1G60780.1	non_GQS	2.54152	2.91217	2.20611	1.78617	0.868028	0.613346	0.196403	-0.50104
AT2G07698.1	non_GQS	2.53686	1.45604	0.276596	0.356943	0.109031	0.245147	-0.800999	1.16891
AT3G14230.1	non_GQS	2.53632	3.82816	3.50044	3.90755	1.38013	1.02074	0.593912	-0.435185
AT2G40380.1	non_GQS	2.52719	2.06703	2.49781	2.59288	0.988375	1.2544	-0.289976	0.343866
