# Supplementary material for: RNA G-quadruplex structure contributes to cold adaptation in plants
Source: Nat Commun. 2022 Oct 20;13:6224. doi: 10.1038/s41467-022-34040-y (PMC9585020; doi:10.1038/s41467-022-34040-y)
Supplement: Supplementary file 9 — Supplementary Data 6 [file 41467_2022_34040_MOESM9_ESM.xlsx]

## Sheet: RG4_decay_rate_C22_C4
gene_id	RG4_location	folding_score_22°C	folding_score_4°C	folding_score_difference	decay_rate_22°C	decay_rate_4°C
AT1G01100.1	CDS	-0.0492746	0.310516	0.35979	0.000672648	0.0001
AT1G01100.2	CDS	-0.091146	0.253188	0.344334	0.000874698	0.0001
AT1G01100.4	CDS	-0.0730419	0.333828	0.40687	0.0001	0.0001
AT1G01620.1	CDS	0.439255	0.465447	0.0261914	0.00102824	0.00102824
AT1G01620.2	5'UTR	0.43262	1.07972	0.6471	0.0026019	0.012937
AT1G02360.1	CDS	-0.879185	0.16892	1.0481	0.0185433	0.0067118
AT1G03280.1	CDS	-1.05992	-0.262405	0.797517	0.00295574	0.00116758
AT1G03870.1	CDS	0.860182	1.19336	0.333178	0.00188322	0.0001
AT1G04250.1	CDS	0.440896	0.483758	0.0428615	0.00980697	0.00980697
AT1G04260.1	CDS	0.403512	0.503268	0.0997565	0.0343749	0.00422914
AT1G04270.1	CDS	-1.55125	1.42876	2.98001	0.000811817	0.0001
AT1G04800.1	CDS	0.234651	0.353061	0.11841	0.00033755	0.00860769
AT1G05150.1	CDS	-0.468687	-0.114895	0.353792	0.0242911	0.00117454
AT1G05560.1	CDS	0.239389	0.842672	0.603283	0.0415665	0.00147683
AT1G05850.1	CDS	0.934278	1.87669	0.942411	0.0001	0.000789851
AT1G06410.1	CDS	-1.49646	-0.406603	1.08985	0.0158461	0.0158461
AT1G06680.1	CDS	0.478151	0.984165	0.506015	0.000993549	0.000993549
AT1G06680.2	CDS	0.423954	0.791064	0.36711	0.000884358	0.0171254
AT1G07250.1	CDS	0.612013	0.913839	0.301826	0.0280374	0.0001
AT1G07770.1	CDS	0.825364	1.27528	0.449914	0.00099691	0.0001
AT1G07770.2	CDS	0.562748	1.33954	0.776794	0.00334776	0.00334776
AT1G07890.3	CDS	-0.120727	0.000811729	0.121539	0.00751242	0.00751242
AT1G07890.6	CDS	0.541397	0.586051	0.0446543	0.000571697	0.000571697
AT1G07890.8	CDS	-0.0105157	0.0434859	0.0540016	0.00433647	0.0101475
AT1G07920.1	CDS	0.932559	1.24817	0.315607	0.0001	0.0001
AT1G07985.1	CDS	0.354673	0.840481	0.485808	0.0492093	0.00122884
AT1G08190.1	CDS	0.0303778	0.692073	0.661695	0.00840049	0.00840049
AT1G09780.1	CDS	-1.41442	-0.839002	0.575417	0.00138003	0.000659557
AT1G11260.1	CDS	0.729289	1.2076	0.478309	0.0198843	0.0004411
AT1G11860.1	CDS	0.313893	1.33305	1.01916	0.0001	0.0001
AT1G11860.2	CDS	1.21157	1.67303	0.461454	0.0001	0.0001
AT1G11860.3	CDS	1.48138	1.94264	0.461263	0.0001	0.0001
AT1G11910.1	CDS	0.198377	1.00781	0.809436	0.0134119	0.0134119
AT1G12080.1	3'UTR	0.483068	1.01364	0.53057	0.00231777	0.00231777
AT1G12080.2	3'UTR	0.523336	1.0987	0.575367	0.00107546	0.00107546
AT1G12110.1	CDS	-0.203294	0.339202	0.542497	0.0201556	0.00228686
AT1G12920.1	5'UTR	0.207912	0.228047	0.0201355	0.00661398	0.0001
AT1G13260.1	CDS	0.603909	0.790449	0.18654	0.0836026	0.000770454
AT1G13380.1	CDS	0.849476	1.37228	0.522799	0.00654813	0.00654813
AT1G13390.2	3'UTR	0.0240994	1.66031	1.63621	0.0885104	0.0150124
AT1G13690.1	CDS	-0.0538659	0.676637	0.730503	0.0306749	0.00204025
AT1G14200.1	CDS	-1.55975	0.140393	1.70015	0.142229	0.00562934
AT1G14740.1	CDS	-1.49223	0.655426	2.14766	0.0245814	0.00192831
AT1G14890.1	CDS	1.13905	1.2151	0.0760531	0.0571731	0.0001
AT1G15820.1	CDS	-0.00414743	0.261625	0.265772	0.00195362	0.0001
AT1G18540.1	CDS	0.068592	1.87381	1.80522	0.000999512	0.0001
AT1G18630.1	CDS	0.365606	0.579491	0.213885	0.000706064	0.000706064
AT1G18890.1	CDS	0.906522	1.54962	0.643096	0.0141676	0.00132861
AT1G20440.1	CDS	-0.434194	1.08157	1.51576	0.00605839	0.0001
AT1G20620.1	CDS	1.04057	1.92312	0.882552	0.00204011	0.0001
AT1G20900.1	CDS	-0.62197	1.23119	1.85316	0.0380867	0.000704521
AT1G21440.1	CDS	-0.22912	0.35604	0.58516	0.0001	0.0001
AT1G22300.2	CDS	1.45232	1.93625	0.483929	0.0202709	0.027713
AT1G22300.3	CDS	1.26235	1.74971	0.487366	0.0177214	0.0177214
AT1G22360.1	CDS	0.839011	0.97551	0.136499	0.0669809	0.00191087
AT1G22930.1	CDS	0.427521	0.892242	0.464721	0.0220082	0.0134012
AT1G22930.2	CDS	0.572051	0.922678	0.350627	0.021164	0.0117752
AT1G23490.1	CDS	0.849766	1.14628	0.296514	0.00165266	0.0001
AT1G23710.1	CDS	-0.359926	0.431432	0.791358	0.0912529	0.0321443
AT1G24530.1	CDS	-0.390956	0.978745	1.3697	0.041275	0.0001
AT1G26630.1	CDS	1.67705	1.91343	0.236378	0.0001	0.0001
AT1G26630.2	3'UTR	1.36604	1.62164	0.255603	0.0001	0.0001
AT1G27130.1	CDS	0.699749	1.41373	0.713978	0.00152093	0.0176197
AT1G27435.1	CDS	0.39304	1.00103	0.607993	0.00117534	0.00117534
AT1G27950.1	CDS	1.52696	1.60267	0.0757078	0.00151186	0.000244292
AT1G28140.1	CDS	0.361741	0.829152	0.46741	0.0155672	0.0155672
AT1G29070.1	CDS	0.158045	1.19503	1.03699	0.0001	0.0001
AT1G29340.1	CDS	-0.0638859	0.421082	0.484967	0.0259948	0.00122642
AT1G29910.1	CDS	0.788303	0.857237	0.0689339	0.0001	0.0001
AT1G29930.1	CDS	0.87009	1.07535	0.205261	0.0001	0.0001
AT1G30380.1	CDS	0.90306	1.07182	0.16876	0.00263188	0.01417
AT1G31812.1	CDS	1.41156	1.57405	0.162484	0.00743717	0.00743717
AT1G32050.1	CDS	0.21499	1.29388	1.07889	0.000709193	0.000709193
AT1G32450.1	CDS	0.392959	0.971983	0.579023	0.0235476	0.00216549
AT1G33520.1	CDS	0.187213	0.238376	0.0511625	0.0242238	0.00456697
AT1G35516.1	CDS	0.370959	1.41362	1.04266	0.00354852	0.0357542
AT1G37130.1	CDS	0.0433612	0.639008	0.595647	0.0529422	0.000980317
AT1G41880.1	CDS	-0.498763	0.105161	0.603924	0.00282943	0.0011748
AT1G42550.1	CDS	0.170608	0.202677	0.0320692	0.0448917	0.00530016
AT1G43170.1	CDS	-0.255974	1.23806	1.49404	0.00238886	0.000359622
AT1G43170.2	CDS	0.122248	0.718309	0.596061	0.00112098	0.0001
AT1G43170.6	CDS	0.0103894	1.03497	1.02458	0.00167995	0.0001
AT1G43170.9	CDS	-1.56515	1.04694	2.61209	0.00140942	0.0001
AT1G44810.1	CDS	-1.553	0.421549	1.97455	0.0115616	0.0029539
AT1G47128.1	CDS	0.524355	0.948904	0.424549	0.0219013	0.00129051
AT1G47420.1	CDS	0.739208	1.30443	0.56522	0.0001	0.00126944
AT1G47610.1	CDS	0.54877	1.97059	1.42182	0.150391	0.00533767
AT1G48300.1	CDS	-0.618584	-0.518612	0.0999715	0.0676696	0.00123601
AT1G48920.1	CDS	-0.248288	1.03242	1.28071	0.00555981	0.0001
AT1G50010.1	CDS	-0.0261228	1.06997	1.09609	0.0001	0.0001
AT1G52220.1	CDS	-0.646004	1.47502	2.12102	0.0108254	0.00175048
AT1G52220.2	CDS	-0.366024	1.38799	1.75402	0.00968497	0.00968497
AT1G54060.1	CDS	-0.0101062	0.262929	0.273035	0.0288477	0.00251577
AT1G54410.1	3'UTR	0.51697	1.42611	0.909141	0.00430916	0.000194262
AT1G54580.1	CDS	-1.46461	-0.802206	0.662403	0.000128934	0.000128934
AT1G55460.1	CDS	0.904603	1.10951	0.204904	0.0254637	0.00509241
AT1G55490.1	CDS	-1.3865	-1.27057	0.115928	0.00131265	0.0001
AT1G55490.2	CDS	0.282667	0.331171	0.0485045	0.00124291	0.0001
AT1G56070.1	CDS	0.408926	1.2061	0.797169	0.00584584	0.0001
AT1G56200.1	CDS	0.718993	0.936187	0.217194	0.00776121	0.0001
AT1G56200.2	CDS	0.94743	1.16561	0.218184	0.0110388	0.00246571
AT1G58380.1	CDS	-0.0527362	1.06526	1.11799	0.0119936	0.000295303
AT1G60140.1	CDS	0.172124	1.10137	0.929248	0.0414649	0.000859289
AT1G60870.1	CDS	0.527123	0.76945	0.242326	0.0275574	0.00138411
AT1G60940.1	CDS	-0.654013	-0.245579	0.408434	0.00121801	0.00121801
AT1G60940.2	CDS	-1.32846	0.684283	2.01274	0.00102474	0.00102474
AT1G61260.1	CDS	0.358045	0.384842	0.0267978	0.0588878	0.00199782
AT1G61520.1	CDS	1.06541	1.14681	0.0814019	0.0040357	0.0186841
AT1G61520.2	CDS	0.583591	0.815659	0.232068	0.00169586	0.0001
AT1G61520.3	CDS	0.938018	1.03262	0.094598	0.00193959	0.0001
AT1G61740.1	CDS	-0.683964	1.00938	1.69334	0.0288249	0.0060982
AT1G62480.1	CDS	1.10448	1.43646	0.331976	0.00597012	0.001306
AT1G62770.1	CDS	0.52496	0.920313	0.395353	0.0217926	0.00576526
AT1G63660.1	CDS	0.237742	1.43932	1.20158	0.00162091	0.0001
AT1G64140.1	CDS	0.0915779	0.624916	0.533338	0.0103168	0.0001
AT1G64142.1	3'UTR	-0.676818	1.02627	1.70308	0.0106883	0.000763373
AT1G64190.1	CDS	-0.241163	1.41238	1.65354	0.025389	0.000619588
AT1G64370.1	CDS	0.223793	0.288464	0.0646706	0.00690655	0.00690655
AT1G64670.1	CDS	0.0527879	1.08876	1.03597	0.0237585	0.000139987
AT1G64720.1	CDS	0.49312	0.932219	0.439099	0.00938194	0.000827398
AT1G66200.1	CDS	1.56104	1.71123	0.150187	0.0073812	0.00148956
AT1G66200.2	CDS	1.62103	1.77254	0.151519	0.00686157	0.00322925
AT1G67090.1	CDS	0.949601	1.14393	0.194333	0.0001	0.0001
AT1G67090.2	CDS	0.893207	1.13508	0.241868	0.0001	0.0001
AT1G67430.1	CDS	0.552906	0.621559	0.0686527	0.0001	0.0001
AT1G67740.1	CDS	0.122529	1.4109	1.28837	0.0001	0.0001
AT1G67870.1	CDS	0.667196	0.924714	0.257518	0.0001	0.0001
AT1G68520.1	CDS	-1.96063	-1.83269	0.12794	0.0926771	0.000853657
AT1G70210.1	3'UTR	-0.0314756	0.800361	0.831836	0.0928508	0.00361449
AT1G70600.1	CDS	0.405204	0.706048	0.300844	0.0122623	0.0122623
AT1G70830.1	CDS	-0.690916	0.321736	1.01265	0.0001	0.000902357
AT1G70830.2	3'UTR	0.855803	1.30042	0.444616	0.0001	0.0001
AT1G70830.3	CDS	-0.0259023	0.65194	0.677842	0.0001	0.00152368
AT1G70830.4	CDS	0.301157	0.689698	0.388541	0.0001	0.000954717
AT1G70830.5	CDS	-0.119745	0.497779	0.617524	0.0001	0.00214717
AT1G70850.2	3'UTR	-0.0077182	0.250746	0.258464	0.0001	0.000918728
AT1G70850.3	CDS	-0.0430556	0.333375	0.376431	0.0001	0.000840733
AT1G72070.1	CDS	0.674351	0.852377	0.178027	0.0276137	0.00152697
AT1G72150.1	CDS	0.491883	1.1517	0.659818	0.00720735	0.00103256
AT1G73655.1	CDS	-0.802004	1.93839	2.7404	0.0168752	0.00178871
AT1G74260.1	CDS	0.0928789	0.758734	0.665855	0.0047801	0.000212962
AT1G74470.1	CDS	0.378533	0.952669	0.574136	0.00634117	0.000190494
AT1G74920.1	CDS	0.573761	0.61751	0.0437485	0.00155246	0.000524329
AT1G76010.1	CDS	0.771079	0.920249	0.14917	0.0101094	0.0101094
AT1G76490.1	CDS	1.00912	1.52565	0.516535	0.00858681	0.000542575
AT1G76850.1	CDS	0.525342	1.24941	0.724065	0.00435218	0.000406951
AT1G77180.3	CDS	-0.312778	0.274204	0.586982	0.0163538	0.000722162
AT1G77760.1	CDS	-0.970977	0.430687	1.40166	0.0678314	0.0001
AT1G78080.1	CDS	-0.0638991	0.273479	0.337378	0.142975	0.00653968
AT1G79340.1	CDS	0.0559125	1.09276	1.03684	0.00781307	0.00154067
AT1G79560.1	CDS	-1.45841	-1.3485	0.109909	0.0001	0.0001
AT1G79920.1	CDS	0.302337	0.302692	0.000355353	0.00454843	0.000566127
AT1G79940.1	CDS	0.675535	0.987162	0.311627	0.00937537	0.000235347
AT1G79940.2	CDS	1.1647	1.47257	0.307868	0.00731571	0.000328189
AT1G79940.3	CDS	1.18664	1.37539	0.18875	0.00716303	0.0001
AT1G80460.1	CDS	-0.224327	0.488974	0.713302	0.0118747	0.000840322
AT1G80600.1	CDS	0.826528	1.81255	0.986025	0.0001	0.0001
AT1G80920.1	CDS	-0.0558842	0.0127379	0.0686221	0.109625	0.00367644
AT2G05070.1	CDS	0.613883	0.701679	0.0877957	0.00571574	0.0001
AT2G05380.1	CDS	0.923687	1.01543	0.0917445	0.00169081	0.00590741
AT2G05380.2	CDS	0.961875	1.01465	0.0527799	0.00349342	0.0377316
AT2G05510.1	CDS	-0.551592	1.13525	1.68684	0.00715436	0.00715436
AT2G05520.1	CDS	0.580539	0.615472	0.0349329	0.00972183	0.0513789
AT2G05520.2	CDS	0.0505123	0.911671	0.861159	0.0103926	0.0673208
AT2G05520.4	CDS	0.6784	0.719687	0.0412861	0.0117833	0.0698057
AT2G05520.5	CDS	1.52486	1.65736	0.132498	0.00841503	0.0666736
AT2G05520.6	CDS	1.62923	1.77371	0.144483	0.0138679	0.0725345
AT2G05540.1	CDS	0.292793	1.01725	0.724455	0.0187099	0.0187099
AT2G06520.1	CDS	0.905518	1.20042	0.294901	0.00124315	0.0001
AT2G06530.1	CDS	-1.26476	-0.937364	0.3274	0.00375159	0.0145828
AT2G06850.1	CDS	0.96104	1.69354	0.732497	0.000381713	0.000381713
AT2G15620.1	CDS	1.07121	1.30619	0.234979	0.0264353	0.000860636
AT2G16405.1	5'UTR	0.799776	1.38664	0.586861	0.0307835	0.00130347
AT2G17130.1	CDS	0.928662	1.13083	0.202166	0.0054926	0.00117084
AT2G17130.2	CDS	0.968846	1.17186	0.203018	0.00620074	0.00620074
AT2G17870.1	CDS	0.562345	0.871579	0.309234	0.0155643	0.000754312
AT2G17990.1	CDS	-0.515652	1.7581	2.27375	0.0165905	0.00145163
AT2G20860.1	CDS	0.772894	0.845714	0.0728199	0.000935482	0.0001
AT2G21060.1	CDS	1.29175	1.67798	0.386223	0.00310771	0.0176577
AT2G21660.1	CDS	1.52299	1.65835	0.135353	0.00245403	0.0001
AT2G21950.1	CDS	-0.426111	1.67446	2.10057	0.0320394	0.00473337
AT2G24200.1	CDS	-1.44864	1.04453	2.49317	0.000279681	0.000279681
AT2G24200.2	CDS	0.276926	1.11204	0.835112	0.00071063	0.00071063
AT2G24200.3	CDS	0.0457047	1.07788	1.03218	0.0001	0.0001
AT2G24500.1	CDS	0.374399	0.619792	0.245393	0.0188278	0.0001
AT2G24790.1	CDS	0.286854	0.91883	0.631976	0.0337828	0.000451727
AT2G25110.1	CDS	-1.00815	0.476446	1.48459	0.00853812	0.00853812
AT2G27580.1	CDS	0.421826	1.44924	1.02741	0.033763	0.000888789
AT2G27580.2	CDS	-0.155356	0.130377	0.285733	0.0346796	0.00122041
AT2G27710.1	CDS	0.222847	0.240873	0.0180259	0.000200483	0.000200483
AT2G27710.2	CDS	0.434243	0.586796	0.152553	0.0001	0.0001
AT2G28390.1	CDS	1.17848	1.66791	0.489429	0.00749654	0.0001
AT2G28740.1	CDS	0.0416402	0.115138	0.073498	0.0505975	0.00364046
AT2G28840.2	3'UTR	0.428291	1.47786	1.04957	0.0111984	0.000728483
AT2G28900.1	CDS	-0.296898	1.40944	1.70634	0.000765391	0.0001
AT2G28910.1	CDS	0.806945	1.57065	0.763701	0.010583	0.010583
AT2G29420.1	CDS	-0.666654	0.314093	0.980747	0.0490675	0.0141502
AT2G29960.2	CDS	-1.28208	0.814842	2.09692	0.00143566	0.00143566
AT2G30210.1	CDS	0.60698	0.953365	0.346385	0.0127945	0.00148633
AT2G30470.1	CDS	-1.62488	0.403655	2.02853	0.019406	0.00171553
AT2G30570.1	CDS	-0.280444	1.63512	1.91556	0.000216052	0.000216052
AT2G31400.1	CDS	-0.124175	0.354924	0.479099	0.0001	0.0001
AT2G31610.1	CDS	0.525638	0.6327	0.107062	0.00554417	0.00554417
AT2G32690.1	CDS	0.601376	0.602542	0.00116581	0.00839858	0.0708443
AT2G32690.2	CDS	0.652521	0.691419	0.0388973	0.00897748	0.0723491
AT2G32690.3	CDS	0.443664	0.499183	0.0555181	0.00876319	0.0708724
AT2G32690.4	CDS	1.30214	1.39368	0.0915334	0.00843819	0.0730198
AT2G33770.1	5'UTR	0.577475	0.691367	0.113892	0.00529255	0.00529255
AT2G34420.1	CDS	0.405165	1.4779	1.07273	0.0001	0.0001
AT2G35680.1	CDS	-0.121076	1.91871	2.03979	0.0152323	0.00321471
AT2G35810.1	CDS	-0.308749	-0.0586185	0.25013	0.0115344	0.0115344
AT2G36120.1	CDS	0.85878	0.878613	0.0198337	0.00786809	0.0687851
AT2G36220.1	CDS	-0.727321	0.180861	0.908182	0.0721453	0.0001
AT2G36320.1	CDS	1.05357	1.15819	0.104619	0.0315933	0.000947631
AT2G36530.1	CDS	-0.421778	1.78621	2.20798	0.0001	0.0001
AT2G36620.1	CDS	-1.19228	-0.457954	0.734329	0.00390963	0.000316273
AT2G36950.1	CDS	0.482516	0.906973	0.424457	0.0477488	0.00118813
AT2G37110.1	CDS	1.26995	1.50429	0.234334	0.00117209	0.00860352
AT2G37120.1	CDS	-0.706627	1.8447	2.55133	0.00109691	0.0001
AT2G37170.1	CDS	0.538476	0.619001	0.0805247	0.00866379	0.00128219
AT2G37190.1	CDS	-0.657892	0.434087	1.09198	0.00307541	0.0001
AT2G37630.1	CDS	-0.194977	1.4011	1.59607	0.0250374	0.000513712
AT2G37640.1	CDS	0.412936	0.485376	0.0724404	0.0176326	0.00150751
AT2G39010.1	3'UTR	0.416253	0.459241	0.0429884	0.0001	0.0001
AT2G39170.1	CDS	-1.10229	0.536922	1.63921	0.0281571	0.00815275
AT2G39310.1	CDS	0.984745	1.14687	0.162123	0.00934217	0.0020435
AT2G39310.2	CDS	1.03127	1.10004	0.0687697	0.00292671	0.00292671
AT2G39310.3	CDS	0.976636	1.03698	0.060349	0.0001	0.0001
AT2G39770.1	CDS	0.358341	0.403424	0.0450831	0.0172602	0.000626512
AT2G39770.2	CDS	-0.693373	-0.0485213	0.644852	0.0165642	0.000699392
AT2G40000.1	CDS	0.328062	0.879609	0.551546	0.105234	0.000283321
AT2G40490.1	CDS	0.308258	0.539188	0.23093	0.00423928	0.00423928
AT2G40620.1	3'UTR	0.535838	1.84876	1.31292	0.0141012	0.0001
AT2G41430.2	CDS	0.550485	1.20917	0.658688	0.0240583	0.0240583
AT2G41840.1	CDS	0.818642	1.40679	0.588146	0.0001	0.0001
AT2G42560.1	CDS	-0.670342	0.482149	1.15249	0.00271531	0.0001
AT2G43050.1	CDS	-1.41846	0.889465	2.30793	0.0035928	0.000926389
AT2G43970.2	CDS	0.473381	1.06333	0.589944	0.000597887	0.0001
AT2G46220.1	CDS	-1.37917	0.0660682	1.44524	0.026551	0.000584812
AT2G47330.1	CDS	0.196062	0.260314	0.064252	0.0345461	0.00149442
AT2G47390.1	CDS	-0.89776	-0.570464	0.327296	0.00520318	0.00242405
AT2G47400.1	CDS	0.399917	0.46877	0.0688528	0.00353367	0.0001
AT2G47450.1	CDS	-0.960862	-0.0580547	0.902807	0.0162856	0.0001
AT3G01490.1	CDS	-0.456796	-0.412553	0.0442435	0.00328045	0.0001
AT3G01540.1	CDS	0.297918	0.403135	0.105217	0.0045702	0.000575352
AT3G01910.2	CDS	-0.250838	-0.0155306	0.235307	0.0001	0.000910189
AT3G01950.1	CDS	-0.0943694	1.76805	1.86242	0.0001	0.0001
AT3G03920.1	CDS	-0.269322	1.82572	2.09504	0.00328914	0.0001
AT3G04120.1	CDS	0.715321	1.09346	0.378138	0.00334908	0.00037622
AT3G04720.1	CDS	1.13918	1.53041	0.391235	0.0001	0.000785873
AT3G05220.1	CDS	-0.17642	1.13647	1.31289	0.0556742	0.00164998
AT3G05590.1	CDS	0.182809	0.884727	0.701918	0.0001	0.0001
AT3G06720.1	3'UTR	0.182827	0.211782	0.0289555	0.00102553	0.00102553
AT3G07780.1	CDS	-0.387455	-0.334215	0.0532401	0.0128844	0.000360516
AT3G08580.1	CDS	-0.0292568	0.516738	0.545995	0.000196007	0.000196007
AT3G08580.2	CDS	-0.00379583	0.499013	0.502809	0.000893334	0.000893334
AT3G08940.1	CDS	0.222205	0.394677	0.172471	0.00651767	0.0001
AT3G08940.2	CDS	0.949716	1.00728	0.0575615	0.00676789	0.0001
AT3G09200.1	CDS	0.971667	1.29005	0.318388	0.00350684	0.0001
AT3G09200.2	CDS	0.865553	1.78645	0.920894	0.00265127	0.00265127
AT3G09260.1	CDS	1.47872	1.74299	0.264272	0.0001	0.00111497
AT3G09390.1	3'UTR	0.953429	1.7721	0.818675	0.00838082	0.0157503
AT3G10020.1	CDS	-1.0282	-0.361791	0.666407	0.0267761	0.0001
AT3G10020.2	CDS	0.849827	1.50336	0.653534	0.0335212	0.0001
AT3G10400.1	CDS	-1.11852	-0.554066	0.564458	0.0627404	0.00103393
AT3G10985.1	3'UTR	0.51344	1.6066	1.09316	0.0382334	0.0001
AT3G11510.1	CDS	-1.56634	0.59722	2.16356	0.0016911	0.000197498
AT3G12050.2	CDS	0.0566279	0.0623066	0.00567866	0.00597932	0.001029
AT3G12345.1	CDS	0.0707987	0.581222	0.510423	0.0023787	0.0001
AT3G13310.1	CDS	-0.755085	-0.259221	0.495864	0.0741352	0.0001
AT3G13750.1	CDS	-1.04677	0.556516	1.60328	0.032363	0.00328341
AT3G14067.1	CDS	1.12221	1.99653	0.874321	0.00693794	0.000556386
AT3G14180.1	CDS	0.245156	1.12129	0.876133	0.0355817	0.000827817
AT3G14220.1	CDS	-0.0136817	0.67093	0.684612	0.00411463	0.00411463
AT3G15730.1	CDS	0.061172	0.252687	0.191515	0.00221988	0.0001
AT3G16240.1	CDS	1.26269	1.60529	0.342592	0.0001	0.0001
AT3G16400.1	CDS	0.967428	0.9754	0.00797209	0.00459084	0.00225325
AT3G16400.2	CDS	0.959755	0.96547	0.0057153	0.00425266	0.00186586
AT3G16410.1	CDS	1.1732	1.61159	0.438392	0.00869586	0.00869586
AT3G16420.1	CDS	1.15709	1.3926	0.235517	0.00749812	0.001024
AT3G16420.2	CDS	1.06947	1.27753	0.208062	0.0001	0.0001
AT3G16420.3	CDS	1.11125	1.18394	0.0726941	0.00801122	0.00104295
AT3G16460.1	CDS	0.165571	0.347831	0.18226	0.00415026	0.00116527
AT3G16460.2	CDS	-0.0528336	0.289463	0.342297	0.00355614	0.000587137
AT3G16640.1	CDS	1.00699	1.89796	0.890972	0.0001	0.0001
AT3G18410.1	CDS	-0.728472	-0.727712	0.000760375	0.0001	0.0001
AT3G18780.1	CDS	0.674148	0.977849	0.3037	0.00778229	0.00247176
AT3G18780.2	CDS	0.536047	1.11555	0.579504	0.00706947	0.00145491
AT3G19100.1	3'UTR	0.161233	0.316931	0.155698	0.0179923	0.00501945
AT3G19450.1	CDS	-0.846906	-0.218029	0.628878	0.00936008	0.00305222
AT3G20470.1	CDS	0.523005	0.523603	0.000598784	0.0102881	0.0691003
AT3G20770.1	CDS	-0.0627424	0.884872	0.947615	0.0105425	0.0001
AT3G21720.1	3'UTR	1.2625	1.51051	0.248011	0.000131547	0.000131547
AT3G22330.1	CDS	0.339397	1.14588	0.806478	0.00949556	0.00289792
AT3G23000.1	CDS	0.309867	0.416546	0.106679	0.0780454	0.00247599
AT3G23150.1	CDS	-0.150161	0.0587164	0.208877	0.0524054	0.00291607
AT3G23450.1	CDS	-0.88862	-0.847528	0.0410918	0.0228274	0.0228274
AT3G24490.1	CDS	0.305821	0.833975	0.528153	0.0486625	0.0159239
AT3G25717.1	3'UTR	0.169837	0.552028	0.382191	0.138583	0.00540219
AT3G26450.1	CDS	0.444283	0.703869	0.259586	0.0115404	0.00596802
AT3G26580.1	CDS	-1.16938	1.3095	2.47888	0.0110288	0.0110288
AT3G26720.1	CDS	0.243922	0.288411	0.0444895	0.0136839	0.00323307
AT3G26935.1	CDS	0.0898394	0.906966	0.817127	0.0115075	0.00120879
AT3G27200.1	CDS	-0.567732	0.0671671	0.634899	0.00772087	0.00248968
AT3G27820.1	CDS	1.04791	1.05666	0.00874446	0.0120711	0.00238611
AT3G27960.1	CDS	-0.568269	-0.52162	0.0466498	0.0139297	0.00920382
AT3G29240.1	CDS	1.11076	1.18308	0.0723188	0.0192761	0.000749843
AT3G29240.2	CDS	1.11079	1.31417	0.203385	0.019276	0.000920795
AT3G29370.1	CDS	-1.75566	1.05012	2.80577	0.0928236	0.0238299
AT3G42050.1	CDS	0.212485	0.77059	0.558105	0.0001	0.0001
AT3G43270.1	CDS	0.291269	0.668476	0.377208	0.0131275	0.00023469
AT3G44110.1	CDS	-0.033968	0.344141	0.378109	0.0101833	0.00245688
AT3G44110.2	CDS	-0.139036	0.146014	0.28505	0.0124067	0.00541582
AT3G44190.1	CDS	0.21613	0.555413	0.339283	0.00519927	0.0275891
AT3G44990.1	CDS	0.835103	1.25271	0.417607	0.0205134	0.000639658
AT3G46320.1	CDS	-0.579488	-0.0836964	0.495792	0.059257	0.0034599
AT3G47340.1	CDS	-0.769389	1.85	2.61939	0.016086	0.0001
AT3G47340.2	CDS	0.00330299	1.95628	1.95298	0.0157429	0.0001
AT3G47470.1	CDS	-0.348239	-0.242392	0.105847	0.00222766	0.0001
AT3G47620.1	CDS	-0.16358	0.644802	0.808381	0.0771789	0.0027523
AT3G47836.1	5'UTR	-1.02388	0.981682	2.00556	0.00332797	0.0502334
AT3G49080.1	CDS	-0.149321	0.899107	1.04843	0.00478647	0.000346417
AT3G50820.1	CDS	0.276343	0.567333	0.290991	0.0001	0.0001
AT3G50890.1	CDS	-0.0902855	0.248574	0.338859	0.0486627	0.00133524
AT3G51550.1	CDS	-1.95412	-0.263107	1.69101	0.00919776	0.00187861
AT3G52370.1	CDS	-1.26756	0.686113	1.95368	0.00463524	0.000307459
AT3G52880.1	CDS	-0.813601	-0.0694387	0.744162	0.0001	0.0001
AT3G53110.1	CDS	0.504019	0.775236	0.271217	0.00462386	0.00153853
AT3G53190.1	CDS	-0.291248	1.15375	1.445	0.00672203	0.000362259
AT3G53420.1	CDS	0.13377	0.520507	0.386737	0.00478549	0.0129352
AT3G53420.2	CDS	-0.0510251	0.512737	0.563763	0.00472616	0.0126022
AT3G53460.1	3'UTR	0.117188	0.711814	0.594626	0.00309951	0.0001
AT3G53460.2	CDS	0.0494079	0.476579	0.427171	0.00233263	0.0001
AT3G53460.3	CDS	-0.651289	-0.148666	0.502623	0.00242009	0.0001
AT3G53460.4	3'UTR	0.265936	0.699684	0.433748	0.0026732	0.0001
AT3G53730.1	CDS	0.601529	1.54695	0.945419	0.0740997	0.00117931
AT3G53990.2	CDS	-0.553621	0.0445999	0.598221	0.00374333	0.0470118
AT3G55440.1	CDS	-0.991657	0.110415	1.10207	0.0001	0.0001
AT3G55610.1	CDS	-0.201459	-0.0550727	0.146386	0.0110825	0.000826619
AT3G56340.1	CDS	-0.259	1.84603	2.10503	0.0001	0.0001
AT3G56360.1	CDS	0.882159	1.3012	0.419046	0.0576103	0.000966479
AT3G56460.1	CDS	-0.99316	-0.134816	0.858344	0.00839313	0.000441462
AT3G60245.1	CDS	-0.556467	0.666082	1.22255	0.00155937	0.0001
AT3G60300.2	CDS	-0.53481	-0.149652	0.385158	0.0092477	0.0001
AT3G61050.1	CDS	-0.425876	-0.366156	0.0597199	0.00517422	0.00517422
AT3G61050.2	CDS	-0.277567	-0.0696772	0.20789	0.00440094	0.00440094
AT3G61430.1	CDS	-0.98329	-0.329214	0.654076	0.00678626	0.0192799
AT3G61430.2	CDS	1.59244	1.61538	0.0229428	0.00690477	0.0196301
AT3G61440.1	CDS	0.380845	1.17761	0.796764	0.000833402	0.000833402
AT3G61440.2	CDS	-0.258306	0.934073	1.19238	0.000651423	0.000651423
AT3G61870.1	CDS	0.993782	1.7706	0.776814	0.0001	0.0001
AT3G62290.2	CDS	-0.186238	1.54481	1.73105	0.00204747	0.000249501
AT4G00100.1	3'UTR	0.904875	1.97017	1.06529	0.0001	0.0001
AT4G01150.1	CDS	-0.248305	1.27211	1.52042	0.00261023	0.0175504
AT4G01150.2	3'UTR	-0.100008	0.61953	0.719538	0.00265289	0.0334989
AT4G01850.1	CDS	-0.457859	0.229701	0.687559	0.00294804	0.0001
AT4G02450.1	CDS	1.15858	1.25308	0.0945037	0.0076429	0.0076429
AT4G02450.2	CDS	0.226581	0.497554	0.270973	0.00390227	0.00390227
AT4G02500.1	CDS	0.211014	0.222715	0.0117017	0.00299887	0.0001
AT4G02770.1	CDS	-0.259993	1.04491	1.3049	0.0024919	0.000303654
AT4G05050.1	CDS	-0.443699	-0.196865	0.246834	0.0122728	0.0001
AT4G05050.2	CDS	-0.814	-0.652363	0.161637	0.0107658	0.0001
AT4G05050.3	CDS	-0.679195	-0.447482	0.231713	0.0103813	0.0001
AT4G05320.2	CDS	0.601797	1.33699	0.735189	0.0344997	0.0001
AT4G05320.5	CDS	0.534518	0.993259	0.45874	0.0353934	0.0001
AT4G05410.1	CDS	-0.644376	0.149759	0.794135	0.00799236	0.00045896
AT4G08810.1	CDS	0.654635	0.704358	0.0497227	0.0112412	0.00210384
AT4G09180.1	CDS	0.557867	0.688679	0.130813	0.00942034	0.0001
AT4G10080.1	CDS	1.26371	1.71056	0.446851	0.0222339	0.0146276
AT4G10710.1	CDS	0.705568	0.841859	0.136291	0.0227589	0.00088411
AT4G12310.1	CDS	-1.48978	-0.814784	0.674996	0.0661351	0.0132188
AT4G12460.1	3'UTR	0.869167	1.17446	0.305288	0.0198534	0.0198534
AT4G12800.1	CDS	1.33865	1.39136	0.052712	0.0001	0.0001
AT4G13430.1	CDS	-0.799597	0.427218	1.22681	0.0001	0.0001
AT4G13850.1	CDS	0.170229	0.849227	0.678998	0.000546389	0.000546389
AT4G14430.1	CDS	0.783434	0.892603	0.109169	0.0216418	0.000163641
AT4G14440.1	CDS	-1.515	0.915638	2.43064	0.0343859	0.000777732
AT4G15550.1	CDS	0.259534	1.07587	0.816336	0.167924	0.00525455
AT4G16830.3	CDS	0.605272	1.31371	0.708439	0.00183785	0.0001
AT4G17230.1	CDS	0.744083	0.995956	0.251873	0.0831218	0.0458337
AT4G17520.1	CDS	0.982966	1.00907	0.0261035	0.00282287	0.0001
AT4G17800.1	CDS	0.192446	0.608161	0.415715	0.0375969	0.000211867
AT4G17940.1	CDS	0.664395	0.862508	0.198113	0.00766011	0.00299012
AT4G18280.1	CDS	0.670409	0.7539	0.0834907	0.0001	0.0001
AT4G18700.1	CDS	1.41597	1.7322	0.316226	0.0563425	0.00322163
AT4G18970.1	CDS	0.83326	1.46292	0.629657	0.00106009	0.00106009
AT4G19670.1	CDS	0.292449	1.903	1.61055	0.0382979	0.00241454
AT4G20260.1	CDS	-0.169242	0.52242	0.691662	0.00341239	0.0001
AT4G20260.2	CDS	-0.123314	0.424307	0.547622	0.00415889	0.000510215
AT4G20260.3	CDS	-0.191869	0.533588	0.725457	0.00344257	0.0001
AT4G20260.4	CDS	-0.0744711	0.557961	0.632432	0.00771855	0.00173992
AT4G20260.5	3'UTR	-0.0459301	0.410762	0.456692	0.0102315	0.00469578
AT4G20260.6	CDS	0.545724	0.923854	0.37813	0.0120633	0.00591998
AT4G20360.1	CDS	1.6659	1.91214	0.246238	0.00107282	0.0001
AT4G20880.1	3'UTR	0.373458	0.488881	0.115423	0.0516674	0.0124894
AT4G21280.1	CDS	-0.189635	0.516341	0.705976	0.000231778	0.000231778
AT4G21620.1	CDS	-0.989123	-0.935542	0.0535809	0.000846806	0.000846806
AT4G23100.1	CDS	0.595559	1.94894	1.35338	0.000815905	0.000815905
AT4G23100.2	CDS	1.04835	1.77092	0.722566	0.0035562	0.0035562
AT4G23100.3	CDS	0.341212	1.43617	1.09496	0.000789891	0.000789891
AT4G23650.1	CDS	-1.89113	-1.38325	0.507876	0.00386875	0.000600665
AT4G24770.1	CDS	-0.39088	0.0918968	0.482777	0.0001	0.0001
AT4G24800.2	CDS	-1.07938	0.0431337	1.12251	0.039182	0.00128091
AT4G25580.1	CDS	0.263039	1.24433	0.98129	0.00822084	0.0001
AT4G25740.2	CDS	-0.6229	1.55028	2.17318	0.0056653	0.0056653
AT4G25960.1	CDS	-0.798811	0.471526	1.27034	0.0131651	0.00196429
AT4G25970.1	CDS	0.830838	0.946976	0.116138	0.00320802	0.0001
AT4G26110.1	CDS	0.0739199	0.0907268	0.016807	0.0103768	0.00343101
AT4G26110.2	CDS	-0.318334	-0.269569	0.0487645	0.0103225	0.0103225
AT4G26230.1	CDS	0.246168	0.263936	0.0177676	0.0171432	0.0171432
AT4G26455.1	CDS	0.105851	0.340875	0.235024	0.0382538	0.00227042
AT4G26970.1	CDS	0.524684	0.789394	0.264711	0.000235352	0.000235352
AT4G27020.1	CDS	-0.548616	1.24793	1.79655	0.0166849	0.0016764
AT4G27280.1	CDS	-0.170526	0.347921	0.518446	0.0512787	0.00154317
AT4G27720.1	CDS	-0.723582	1.54716	2.27075	0.0220283	0.0001
AT4G27960.1	CDS	0.496349	0.935619	0.439269	0.00328118	0.0164713
AT4G27960.2	CDS	0.667371	1.42512	0.757748	0.00123217	0.000130448
AT4G28540.1	CDS	-0.565684	0.223051	0.788736	0.00403909	0.000211047
AT4G29020.1	CDS	1.0109	1.02415	0.0132547	0.00833673	0.00107405
AT4G29030.1	CDS	0.0771192	0.448318	0.371198	0.0001	0.00173637
AT4G29140.1	CDS	0.0934175	0.73731	0.643892	0.168496	0.00564422
AT4G29270.1	CDS	0.534801	1.00466	0.469861	0.000864628	0.00157716
AT4G30280.1	CDS	0.151569	0.654518	0.502948	0.00966173	0.00966173
AT4G30450.1	CDS	0.452377	1.06438	0.612007	0.0191074	0.0386335
AT4G30460.1	CDS	1.05556	1.07901	0.0234519	0.0167418	0.0608323
AT4G31490.1	3'UTR	-1.1711	0.1833	1.3544	0.0112908	0.00118436
AT4G31700.1	CDS	0.751311	1.24411	0.4928	0.00286805	0.000724566
AT4G32020.1	3'UTR	-1.20186	0.310225	1.51209	0.0881798	0.00121685
AT4G32410.1	CDS	0.151057	0.897078	0.746021	0.00633146	0.00127615
AT4G34138.1	CDS	-0.243599	-0.222367	0.0212315	0.054173	0.00341515
AT4G34180.1	CDS	0.768287	1.62527	0.856979	0.00828788	0.022361
AT4G34190.1	CDS	1.09431	1.19998	0.105678	0.00393028	0.0252117
AT4G34200.1	CDS	-0.121336	0.820466	0.941801	0.0001	0.0001
AT4G34630.1	CDS	-1.59423	-1.15666	0.437566	0.123894	0.00490497
AT4G34720.1	CDS	-0.188111	0.694539	0.88265	0.0001	0.02317
AT4G35100.1	CDS	0.0446644	0.196288	0.151623	0.00452685	0.0199715
AT4G35100.2	CDS	0.111568	0.55146	0.439892	0.00404739	0.0179472
AT4G35750.1	CDS	0.161791	1.20504	1.04325	0.0432439	0.00194752
AT4G36900.1	CDS	-0.337644	1.65887	1.99652	0.0595288	0.0158853
AT4G37260.1	CDS	0.476953	0.991451	0.514499	0.130347	0.00537981
AT4G37640.1	CDS	0.954077	1.2454	0.291328	0.00854919	0.0001
AT4G38680.1	CDS	0.815082	1.1674	0.352318	0.0001	0.0001
AT4G38710.2	CDS	-0.386323	-0.178547	0.207776	0.00845821	0.000446867
AT4G38740.1	CDS	-0.624632	0.935203	1.55983	0.0028025	0.000324777
AT4G39050.1	3'UTR	0.804414	1.66742	0.863005	0.00727993	0.00121765
AT4G39260.3	CDS	-1.21156	0.680845	1.8924	0.00631175	0.00631175
AT4G39840.1	CDS	0.686522	0.978979	0.292457	0.017175	0.00124064
AT4G39990.1	CDS	0.125427	0.59982	0.474393	0.0310927	0.00122847
AT5G01220.1	CDS	-0.171326	0.219416	0.390742	0.0171431	0.00109986
AT5G01530.1	CDS	0.341408	0.826971	0.485563	0.0001	0.0001
AT5G01740.1	CDS	0.164313	1.44371	1.27939	0.0818191	0.00392232
AT5G01810.1	CDS	0.363121	0.567305	0.204185	0.0324112	0.00215167
AT5G01810.2	CDS	0.608623	1.0371	0.428475	0.0297493	0.00174496
AT5G01820.1	CDS	0.615605	1.35841	0.742807	0.156735	0.00510565
AT5G03240.1	CDS	0.0538939	1.8468	1.7929	0.0150784	0.0011925
AT5G03240.2	CDS	0.0889729	1.78035	1.69138	0.014757	0.0001
AT5G03240.3	CDS	0.0912728	1.74632	1.65505	0.0146004	0.0001
AT5G03660.1	CDS	-0.177735	0.0251997	0.202934	0.00545581	0.00545581
AT5G03660.2	CDS	-0.0266979	0.17471	0.201408	0.0177874	0.0177874
AT5G03940.1	CDS	-0.131556	0.681695	0.813251	0.00363185	0.000463601
AT5G05250.1	CDS	0.44414	0.792365	0.348225	0.00834179	0.00300851
AT5G08330.1	CDS	-1.77709	-1.12055	0.656535	0.0680337	0.00151674
AT5G10450.3	3'UTR	-0.672985	-0.655296	0.017689	0.0001	0.0108221
AT5G11680.1	CDS	-0.812106	0.685398	1.4975	0.00550841	0.0327396
AT5G13100.1	CDS	-1.99231	0.714711	2.70702	0.0420484	0.0001
AT5G13140.1	CDS	0.371005	0.371718	0.000713662	0.0212143	0.0001
AT5G13630.1	CDS	0.646664	0.908069	0.261405	0.0167143	0.00281526
AT5G13630.2	3'UTR	0.795003	0.987311	0.192308	0.0162247	0.00324847
AT5G15230.1	CDS	0.314723	0.664249	0.349526	0.00961222	0.0215839
AT5G15490.1	CDS	0.384436	0.570507	0.186071	0.0035113	0.0001
AT5G16070.1	CDS	-0.735853	-0.447574	0.288279	0.0131665	0.000831438
AT5G16110.1	3'UTR	1.35318	1.66337	0.310183	0.0738462	0.0001
AT5G16370.1	CDS	0.398708	1.34424	0.945534	0.104484	0.00184917
AT5G17380.1	CDS	-0.318479	1.16971	1.48819	0.0128709	0.0128709
AT5G17710.2	CDS	-0.0451185	1.45511	1.50023	0.00829895	0.00013483
AT5G17900.1	CDS	-1.84949	-0.11368	1.73581	0.00924158	0.000490789
AT5G17920.1	CDS	-0.297484	1.15431	1.4518	0.000892827	0.0001
AT5G17920.2	CDS	-0.850311	1.16252	2.01283	0.000738457	0.0001
AT5G18600.1	CDS	-0.353169	0.69221	1.04538	0.0277669	0.000751159
AT5G18610.2	3'UTR	-0.823979	-0.0352902	0.788689	0.0411484	0.0001
AT5G19140.2	CDS	-0.123012	-0.0404111	0.0826014	0.00447609	0.000610641
AT5G19350.1	CDS	0.972945	1.48804	0.515097	0.00356637	0.000592144
AT5G19350.2	CDS	1.04512	1.19243	0.147301	0.00472105	0.000688847
AT5G19820.1	CDS	-0.255323	0.391013	0.646336	0.0107322	0.00128207
AT5G20290.1	CDS	0.0748028	0.626148	0.551345	0.0119472	0.00309717
AT5G20630.1	CDS	0.748147	0.80529	0.0571431	0.00515831	0.0001
AT5G21940.1	CDS	-0.0433148	0.408045	0.45136	0.116626	0.00375136
AT5G22650.2	3'UTR	0.983615	0.997195	0.0135806	0.00118707	0.00118707
AT5G23120.1	CDS	0.284845	1.13447	0.849625	0.0001	0.0001
AT5G23210.1	CDS	-0.615606	0.603805	1.21941	0.00878095	0.000692867
AT5G23210.3	CDS	-0.781192	0.549369	1.33056	0.00982451	0.00157431
AT5G23280.1	CDS	0.723534	0.828355	0.104821	0.0856736	0.00303525
AT5G23540.1	CDS	-0.164884	0.669795	0.834679	0.010122	0.0001
AT5G24490.1	CDS	-0.505207	0.57631	1.08152	0.0189761	0.0001
AT5G24930.1	3'UTR	1.09418	1.29395	0.199769	0.025511	0.0001
AT5G25610.1	CDS	-0.412239	-0.33418	0.0780589	0.00113878	0.00113878
AT5G28050.1	CDS	-0.350814	0.260971	0.611784	0.011061	0.0206109
AT5G28050.2	CDS	-0.0725532	0.530086	0.602639	0.011573	0.00363366
AT5G28500.1	CDS	-0.666026	0.566624	1.23265	0.00361606	0.0001
AT5G30510.1	CDS	-0.435316	0.890917	1.32623	0.000231053	0.000231053
AT5G35530.1	CDS	-0.196011	0.705782	0.901793	0.00354385	0.00972389
AT5G35630.3	CDS	-1.62784	-0.108973	1.51887	0.0001	0.0001
AT5G37770.1	3'UTR	-0.195576	0.903469	1.09905	0.0573429	0.000443126
AT5G39570.1	CDS	1.06529	1.08013	0.0148379	0.00616571	0.000763834
AT5G40890.1	CDS	0.733301	0.946968	0.213667	0.0281521	0.00243567
AT5G41670.1	CDS	0.0587945	0.477475	0.41868	0.0132725	0.000608009
AT5G41670.2	CDS	-0.00229726	0.673132	0.675429	0.0138454	0.000746436
AT5G41700.3	CDS	0.811802	1.39144	0.579636	0.0001	0.0001
AT5G42070.1	CDS	0.380841	0.828748	0.447907	0.00804539	0.0001
AT5G42270.1	CDS	0.101292	0.115096	0.013804	0.00776204	0.0001
AT5G42820.1	CDS	0.423075	0.457693	0.034618	0.00680066	0.0001
AT5G42820.2	CDS	0.325294	0.522961	0.197667	0.00600317	0.0001
AT5G43850.1	CDS	0.164075	0.210215	0.0461401	0.0048709	0.00194002
AT5G44080.1	CDS	-0.21931	-0.129183	0.0901268	0.0866027	0.00302764
AT5G44670.1	CDS	-0.59472	-0.124507	0.470213	0.0494795	0.00143203
AT5G45410.1	CDS	0.355848	0.802536	0.446687	0.00513532	0.0264164
AT5G45410.2	CDS	0.374144	0.897907	0.523763	0.00117388	0.00117388
AT5G45410.3	CDS	0.333564	1.51356	1.18	0.00309133	0.00309133
AT5G46020.1	CDS	0.680362	0.874354	0.193992	0.00611691	0.00611691
AT5G47090.1	CDS	-0.377212	0.323135	0.700347	0.0287417	0.00594696
AT5G47190.1	CDS	0.592904	0.685842	0.092938	0.000761332	0.0001
AT5G47450.1	CDS	0.702118	0.937868	0.23575	0.0168875	0.0168875
AT5G47700.1	CDS	0.0354303	0.0436392	0.00820887	0.0124239	0.0124239
AT5G47700.2	CDS	-0.0538478	0.175704	0.229551	0.0152262	0.0152262
AT5G47840.1	CDS	-0.0461542	1	1.04615	0.00158491	0.000367606
AT5G47930.1	CDS	-0.38802	0.514246	0.902266	0.0034255	0.0228753
AT5G48180.1	CDS	0.645753	0.650302	0.00454905	0.0199744	0.00189661
AT5G48810.1	CDS	0.616712	1.05507	0.438357	0.00475519	0.00475519
AT5G50850.1	CDS	0.0541845	1.0531	0.99892	0.00145214	0.000715517
AT5G50920.1	CDS	-0.316121	-0.200393	0.115728	0.00181616	0.0001
AT5G52310.1	CDS	-0.096569	-0.0941324	0.00243658	0.00621137	0.0001
AT5G52650.1	CDS	0.428084	0.92211	0.494026	0.00535982	0.00535982
AT5G53490.2	CDS	-0.620737	-0.229009	0.391728	0.00975011	0.000996966
AT5G54190.2	CDS	-1.39015	-1.19626	0.193895	0.00357156	0.0001
AT5G54270.1	CDS	0.278767	0.347787	0.0690197	0.002136	0.0001
AT5G56010.1	CDS	-1.1637	1.30009	2.46379	0.0276323	0.00775577
AT5G56030.1	CDS	-0.192834	1.21607	1.4089	0.027101	0.00579702
AT5G56030.2	CDS	-0.487147	0.925032	1.41218	0.0245661	0.00867462
AT5G57290.1	CDS	-0.285291	0.0316007	0.316891	0.00147757	0.0124599
AT5G57290.3	CDS	0.6758	0.78053	0.10473	0.00223372	0.0270458
AT5G57330.1	CDS	0.0578752	0.754793	0.696918	0.00116514	0.00116514
AT5G57655.1	3'UTR	-0.97504	-0.534338	0.440702	0.00786977	0.00374098
AT5G57655.2	CDS	-0.541295	0.134203	0.675498	0.00855463	0.00371081
AT5G57685.1	CDS	1.13503	1.46479	0.329763	0.0840643	0.00291924
AT5G58470.2	CDS	0.171588	1.32754	1.15595	0.00871297	0.0001
AT5G59690.1	CDS	0.87504	1.30977	0.434726	0.0196582	0.0001
AT5G59970.1	CDS	0.0613998	1.16946	1.10806	0.0630867	0.0001
AT5G60360.1	CDS	0.5286	1.15789	0.629293	0.00155866	0.00155866
AT5G60360.2	CDS	0.777157	1.16269	0.38553	0.0001	0.00133639
AT5G60360.3	CDS	0.503121	1.47614	0.973017	0.00161253	0.00161253
AT5G60390.1	CDS	-0.145818	0.35434	0.500158	0.000944941	0.0001
AT5G60390.2	CDS	0.347628	0.466984	0.119355	0.00106373	0.0001
AT5G60570.1	CDS	0.460999	0.539162	0.0781635	0.0116673	0.00271928
AT5G61660.1	CDS	0.157329	1.02001	0.862683	0.00427185	0.043033
AT5G62280.1	CDS	-0.610167	0.940426	1.55059	0.127544	0.00371033
AT5G62390.1	CDS	-1.47907	-1.06339	0.415685	0.00790433	0.00790433
AT5G62670.1	CDS	0.569083	1.1679	0.598815	0.00740172	0.000895521
AT5G62700.1	CDS	1.34458	1.68173	0.337148	0.00150567	0.0001
AT5G62930.1	CDS	0.278687	1.30181	1.02313	0.00332617	0.00111439
AT5G64200.1	CDS	-0.508666	0.45063	0.959297	0.00719147	0.0001
AT5G64200.2	CDS	-1.98126	-2.62e-07	1.98126	0.0066079	0.0001
AT5G64570.1	CDS	0.731129	1.21877	0.487639	0.0133278	0.00135455
AT5G64740.1	CDS	-1.31352	-1.2682	0.0453169	0.0136578	0.00220789
AT5G64920.1	CDS	0.596499	1.74554	1.14905	0.0215417	0.00169189
AT5G65480.1	CDS	0.0990108	0.659806	0.560796	0.0312078	0.0312078
AT5G65720.2	CDS	0.549121	0.579803	0.0306823	0.00727454	0.00298545
AT5G66190.1	CDS	0.423349	0.585748	0.162399	0.00171127	0.000676769
AT5G66190.2	CDS	0.414545	0.654733	0.240187	0.00406592	0.00207357
AT5G66570.1	CDS	0.652218	1.26913	0.616915	0.0001	0.0001
AT5G67250.1	5'UTR	0.842401	1.37555	0.533145	0.0289942	0.0001
AT5G67300.1	CDS	-0.159439	0.960156	1.11959	0.158491	0.0378478
AT5G67380.1	CDS	0.0232605	1.55637	1.53311	0.00564527	0.000829644
AT5G67380.2	CDS	0.234213	1.23534	1.00113	0.00536075	0.0001

## Sheet: nonRG4_decay_rate_C22_C4
gene_id	class	decay_rate_22°C	decay_rate_4°C
AT1G12090.1	non_GQS	0.00169159	0.0160165
ATCG01020.1	non_GQS	0.00965326	0.0164886
AT2G01010.1	non_GQS	0.00107386	0.0001
AT2G45180.1	non_GQS	0.00570661	0.0461441
AT5G11740.1	non_GQS	0.0139079	0.000366922
AT5G14740.1	non_GQS	0.00365104	0.0001
AT1G62380.1	non_GQS	0.00137558	0.0001
AT5G14740.2	non_GQS	0.00381314	0.0001
AT5G65660.1	non_GQS	0.107122	0.0001
ATCG00470.1	non_GQS	0.00192901	0.0001
ATCG00270.1	non_GQS	0.00183978	0.000237579
AT5G14740.5	non_GQS	0.00432618	0.0001
AT5G14740.3	non_GQS	0.0044405	0.0001
ATCG00280.1	non_GQS	0.00209381	0.000632205
AT5G14740.4	non_GQS	0.00439079	0.0001
ATCG00130.1	non_GQS	0.00304564	0.00109893
AT1G56280.1	non_GQS	0.0136341	0.0018294
AT1G78850.1	non_GQS	0.000590777	0.00156324
AT3G05890.1	non_GQS	0.00802814	0.0617561
AT3G48740.1	non_GQS	0.00252887	0.000585537
AT4G34620.1	non_GQS	0.00381691	0.000642344
AT3G15450.1	non_GQS	0.0739324	0.000351068
ATMG00030.1	non_GQS	0.00894753	0.0320067
AT5G40730.1	non_GQS	0.0167022	0.0448584
AT4G08950.1	non_GQS	0.0213819	0.0001
AT1G55330.1	non_GQS	0.0246291	0.0679699
AT5G19510.1	non_GQS	0.000571888	0.0001
AT1G28330.1	non_GQS	0.0296558	0.0001
ATCG00070.1	non_GQS	0.0021555	0.000100001
AT5G47110.1	non_GQS	0.000761847	0.000170465
AT1G10682.1	non_GQS	0.0227199	0.0729477
ATCG00780.1	non_GQS	0.00422656	0.00113774
AT3G41979.1	non_GQS	0.0001	0.000800138
AT1G65310.1	non_GQS	0.00253146	0.0016381
AT1G30230.1	non_GQS	0.00169528	0.000307908
AT5G53250.1	non_GQS	0.0136725	0.0437571
ATCG00900.1	non_GQS	0.00207504	0.0001
AT1G19530.1	non_GQS	0.0179775	0.00700651
ATCG01240.1	non_GQS	0.00227517	0.0001
AT3G51600.1	non_GQS	0.000789554	0.0001
ATCG00040.1	non_GQS	0.0321452	0.00544661
AT5G48412.1	non_GQS	0.00176547	0.0001
ATCG00800.1	non_GQS	0.00320464	0.000140444
AT2G46330.1	non_GQS	0.0601192	0.00384106
ATCG00520.1	non_GQS	0.00352502	0.000524719
ATCG00810.1	non_GQS	0.00261448	0.000462278
ATCG00350.1	non_GQS	0.00251359	0.0001
ATCG00400.1	non_GQS	0.0286744	0.00645727
AT5G20650.1	non_GQS	0.00198259	0.00101073
AT1G49500.1	non_GQS	0.139232	0.0046173
AT1G18080.1	non_GQS	0.00111998	0.0001
AT1G54010.1	non_GQS	0.00704214	0.00111204
AT1G07610.1	non_GQS	0.0175356	0.0530216
AT1G28330.4	non_GQS	0.0395063	0.0001
AT1G28330.2	non_GQS	0.0470151	0.0001
AT5G27850.1	non_GQS	0.00693286	0.000221506
AT2G30930.1	non_GQS	0.00904685	0.00207418
AT2G37750.1	non_GQS	0.0335449	0.00317435
ATCG00630.1	non_GQS	0.00828718	0.0320784
AT4G09030.1	non_GQS	0.00657132	0.0001
ATCG00530.1	non_GQS	0.0106709	0.000784717
AT4G12545.1	non_GQS	0.01993	0.00180689
ATCG00540.1	non_GQS	0.00253534	0.0001
ATCG00580.1	non_GQS	0.0035209	0.0001
AT4G36040.1	non_GQS	0.0705586	0.0001
ATCG00150.1	non_GQS	0.00281956	0.000159395
AT4G12510.1	non_GQS	0.00223264	0.0001
AT5G53560.1	non_GQS	0.000637447	0.00148006
ATCG00720.1	non_GQS	0.0029472	0.000270917
AT3G07230.1	non_GQS	0.0100778	0.000567977
ATCG00760.1	non_GQS	0.00446277	0.00131537
AT4G12880.1	non_GQS	0.0001	0.00416854
AT3G61460.1	non_GQS	0.105236	0.002639
AT4G27450.1	non_GQS	0.0233774	0.00615709
AT5G10980.1	non_GQS	0.0171785	0.0001
AT4G40030.1	non_GQS	0.00638465	0.00232786
ATCG00065.1	non_GQS	0.00444622	0.00143744
AT4G15000.1	non_GQS	0.0127582	0.000860766
AT3G26740.1	non_GQS	0.0146054	0.0001
AT3G15450.2	non_GQS	0.076095	0.00110144
AT4G01850.2	non_GQS	0.00257769	0.0001
AT4G30290.1	non_GQS	0.0130613	0.00160806
AT2G05220.1	non_GQS	0.00084722	0.0001
AT4G18710.1	non_GQS	0.0338421	0.0001
ATCG01100.1	non_GQS	0.00377417	0.000794284
AT2G01530.1	non_GQS	0.0233638	0.00101067
AT4G33865.1	non_GQS	0.0118453	0.0720019
ATCG00680.1	non_GQS	0.00302658	0.000424762
AT3G58500.1	non_GQS	0.00297516	0.0001
AT5G46900.1	non_GQS	0.00261594	0.0314449
AT4G28750.1	non_GQS	0.0001	0.0121955
AT5G27700.1	non_GQS	0.00203903	0.0133169
ATCG00290.1	non_GQS	0.00840905	0.0183548
ATCG00700.1	non_GQS	0.00322319	0.000932362
AT3G15450.3	non_GQS	0.0710567	0.000712312
ATCG00640.1	non_GQS	0.00612955	0.00205319
AT4G07825.1	non_GQS	0.0168293	0.0001
AT5G22500.1	non_GQS	0.00633089	0.0001
ATCG01070.1	non_GQS	0.00258251	0.000153595
AT5G43580.1	non_GQS	0.0238496	0.0557581
ATCG00650.1	non_GQS	0.00326143	0.000410056
AT4G02370.1	non_GQS	0.0102579	0.00352665
AT5G16130.1	non_GQS	0.00069009	0.0001
AT5G56170.1	non_GQS	0.00163868	0.0001
AT3G60770.1	non_GQS	0.00113997	0.0001
AT1G30230.2	non_GQS	0.0033905	0.0139318
AT5G18650.1	non_GQS	0.0188261	0.000805783
AT2G25450.1	non_GQS	0.0001	0.0111333
AT5G66390.1	non_GQS	0.000595542	0.0001
AT1G02140.1	non_GQS	0.000518223	0.000988827
ATCG00360.1	non_GQS	0.00287507	0.0001
ATCG00300.1	non_GQS	0.0043807	0.000286642
ATCG00010.1	non_GQS	0.0040769	0.00843724
ATCG00380.1	non_GQS	0.00186068	0.0001
AT3G61110.1	non_GQS	0.00499614	0.0247983
AT5G47990.1	non_GQS	0.0196274	0.00147616
AT4G07820.1	non_GQS	0.0639973	0.0410027
ATCG01170.1	non_GQS	0.00296842	0.0001
AT2G43460.1	non_GQS	0.00126502	0.000420045
AT1G73330.1	non_GQS	0.0001	0.0216281
AT3G08610.1	non_GQS	0.0001	0.0037086
ATCG01060.1	non_GQS	0.0120305	0.00266615
AT3G24480.1	non_GQS	0.0239198	0.0001
AT2G10410.1	non_GQS	0.0100917	0.0001
AT4G09830.1	non_GQS	0.00269329	0.000452977
AT5G23660.1	non_GQS	0.0139684	0.000900981
ATCG00960.1	non_GQS	0.00301764	0.0001
AT1G25098.2	non_GQS	0.016768	0.00110995
AT2G36100.1	non_GQS	0.00198317	0.000296349
AT2G47930.1	non_GQS	0.00681863	0.0001
AT2G38310.1	non_GQS	0.0952084	0.00180544
ATCG00770.1	non_GQS	0.00426543	0.00130499
AT4G35720.1	non_GQS	0.0788591	0.00103164
AT5G43460.1	non_GQS	0.00119321	0.000100001
AT5G46890.1	non_GQS	0.00164009	0.0244968
AT4G26710.1	non_GQS	0.0001	0.0242759
AT3G56940.1	non_GQS	0.00581844	0.000128709
AT1G69252.1	non_GQS	0.00151661	0.0001
AT3G54210.1	non_GQS	0.000870908	0.000244522
ATCG00440.1	non_GQS	0.0164558	0.0001
AT3G05730.1	non_GQS	0.0001	0.0233373
AT5G13450.1	non_GQS	0.0001	0.00131178
AT1G30750.1	non_GQS	0.00895539	0.000828812
AT3G11940.2	non_GQS	0.00153028	0.0001
AT4G32460.1	non_GQS	0.00983684	0.0001
AT4G32460.2	non_GQS	0.00919878	0.0001
AT3G06700.1	non_GQS	0.0024869	0.000779066
AT1G27970.1	non_GQS	0.0025472	0.00092134
AT5G47200.1	non_GQS	0.00221614	0.0001
AT3G63210.1	non_GQS	0.132693	0.0018777
AT1G26945.1	non_GQS	0.0561624	0.0001
AT5G24570.1	non_GQS	0.0603424	0.00439027
AT2G34585.1	non_GQS	0.00225622	0.00839579
AT1G25175.1	non_GQS	0.0001	0.0214729
AT5G19190.1	non_GQS	0.0884173	0.00412612
ATCG00030.1	non_GQS	0.0328788	0.0001
ATCG00090.1	non_GQS	0.0453483	0.0271211
AT5G54940.2	non_GQS	0.0257156	0.0474809
AT3G03150.1	non_GQS	0.00127334	0.000100775
ATCG00330.1	non_GQS	0.00241028	0.0001
AT5G66040.2	non_GQS	0.0001	0.0115961
AT1G61790.1	non_GQS	0.0025983	0.000759017
AT4G10810.1	non_GQS	0.00153486	0.0001
AT3G01290.1	non_GQS	0.0336509	0.00153557
AT3G04920.1	non_GQS	0.0020818	0.000190336
AT1G67730.1	non_GQS	0.00864694	0.00103097
AT4G35770.1	non_GQS	0.0218665	0.0001
AT3G58730.1	non_GQS	0.0001	0.0134713
AT4G21105.1	non_GQS	0.00818449	0.0310875
ATCG01050.1	non_GQS	0.00432884	0.000860625
AT3G53980.2	non_GQS	0.0001	0.00153262
AT2G27510.1	non_GQS	0.0056218	0.000332818
AT4G31985.1	non_GQS	0.00717761	0.030856
AT1G16880.1	non_GQS	0.00383783	0.000515157
AT4G15000.2	non_GQS	0.00803275	0.000680332
AT4G39675.1	non_GQS	0.0860726	0.00557647
AT1G05010.1	non_GQS	0.0203639	0.000450788
AT3G56020.1	non_GQS	0.033452	0.0565029
AT1G49600.1	non_GQS	0.00833376	0.000652111
AT1G35160.1	non_GQS	0.0001	0.00970898
AT3G63310.1	non_GQS	0.00464755	0.0001
AT3G19030.1	non_GQS	0.112895	0.00237296
AT2G45820.1	non_GQS	0.00420057	0.0001
AT3G15630.1	non_GQS	0.138347	0.00233289
ATCG01110.1	non_GQS	0.00613153	0.000335767
ATCG00710.1	non_GQS	0.00433226	0.0001
AT1G04040.1	non_GQS	0.00948779	0.00224869
AT5G65020.1	non_GQS	0.0244235	0.00409506
AT1G20050.1	non_GQS	0.00263316	0.0182675
AT3G15353.1	non_GQS	0.00536255	0.0343096
AT4G38932.1	non_GQS	0.0444801	0.00129798
AT4G28240.1	non_GQS	0.11109	0.00543778
AT1G01550.1	non_GQS	0.0415504	0.0141008
ATCG01090.1	non_GQS	0.00352381	0.000133909
AT4G06744.1	non_GQS	0.0314073	0.0001
AT1G07310.1	non_GQS	0.00300827	0.0001
AT2G18440.1	non_GQS	0.0597695	0.00640687
AT1G50640.1	non_GQS	0.0489909	0.00213689
AT5G53980.1	non_GQS	0.0900203	0.00129815
AT5G03545.1	non_GQS	0.0001	0.0132397
AT3G11780.1	non_GQS	0.00110465	0.000133496
AT2G43290.1	non_GQS	0.0467715	0.00263561
AT2G23810.1	non_GQS	0.012488	0.005162
AT3G05490.1	non_GQS	0.019556	0.00238354
ATCG01250.1	non_GQS	0.00236735	0.0001
AT4G09890.1	non_GQS	0.0719661	0.00367739
AT5G37780.1	non_GQS	0.0001	0.000832662
ATCG00890.1	non_GQS	0.00246115	0.0001
AT1G72430.1	non_GQS	0.0161841	0.00316782
AT2G38800.1	non_GQS	0.0172045	0.00726718
AT3G11550.1	non_GQS	0.00736676	0.000465816
AT5G20500.1	non_GQS	0.00400869	0.0357002
AT1G30880.1	non_GQS	0.00893996	0.00163737
AT1G51200.2	non_GQS	0.0001	0.0102144
AT4G13340.1	non_GQS	0.0462954	0.0001
AT3G44100.1	non_GQS	0.00211318	0.00787232
AT4G26710.2	non_GQS	0.0001	0.0180888
AT3G07470.1	non_GQS	0.00920076	0.000951706
AT1G15120.1	non_GQS	0.00381145	0.0208515
AT4G38470.1	non_GQS	0.046391	0.00200549
AT3G01130.1	non_GQS	0.0001	0.018642
AT1G73120.1	non_GQS	0.0085726	0.000448447
AT2G31980.1	non_GQS	0.014544	0.00188775
AT5G59880.2	non_GQS	0.00853183	0.0156083
AT3G54200.1	non_GQS	0.0349989	0.0124082
AT3G57290.1	non_GQS	0.00238645	0.000401811
AT1G56045.1	non_GQS	0.0121816	0.057103
ATCG00660.1	non_GQS	0.0027566	0.0001
AT2G21870.2	non_GQS	0.0095475	0.0254524
AT1G08160.1	non_GQS	0.00269311	0.00062489
ATCG01120.1	non_GQS	0.00630873	0.00201681
AT1G70710.1	non_GQS	0.0249312	0.000913014
AT4G33640.1	non_GQS	0.00246745	0.0001
AT3G08520.1	non_GQS	0.010961	0.0671432
AT4G33420.1	non_GQS	0.0175681	0.00210593
AT2G44080.1	non_GQS	0.152345	0.00301285
AT4G40030.2	non_GQS	0.00141823	0.0001
AT4G17245.1	non_GQS	0.084353	0.000318865
AT2G01450.1	non_GQS	0.00653094	0.00067348
AT5G37260.1	non_GQS	0.211921	0.0431876
AT4G36648.1	non_GQS	0.0352957	0.00546838
AT1G61250.1	non_GQS	0.00149263	0.0001
AT4G19860.1	non_GQS	0.0299249	0.000981005
AT1G67785.1	non_GQS	0.0123225	0.0398879
AT1G27970.2	non_GQS	0.00268855	0.00107708
AT2G41110.1	non_GQS	0.0112582	0.0261849
AT2G31585.1	non_GQS	0.0276341	0.0113233
AT1G09460.1	non_GQS	0.0948434	0.0001
AT1G77370.1	non_GQS	0.00635255	0.00361554
AT4G35770.2	non_GQS	0.0249197	0.000139228
AT4G02510.1	non_GQS	0.00829263	0.0001
AT1G55265.1	non_GQS	0.0210486	0.0001
AT3G63120.1	non_GQS	0.0273838	0.00164464
AT2G44670.1	non_GQS	0.109622	0.00521761
AT3G49870.1	non_GQS	0.0097123	0.0271448
AT4G08685.1	non_GQS	0.00490813	0.0208687
ATCG00500.1	non_GQS	0.0130406	0.00148763
AT2G22860.1	non_GQS	0.0195502	0.0364015
AT2G18110.1	non_GQS	0.00456241	0.0001
AT5G59613.2	non_GQS	0.0107527	0.0199569
AT1G22840.1	non_GQS	0.0001	0.00673798
AT5G58250.1	non_GQS	0.00118548	0.0001
AT2G39390.1	non_GQS	0.0122186	0.00276516
AT4G34600.1	non_GQS	0.0600749	0.00521338
AT5G18690.1	non_GQS	0.0615997	0.0001
AT1G53910.1	non_GQS	0.00787769	0.0001
AT3G56940.2	non_GQS	0.00556837	0.0001
AT1G23040.1	non_GQS	0.00856067	0.0001
AT2G45980.1	non_GQS	0.0296432	0.00178063
AT3G55770.1	non_GQS	0.00156036	0.000219575
AT3G02520.1	non_GQS	0.0138049	0.000871843
AT5G54940.1	non_GQS	0.0191454	0.000757441
AT2G25250.1	non_GQS	0.0927726	0.00146947
AT2G46690.1	non_GQS	0.0452775	0.00646972
AT2G25210.1	non_GQS	0.00969047	0.0330985
ATCG01130.1	non_GQS	0.00433242	0.00122589
AT1G29280.1	non_GQS	0.0574119	0.0001
AT2G02050.1	non_GQS	0.00871597	0.0148662
AT4G05631.1	non_GQS	0.00340003	0.0001
AT3G50500.1	non_GQS	0.00325881	0.00773318
AT1G10200.1	non_GQS	0.00803145	0.000720675
AT1G27290.1	non_GQS	0.0388757	0.0001
AT2G18440.2	non_GQS	0.0487533	0.00541653
AT5G67500.1	non_GQS	0.00109658	0.0001
AT1G51400.1	non_GQS	0.0162902	0.00128322
AT1G64230.3	non_GQS	0.0049537	0.0001
AT2G01450.4	non_GQS	0.00534883	0.0001
AT4G12040.1	non_GQS	0.0323543	0.00162779
AT5G08280.1	non_GQS	0.00153271	0.000623135
AT1G01550.2	non_GQS	0.0333303	0.0110924
AT1G64230.4	non_GQS	0.00496526	0.000544298
AT4G40030.3	non_GQS	0.00152751	0.0001
AT5G02090.1	non_GQS	0.105337	0.0137965
AT3G22845.1	non_GQS	0.0120214	0.0240629
AT4G35770.3	non_GQS	0.0208486	0.0001
AT5G64572.1	non_GQS	0.0110505	0.00104337
AT5G19550.1	non_GQS	0.00248153	0.00599038
AT2G01450.2	non_GQS	0.005681	0.000102939
AT3G27030.1	non_GQS	0.0422592	0.00572645
AT3G47295.1	non_GQS	0.0163304	0.00105541
AT1G23440.1	non_GQS	0.0236764	0.00543379
AT1G69510.1	non_GQS	0.0001	0.0010308
AT3G11810.1	non_GQS	0.00106605	0.0001
AT1G15740.1	non_GQS	0.0448495	0.00127085
AT5G10480.1	non_GQS	0.0030054	0.000223637
ATMG00080.1	non_GQS	0.00152643	0.0001
AT1G54000.1	non_GQS	0.00382693	0.00122967
AT4G34640.1	non_GQS	0.00386493	0.000968731
AT3G55770.2	non_GQS	0.00100877	0.0001
AT1G49310.1	non_GQS	0.0187662	0.00670988
AT5G57887.1	non_GQS	0.0827049	0.0215289
AT1G09210.1	non_GQS	0.00612458	0.000188452
AT2G44620.1	non_GQS	0.00198556	0.000227088
AT2G01450.3	non_GQS	0.00525039	0.0001
AT1G26880.1	non_GQS	0.00241742	0.0001
AT4G22310.1	non_GQS	0.0070541	0.0257753
AT1G01050.1	non_GQS	0.0010836	0.0122506
AT5G26751.1	non_GQS	0.0252419	0.000986152
AT1G32920.1	non_GQS	0.0916702	0.0140251
AT4G21110.1	non_GQS	0.0101878	0.0001
AT1G35160.2	non_GQS	0.0029173	0.0189862
AT5G10580.1	non_GQS	0.0460229	0.00212866
ATCG00180.1	non_GQS	0.00350036	0.0001
AT2G18160.1	non_GQS	0.00842933	0.0001
AT2G39705.1	non_GQS	0.0591454	0.00366573
AT3G14230.2	non_GQS	0.0132926	0.0001
AT4G16380.1	non_GQS	0.00640393	0.0001
AT2G40880.1	non_GQS	0.0207466	0.00567706
AT5G15200.2	non_GQS	0.00942741	0.0209296
AT5G02610.1	non_GQS	0.00234992	0.0001
AT2G18162.1	non_GQS	0.00795353	0.0001
AT4G04692.1	non_GQS	0.00291634	0.0001
AT1G56450.1	non_GQS	0.00285813	0.0001
AT3G12760.1	non_GQS	0.00408639	0.000230938
AT3G09270.1	non_GQS	0.0599678	0.00837672
AT5G63790.1	non_GQS	0.139682	0.00447559
AT3G55770.3	non_GQS	0.00123576	0.0001
ATCG00020.1	non_GQS	0.016565	0.0010925
AT5G61340.1	non_GQS	0.081291	0.00197619
AT5G49700.1	non_GQS	0.104268	0.00178685
AT2G38360.1	non_GQS	0.00379171	0.000100001
AT5G45775.2	non_GQS	0.0041721	0.0124997
AT3G02640.1	non_GQS	0.0042464	0.0001
AT4G18710.2	non_GQS	0.0443421	0.00138388
AT1G53910.3	non_GQS	0.0052996	0.0001
AT2G05220.2	non_GQS	0.00158021	0.000172459
AT1G70410.3	non_GQS	0.0112887	0.0020051
AT1G14450.1	non_GQS	0.00762877	0.0346961
AT3G55770.4	non_GQS	0.00115055	0.0001
AT2G45170.1	non_GQS	0.0355398	0.0001
AT3G09735.1	non_GQS	0.0104509	0.0345451
ATMG01190.1	non_GQS	0.00408	0.0001
AT1G27330.1	non_GQS	0.0031046	0.00178109
AT3G15480.1	non_GQS	0.001145	0.0102724
AT2G30980.1	non_GQS	0.00554601	0.0001
AT1G23650.1	non_GQS	0.0047647	0.0320872
AT1G53910.2	non_GQS	0.0109137	0.00111132
AT5G38480.2	non_GQS	0.0188763	0.0284535
AT5G01215.1	non_GQS	0.0853422	0.000187567
AT4G01480.1	non_GQS	0.00790651	0.0151086
AT5G07322.1	non_GQS	0.0155368	0.0550802
AT5G11500.1	non_GQS	0.00260694	0.0001131
AT5G06200.1	non_GQS	0.00472957	0.00130392
AT5G57785.1	non_GQS	0.0390591	0.00277835
AT1G05135.1	non_GQS	0.00696853	0.0644149
AT1G27290.2	non_GQS	0.0432761	0.0001
AT3G13772.1	non_GQS	0.00721602	0.000985705
AT2G42590.1	non_GQS	0.0001	0.0096998
AT1G03680.1	non_GQS	0.00117115	0.0001
AT3G55770.5	non_GQS	0.00106176	0.0001
AT3G62400.2	non_GQS	0.00455727	0.013422
AT5G59890.1	non_GQS	0.00925288	0.0284864
ATCG00160.1	non_GQS	0.00260505	0.0001
AT1G49410.1	non_GQS	0.0001	0.000876892
AT1G74458.1	non_GQS	0.0374759	0.00325811
AT1G22450.1	non_GQS	0.00797629	0.00146246
AT2G28671.1	non_GQS	0.00772555	0.0014125
AT1G62440.1	non_GQS	0.0064263	0.0001
AT3G06070.1	non_GQS	0.14244	0.00551133
AT2G17380.1	non_GQS	0.0119903	0.000878539
AT4G11240.1	non_GQS	0.0117369	0.0013532
AT1G67810.1	non_GQS	0.00398864	0.0001
AT5G16660.1	non_GQS	0.00170312	0.000432753
AT2G19830.1	non_GQS	0.00244284	0.00068128
AT1G61250.2	non_GQS	0.00139066	0.0001
AT3G11600.1	non_GQS	0.0377958	0.00134482
AT3G25930.1	non_GQS	0.0472897	0.00356131
AT1G76240.1	non_GQS	0.0877313	0.00206148
AT3G62820.1	non_GQS	0.00579901	0.0001
AT2G15890.1	non_GQS	0.103014	0.00393975
AT1G32700.1	non_GQS	0.0757532	0.00183006
AT4G21740.1	non_GQS	0.022799	0.000461009
AT2G21160.2	non_GQS	0.0099185	0.0009939
AT1G11175.1	non_GQS	0.0511458	0.0013675
AT1G75440.1	non_GQS	0.0280368	0.00182147
AT1G76590.1	non_GQS	0.0843838	0.0001
AT1G79245.1	non_GQS	0.00134161	0.0261304
AT4G18760.1	non_GQS	0.0181202	0.0001
AT1G26920.1	non_GQS	0.214218	0.0181427
AT3G14280.1	non_GQS	0.0524773	0.0038601
ATCG01000.1	non_GQS	0.0269644	0.00144236
AT5G05110.1	non_GQS	0.0168746	0.00243862
AT4G01320.1	non_GQS	0.0055874	0.0141863
AT1G76860.1	non_GQS	0.00252317	0.0001
AT1G34418.1	non_GQS	0.034298	0.00230061
AT2G26500.3	non_GQS	0.00220448	0.0001
AT3G44430.1	non_GQS	0.0377078	0.000501524
AT3G06700.2	non_GQS	0.00152951	0.000427735
AT3G58700.1	non_GQS	0.0025132	0.0001
AT1G78890.1	non_GQS	0.0637534	0.00101025
AT5G01215.2	non_GQS	0.097558	0.00173218
AT1G32460.1	non_GQS	0.00809118	0.0001
AT1G25260.1	non_GQS	0.00279065	0.0001
AT5G14330.1	non_GQS	0.0165805	0.0676583
AT1G65260.1	non_GQS	0.0117618	0.00117364
AT2G07671.1	non_GQS	0.0128698	0.0001
AT5G26270.1	non_GQS	0.000863394	0.0001
AT5G15830.1	non_GQS	0.0896105	0.0026557
AT2G20490.1	non_GQS	0.00619054	0.0251549
AT1G51570.1	non_GQS	0.0202084	0.0001
AT5G10480.2	non_GQS	0.00311821	0.000831195
AT4G02715.1	non_GQS	0.0238144	0.00286925
AT2G36380.1	non_GQS	0.0213591	0.00472819
AT2G35859.1	non_GQS	0.000973985	0.0001
AT5G06360.1	non_GQS	0.0111591	0.00150857
AT2G25070.1	non_GQS	0.0107176	0.00131471
AT1G08370.1	non_GQS	0.00401399	0.0001
AT5G16390.1	non_GQS	0.000783909	0.00011883
AT5G58650.1	non_GQS	0.0583932	0.0181579
AT1G16880.2	non_GQS	0.00717141	0.00129293
AT5G10625.1	non_GQS	0.00297931	0.000930865
AT5G14880.1	non_GQS	0.040083	0.00107594
AT3G14230.3	non_GQS	0.0142671	0.000190444
AT4G16780.1	non_GQS	0.039404	0.000100001
AT4G14270.1	non_GQS	0.0640797	0.00194604
AT1G76410.1	non_GQS	0.0999436	0.0001
AT2G01820.1	non_GQS	0.0108459	0.0001
AT4G14746.1	non_GQS	0.00756252	0.000481797
AT1G53580.1	non_GQS	0.00625368	0.0001
AT3G22320.1	non_GQS	0.00362649	0.00161223
AT5G11890.1	non_GQS	0.0368808	0.000679678
AT5G55140.1	non_GQS	0.00125943	0.0001
AT1G54690.1	non_GQS	0.0465275	0.00107624
AT4G25900.1	non_GQS	0.0001	0.000738524
ATCG01010.1	non_GQS	0.00548431	0.0001
AT4G02440.1	non_GQS	0.0685528	0.00157833
AT5G32440.1	non_GQS	0.00920657	0.000959208
AT4G27990.1	non_GQS	0.00330964	0.0001
AT4G31351.1	non_GQS	0.00151238	0.00660599
AT3G11780.2	non_GQS	0.00149286	0.000225946
AT1G28280.2	non_GQS	0.0794172	0.0001
AT4G29870.1	non_GQS	0.022231	0.00166522
ATCG00170.1	non_GQS	0.00245976	0.0001
AT2G16740.1	non_GQS	0.0176357	0.00289513
AT3G47965.1	non_GQS	0.00796135	0.0261239
AT1G64200.1	non_GQS	0.00882276	0.00481352
AT1G65510.1	non_GQS	0.0393985	0.0967858
AT3G42790.1	non_GQS	0.018242	0.0046311
AT1G33810.1	non_GQS	0.00136907	0.0001
AT1G69960.1	non_GQS	0.00766458	0.000741862
AT3G55770.7	non_GQS	0.0046351	0.0133447
AT1G60780.1	non_GQS	0.0066878	0.00221753
AT2G07698.1	non_GQS	0.00391267	0.0001
AT3G14230.1	non_GQS	0.0131772	0.0001
AT2G40380.1	non_GQS	0.00695698	0.0001
