# Supplementary material for: RNA G-quadruplex structure contributes to cold adaptation in plants
Source: Nat Commun. 2022 Oct 20;13:6224. doi: 10.1038/s41467-022-34040-y (PMC9585020; doi:10.1038/s41467-022-34040-y)
Supplement: Supplementary file 10 — Supplementary Data 7 [file 41467_2022_34040_MOESM10_ESM.xlsx]

## Sheet: Sheet1
Primer Name	Sequence (5'-3')
Gel-based analysis
AT18SRP2	Cy5/GATAAAAGGTCGACGCGGGCTC
Library generation for SHALiPE-seq
RT-random	5’CAGACGTGTGCTCTTCCGATCTNNNNNN3’
ssDNA linker	5’-PhosNNNAGATCGGAAGAGCGTCGTGTAG-/3SpC3/3’
Library_forward_primer	5’AATGATACGGCGACCACCGAGATCTACACTCTTTCCCTACACGACGCTCTTCCGATCT3’
Library_reverse_primer	5’CAAGCAGAAGACGGCATACGAGATNNNNNNGTGACTGGAGTTCAGACGTGTGCTCTTCCGATC3’ where NNNNNN denotes the barcodes
qRT-PCR
AT1G13390_qRT_F	GGCAACTCAATCATCAGATGGA
AT1G13390_qRT_R	CACCATGAGAAGCTCTTCTCG
AT4G32020_qRT_F	CCCAAGGAGACTTCAGATCTG
AT4G32020_qRT_R	GCGAAGGATCCTGATGAGATC
AT5G24930_qRT_F	GAGATGAACACTGGTCAACAG
AT5G24930_qRT_R	TGATGACACGCTGTGACTGAT
AT1G13320_qRT_F	CTCTGGCTAAGCGACTTTCAG
AT1G13320_qRT_R	CGAATCTTGATCATCTTGCGTAA
CBF1_qRT_F	GCATGTCTCAACTTCGCTGA
CBF1_qRT_R	ATCGTCTCCTCCATGTCCAG
CBF2_qRT_F	TGACGTGTCCTTATGGAGCTA
CBF2_qRT_R	CTGCACTCAAAAACATTTGCA
CBF3_qRT_F	GATGACGACGTATCGTTATGGA
CBF3_qRT_R	TACACTCGTTTCTCAGTTTTACAAAC
COR15A_qRT_F	GCTTCAGATTTCGTGACGGATAAAAC
COR15A_qRT_R	GCAAAACATTAAAGAATGTGACGGTG
Firefly_QRT_LP	GCCCCCGCTGAATTGGAATCG
Firefly_QRT_RP	TGACTGGCGACGTAATCCACG
Renilla_QRT_LP	GGAATTATAATGCTTATCTACGTGC
Renilla_QRT_RP	CTTGCGAAAAATGAAGACCTTTTAC
Construction of inter2 of CORG1
AT1G13390_wtRG4_DLR_LP	AAAGTCCAAATTGTAGGAGGCGCGCCGAGTAGTCCAATATGCATATATAT
AT1G13390_wtRG4_DLR_RP	GATCGGGGAAATTCGAGCCTGCAGTATATACAAAAATAAAGGCAGAGA
AT1G13390_mutRG4_DLR_LP	AAATGAGATTGTTATAAATTTAGAGTTTTGGTTTTGAGTGTCCATTTTC
AT1G13390_mutRG4_DLR_RP	TCTAAATTTATAACAATCTCATTTATAAATCTTTTCACTTTTTTTCAACATATTTACAC
Genotyping of T-DNA mutants
SALK_097604_LP	TCAATCGCCATCTACCTTGAG
SALK_097604_RP	TGGATTTCATCCTCACAAAGG
Lba1	TGGTTCACGTAGTGGGCCATCG
CORG1 genomic complementary
AT1G13390_GC_LP	CAATGACAAGAAGAAAAATTACGCATCACCTTAATTCC
AT1G13390_GC_RP	CATGTATGATAATTCGAGGGTACCTTCACGGTATCACGTATACTG
AT1G13390_mutRG4_LP	AATGAAATTGTTATAAATTTAAAGTTTTGGTTTTGGGTGTCCAT
AT1G13390_mutRG4_RP	AACTTTAAATTTATAACAATTTCATTTATAAATCCCCCCACTTTTT
